# Supplementary material for: Genomics of sexual cell fate transdifferentiation in the mouse gonad
Source: G3 (Bethesda). 2022 Oct 6;12(12):jkac267. doi: 10.1093/g3journal/jkac267 (PMC9713387; doi:10.1093/g3journal/jkac267)
Supplement: jkac267_Supplementary_Table_S1 [file jkac267_supplementary_table_s1.xlsx]

## Sheet: P28_WT_v_KO
Gene ID	Gene Name	Log2 Fold Change	BH corrected p-value	FPKM P28 Dmrt1 +/+	FPKM P28 Dmrt1 -/-	Sex Biase
ENSMUSG00000051455	Meioc	-8.47436	6.92645e-188	77.662	0.326	Sertoli
ENSMUSG00000010592	Dazl	-7.98217	7.26428e-180	77.751	0.462	Sertoli
ENSMUSG00000067338	Tuba3b	-9.02786	3.07832e-174	532.94	1.524	Sertoli
ENSMUSG00000050035	Fhl4	-9.1807	2.71676e-163	1154.99	2.979	unchanged
ENSMUSG00000067702	Tuba3a	-8.95405	2.72582e-157	532.217	1.599	Sertoli
ENSMUSG00000018554	Ybx2	-8.62202	1.43917e-154	626.735	2.368	unchanged
ENSMUSG00000050553	Gk2	-9.26362	1.08614e-148	637.459	1.549	unchanged
ENSMUSG00000026107	Nabp1	-3.51395	1.00209e-145	16.696	2.096	Sertoli
ENSMUSG00000101959	Ldhal6b	-8.88463	6.95262e-145	718.399	2.262	unchanged
ENSMUSG00000021902	Phf7	-7.52285	3.4673e-144	278.912	2.265	unchanged
ENSMUSG00000009628	Tex15	-5.12054	1.78904e-141	66.101	2.146	unchanged
ENSMUSG00000021758	Ddx4	-8.97033	1.17251e-140	98.876	0.295	Sertoli
ENSMUSG00000040629	Mael	-9.41426	9.77066e-139	267.713	0.594	Sertoli
ENSMUSG00000026185	Igfbp5	7.26449	6.73e-135	150.07	163.911	granulosa
ENSMUSG00000074817	Papolb	-9.15204	1.00054e-133	341.914	0.904	unchanged
ENSMUSG00000030344	Akap3	-9.80732	7.6609e-133	288.926	0.484	unchanged
ENSMUSG00000036928	Stag3	-7.399	3.01653e-132	50.382	0.447	Sertoli
ENSMUSG00000051732	Pabpc2	-9.42234	3.42875e-130	469.42	1.028	unchanged
ENSMUSG00000063447	Ube2d2b	-9.47172	3.10005e-128	354.568	0.746	unchanged
ENSMUSG00000047720	Clec2m	-9.24185	1.59752e-127	674.407	1.657	unchanged
ENSMUSG00000003341	Atp8b3	-9.18646	3.67544e-127	324.528	0.832	unchanged
ENSMUSG00000050996	Cetn1	-9.29814	7.25869e-127	646.86	1.526	unchanged
ENSMUSG00000050114	Prdx6b	-9.16392	1.93553e-126	226.271	0.591	unchanged
ENSMUSG00000046755	Kif2b	-9.77589	1.93553e-126	337.372	0.575	unchanged
ENSMUSG00000050089	Akap4	-9.34537	3.63571e-125	518.619	1.192	unchanged
ENSMUSG00000031233	Pgk2	-9.60033	1.18831e-124	694.006	1.333	unchanged
ENSMUSG00000023930	Crisp2	-9.29804	2.02153e-124	432.072	1.028	unchanged
ENSMUSG00000033644	Piwil2	-5.98021	6.06622e-124	31.097	0.725	Sertoli
ENSMUSG00000028310	Ppp3r2	-9.39354	3.75511e-123	243.848	0.538	unchanged
ENSMUSG00000047674	Pdha2	-9.12809	5.29013e-123	120.451	0.323	unchanged
ENSMUSG00000053624	Gykl1	-9.14787	6.41274e-123	429.892	1.135	unchanged
ENSMUSG00000072295	C2cd6	-9.54359	2.15252e-122	151.931	0.305	unchanged
ENSMUSG00000020027	Socs2	4.71564	3.52903e-122	25.964	43.732	unchanged
ENSMUSG00000051648	Kctd19	-8.97658	1.03511e-120	107.575	0.318	unchanged
ENSMUSG00000101012	1700008K24Rik	-9.45576	2.76377e-120	435.562	0.936	unchanged
ENSMUSG00000073730	Ppp1r14bl	-9.46943	7.60109e-120	286.303	0.609	unchanged
ENSMUSG00000050953	Gja1	3.2482	1.66068e-119	225.975	141.362	granulosa
ENSMUSG00000110989	Gm7444	-9.46079	4.8593e-119	375.066	0.799	unchanged
ENSMUSG00000030851	Ldhc	-8.92307	6.26364e-119	512.387	1.586	unchanged
ENSMUSG00000050050	Ccdc158	-5.92489	1.23603e-118	16.626	0.376	unchanged
ENSMUSG00000043050	Tnp2	-9.56368	2.82159e-118	3717.67	7.378	unchanged
ENSMUSG00000039224	D1Pas1	-10.0359	2.74726e-117	144.146	0.206	Sertoli
ENSMUSG00000060445	Sycp2	-9.29247	9.3791e-117	41.917	0.099	Sertoli
ENSMUSG00000031518	Spata4	-8.93702	1.60016e-116	598.258	1.82	unchanged
ENSMUSG00000072878	1700123L14Rik	-9.46049	1.80785e-116	548.023	1.161	unchanged
ENSMUSG00000070345	Hsf5	-8.97383	6.53564e-116	84.988	0.256	unchanged
ENSMUSG00000078653	Cntd1	-7.49416	1.01698e-115	38.905	0.32	unchanged
ENSMUSG00000074734	Taf7l2	-9.52091	1.46244e-115	167.602	0.329	Sertoli
ENSMUSG00000038994	Hils1	-9.17983	6.31606e-115	522.679	1.354	unchanged
ENSMUSG00000029279	Brdt	-6.12878	8.19231e-115	40.052	0.841	unchanged
ENSMUSG00000038015	Prm2	-9.5373	1.22878e-114	2729.31	5.51	unchanged
ENSMUSG00000036743	Psma8	-6.41017	3.53096e-113	50.544	0.884	unchanged
ENSMUSG00000046957	Spz1	-9.68594	1.31363e-112	647.032	1.18	unchanged
ENSMUSG00000081984	Dnajb3	-7.9853	7.3696e-112	669.573	3.971	unchanged
ENSMUSG00000017832	Hspb9	-9.50352	1.31125e-111	811.937	1.679	unchanged
ENSMUSG00000025480	Syce1	-9.30725	5.15747e-111	192.325	0.459	Sertoli
ENSMUSG00000101963	1700001J11Rik	-9.20261	1.51371e-110	356.802	0.904	unchanged
ENSMUSG00000044581	4932415D10Rik	-9.43717	3.04329e-110	76.581	0.165	unchanged
ENSMUSG00000075511	1700001L05Rik	-4.79139	5.25912e-110	77.587	4.093	unchanged
ENSMUSG00000045031	Cetn4	-7.66226	8.67137e-110	87.869	0.648	unchanged
ENSMUSG00000074435	Smcp	-9.52128	1.20772e-109	734.946	1.502	unchanged
ENSMUSG00000026650	Meig1	-9.4923	1.79058e-109	452.734	0.942	Sertoli
ENSMUSG00000038932	Tcfl5	-9.27247	1.03592e-107	86.39	0.209	unchanged
ENSMUSG00000029784	Ssmem1	-9.22648	1.72211e-107	216.404	0.542	unchanged
ENSMUSG00000041566	Tssk1	-8.83078	2.30801e-107	77.411	0.254	unchanged
ENSMUSG00000040140	Tdrd6	-9.39815	5.7642e-107	195.014	0.432	unchanged
ENSMUSG00000037979	Ccdc92	-7.83733	3.66363e-106	155.816	1.011	unchanged
ENSMUSG00000031847	1700030J22Rik	-7.52008	3.73176e-106	85.311	0.697	unchanged
ENSMUSG00000020435	Osbp2	-8.11777	6.88462e-106	63.749	0.34	unchanged
ENSMUSG00000062732	Lypd4	-9.12579	7.39468e-106	225.402	0.59	unchanged
ENSMUSG00000031284	Pak3	3.49389	3.369e-105	15.129	59.808	unchanged
ENSMUSG00000032611	1700102P08Rik	-7.75071	4.98258e-105	106.504	0.741	unchanged
ENSMUSG00000057246	BC051142	-8.37073	1.38774e-104	132.774	0.599	unchanged
ENSMUSG00000048602	Morc2b	-9.65943	1.58185e-104	123.669	0.236	unchanged
ENSMUSG00000002190	Clgn	-8.45458	3.41087e-104	103.662	0.443	unchanged
ENSMUSG00000070708	Gtsf1l	-9.36878	8.69699e-103	490.765	1.11	unchanged
ENSMUSG00000070980	Actl7b	-10.0739	6.10625e-102	380.721	0.533	unchanged
ENSMUSG00000090369	4933411K16Rik	-9.27879	1.21303e-101	508.135	1.229	unchanged
ENSMUSG00000032892	Rangrf	-5.12326	1.94717e-101	184.088	7.766	unchanged
ENSMUSG00000030030	1700003E16Rik	-9.11548	3.46621e-101	199.111	0.533	unchanged
ENSMUSG00000045521	Tssk2	-9.42923	3.46621e-101	284.245	0.622	unchanged
ENSMUSG00000036168	Ccdc38	-8.87526	9.33751e-101	136.14	0.435	unchanged
ENSMUSG00000062773	Tex101	-8.85513	1.03199e-100	81.963	0.258	Sertoli
ENSMUSG00000075249	Fsip2	-9.22178	1.12375e-100	85.053	0.213	unchanged
ENSMUSG00000070979	Actl7a	-9.14206	5.3391e-100	235.838	0.625	unchanged
ENSMUSG00000028610	Dmrtb1	-9.39731	1.13473e-99	196.931	0.436	unchanged
ENSMUSG00000051618	Ubqln3	-9.21254	1.42194e-99	202.97	0.51	unchanged
ENSMUSG00000107879	9330102E08Rik	-6.2258	1.8553e-99	51.481	1.017	unchanged
ENSMUSG00000031554	Adam5	-8.55114	2.03279e-99	121.252	0.484	unchanged
ENSMUSG00000107008	Gm2762	-9.40721	2.03279e-99	52.49	0.117	unchanged
ENSMUSG00000076433	Cep295nl	-8.1366	2.84789e-99	221.338	1.173	unchanged
ENSMUSG00000036463	4930544G11Rik	-9.71789	5.25135e-99	321.01	0.585	unchanged
ENSMUSG00000022432	Smc1b	-8.60217	9.59247e-99	40.719	0.155	Sertoli
ENSMUSG00000046846	Spesp1	-9.32393	2.15874e-98	124.86	0.291	unchanged
ENSMUSG00000048077	H1f7	-9.63564	2.24946e-98	328.528	0.611	unchanged
ENSMUSG00000071636	Rimbp3	-9.31958	4.95866e-98	153.979	0.361	unchanged
ENSMUSG00000070331	Qrich2	-9.2352	2.09612e-97	157.842	0.39	unchanged
ENSMUSG00000027379	Bub1	-3.92594	6.76665e-97	22.362	1.902	unchanged
ENSMUSG00000030510	Cers3	-8.57	1.05788e-96	44.126	0.17	unchanged
ENSMUSG00000020867	Spata20	-9.74039	3.21975e-96	285.062	0.497	unchanged
ENSMUSG00000050107	Haspin	-7.60514	7.05048e-96	347.978	2.65	unchanged
ENSMUSG00000025519	Tktl2	-9.44157	8.52654e-96	31.579	0.068	unchanged
ENSMUSG00000062859	Tcp11	-9.56536	8.6524e-96	125.13	0.248	unchanged
ENSMUSG00000034913	Cby2	-9.70091	1.27954e-95	234.326	0.43	unchanged
ENSMUSG00000048686	Hmgb4	-9.42591	1.3854e-95	779.326	1.679	unchanged
ENSMUSG00000024905	Tesmin	-7.12239	1.38996e-95	28.75	0.313	unchanged
ENSMUSG00000109864	Eid3	-8.93057	2.6308e-95	473.233	1.465	unchanged
ENSMUSG00000051727	Kctd14	4.23308	3.30998e-95	35.134	189.62	unchanged
ENSMUSG00000059970	Hspa2	-6.1519	3.30998e-95	584.245	12.201	Sertoli
ENSMUSG00000028182	Lrriq3	-6.98824	1.15262e-94	39.624	0.463	unchanged
ENSMUSG00000046934	Csl	-9.1663	1.17152e-94	136.861	0.36	unchanged
ENSMUSG00000020712	Tcam1	-8.13486	1.32519e-94	59.034	0.308	unchanged
ENSMUSG00000025977	Boll	-8.33011	1.39421e-94	38.249	0.176	unchanged
ENSMUSG00000061923	Odf1	-9.62061	1.87141e-94	463.654	0.882	unchanged
ENSMUSG00000092305	Prps1l1	-9.34059	2.16987e-94	188.203	0.44	unchanged
ENSMUSG00000023873	1700010I14Rik	-7.72954	2.54788e-94	176.076	1.238	unchanged
ENSMUSG00000028314	Toporsl	-9.48159	3.6176e-94	139.639	0.29	unchanged
ENSMUSG00000060499	Rpl10l	-8.90225	4.22509e-94	183.436	0.546	Sertoli
ENSMUSG00000061099	Gapdhs	-9.16376	5.53053e-94	259.04	0.669	unchanged
ENSMUSG00000020059	Sycp3	-7.69648	7.65178e-94	74.626	0.499	Sertoli
ENSMUSG00000112657	BC106175	-9.65889	9.59906e-94	186.807	0.339	unchanged
ENSMUSG00000051276	Actrt2	-9.1151	1.37408e-93	290.221	0.796	unchanged
ENSMUSG00000028976	Slc2a5	-9.1158	1.43014e-93	150.992	0.407	unchanged
ENSMUSG00000031898	Dpep3	-8.37217	1.43014e-93	90.106	0.405	Sertoli
ENSMUSG00000033949	Trim36	-8.28405	2.25655e-93	61.426	0.297	unchanged
ENSMUSG00000078439	Smim24	-7.40618	2.47435e-93	489.518	4.29	unchanged
ENSMUSG00000104529	Rbakdn	-8.85364	2.9823e-93	457.999	1.481	unchanged
ENSMUSG00000078796	Zfp541	-9.18936	6.98504e-93	50.115	0.127	unchanged
ENSMUSG00000031831	Dnaaf1	-8.40386	1.75515e-92	117.797	0.517	unchanged
ENSMUSG00000027528	Fabp9	-9.37328	1.91155e-92	516.348	1.176	unchanged
ENSMUSG00000075272	Ttc30a2	-8.54453	2.05588e-92	100.466	0.404	unchanged
ENSMUSG00000034239	Gm884	-9.73433	5.37833e-92	36.459	0.065	unchanged
ENSMUSG00000028294	Cfap206	-9.24119	6.67806e-92	127.857	0.315	unchanged
ENSMUSG00000086788	1700029M20Rik	-9.61651	8.50492e-92	98.659	0.188	unchanged
ENSMUSG00000057000	Nxf3	-6.22128	8.66996e-92	36.559	0.717	Sertoli
ENSMUSG00000039198	Ptchd3	-7.65659	1.51356e-91	28.377	0.213	unchanged
ENSMUSG00000028141	Oaz3	-9.6339	7.94952e-91	92.304	0.173	unchanged
ENSMUSG00000031553	Adam3	-8.39238	8.84219e-91	129.573	0.575	unchanged
ENSMUSG00000029130	Rnf32	-7.41834	1.00782e-90	32.85	0.282	unchanged
ENSMUSG00000047995	Cypt4	-9.59022	1.1828e-90	539.614	1.046	unchanged
ENSMUSG00000057265	Bbof1	-7.7566	1.57283e-90	54.632	0.377	unchanged
ENSMUSG00000045467	Ttll13	-8.21831	2.14518e-90	69.266	0.343	unchanged
ENSMUSG00000042213	Zfand4	-6.62922	2.19064e-90	44.887	0.673	unchanged
ENSMUSG00000028613	Lrp8	-6.53143	2.35091e-90	10.072	0.137	unchanged
ENSMUSG00000027855	Sycp1	-8.76363	1.72997e-89	33.434	0.115	Sertoli
ENSMUSG00000022783	Spag6l	-8.50265	3.05664e-89	50.669	0.212	unchanged
ENSMUSG00000028287	1700009N14Rik	-9.34928	3.67137e-89	308.912	0.694	unchanged
ENSMUSG00000020475	Pgam2	-9.1304	4.45657e-89	443.812	1.172	unchanged
ENSMUSG00000030792	Dkkl1	-9.48366	8.12715e-89	226.335	0.49	granulosa
ENSMUSG00000073007	Tent5d	-6.90264	1.12147e-88	32.724	0.412	Sertoli
ENSMUSG00000042708	Shcbp1l	-8.83843	2.86078e-88	56.792	0.183	unchanged
ENSMUSG00000052525	Spdya	-8.0096	3.34787e-88	61.988	0.361	unchanged
ENSMUSG00000032374	Plod2	3.83194	3.48502e-88	42.66	202.644	unchanged
ENSMUSG00000042888	Prr30	-10.3367	6.03437e-88	165.031	0.187	unchanged
ENSMUSG00000045835	Hdgfl1	-9.75844	6.28043e-88	161.089	0.269	unchanged
ENSMUSG00000027676	Ccdc39	-7.24571	7.83091e-88	41.296	0.404	unchanged
ENSMUSG00000020639	Pfn4	-6.73749	1.09272e-87	46.046	0.638	unchanged
ENSMUSG00000072974	Gm4787	-7.97012	1.09272e-87	123.328	0.733	unchanged
ENSMUSG00000038782	1700028J19Rik	-8.98634	1.1839e-87	95.728	0.287	unchanged
ENSMUSG00000050677	Ccdc96	-8.1689	1.67243e-87	90.501	0.472	unchanged
ENSMUSG00000007033	Hspa1l	-8.96205	3.02646e-87	240.209	0.727	unchanged
ENSMUSG00000027938	Creb3l4	-7.70645	4.80589e-87	171.678	1.215	unchanged
ENSMUSG00000062028	Irgc1	-9.38939	6.53605e-87	203.132	0.452	unchanged
ENSMUSG00000001558	Klhl10	-8.48603	7.22856e-87	124.451	0.509	unchanged
ENSMUSG00000041912	Tdrkh	-5.06071	8.44793e-87	10.27	0.434	Sertoli
ENSMUSG00000046196	Ttc39d	-9.56111	1.78449e-86	142.146	0.277	unchanged
ENSMUSG00000068167	Csnka2ip	-9.34389	2.45171e-86	144.281	0.332	unchanged
ENSMUSG00000040729	Cep126	-6.1553	1.08377e-85	67.586	1.399	unchanged
ENSMUSG00000037747	Phyhipl	-9.58137	1.32441e-85	29.581	0.056	unchanged
ENSMUSG00000075524	4930407I10Rik	-9.20956	2.09229e-85	102.385	0.259	unchanged
ENSMUSG00000091556	Gm14569	-5.39448	3.12772e-85	43.034	1.529	Sertoli
ENSMUSG00000050945	Zfp438	-4.2519	3.72883e-85	26.869	1.999	unchanged
ENSMUSG00000092519	Actl9	-9.49604	4.29342e-85	248.322	0.501	unchanged
ENSMUSG00000020878	Lrrc46	-8.70178	1.81511e-84	282.897	1.029	unchanged
ENSMUSG00000043633	Fam221b	-8.73691	2.16697e-84	53.798	0.191	unchanged
ENSMUSG00000016982	Pom121l2	-9.57713	2.89204e-84	111.717	0.215	unchanged
ENSMUSG00000062154	Tex33	-9.11707	2.89204e-84	182.049	0.504	unchanged
ENSMUSG00000032010	Usp2	-5.88258	3.33689e-84	78.391	1.967	unchanged
ENSMUSG00000047515	BC049715	-7.39387	5.7341e-84	17.56	0.154	unchanged
ENSMUSG00000029423	Piwil1	-9.62915	9.23774e-84	82.042	0.158	unchanged
ENSMUSG00000020102	Slc16a7	-5.93483	1.72763e-83	45.721	1.11	unchanged
ENSMUSG00000043060	Fscb	-9.84091	1.77326e-83	144.359	0.237	unchanged
ENSMUSG00000050685	Ccdc54	-9.50036	2.32165e-83	400.189	0.83	unchanged
ENSMUSG00000050944	Efcab5	-9.29774	9.34632e-83	59.986	0.138	unchanged
ENSMUSG00000078627	Marchf10	-8.89953	1.24733e-82	101.568	0.319	unchanged
ENSMUSG00000027564	Cypt12	-9.31171	4.21694e-82	825.932	1.952	unchanged
ENSMUSG00000028758	Kif17	-7.74896	4.48022e-82	35.37	0.24	unchanged
ENSMUSG00000090457	4930571K23Rik	-9.49619	6.86066e-82	207.179	0.421	unchanged
ENSMUSG00000027378	Nphp1	-5.28713	3.1361e-81	81.986	3.094	unchanged
ENSMUSG00000086587	Gm11837	-7.04701	6.01747e-81	256.752	2.907	Sertoli
ENSMUSG00000073758	Sh3d21	-6.57316	7.0405e-81	173.161	2.681	unchanged
ENSMUSG00000053192	Mllt11	-4.57116	7.65071e-81	73.719	4.404	unchanged
ENSMUSG00000029235	Pdcl2	-9.46664	7.91917e-81	237.544	0.505	unchanged
ENSMUSG00000043621	Ubxn10	-8.02128	8.63055e-81	74.894	0.43	unchanged
ENSMUSG00000035785	Cmtm2b	-9.13323	1.39641e-80	324.664	0.835	unchanged
ENSMUSG00000097520	4930488L21Rik	-7.90295	1.83237e-80	32.304	0.199	unchanged
ENSMUSG00000038180	Spag4	-7.65449	1.88351e-80	25.831	0.194	unchanged
ENSMUSG00000026398	Nr5a2	6.77781	1.94562e-80	66.099	31.195	granulosa
ENSMUSG00000068860	Gm128	-9.65253	2.39733e-80	165.003	0.31	unchanged
ENSMUSG00000020525	Ppm1d	-3.8456	2.83928e-80	85.813	8.494	unchanged
ENSMUSG00000020299	4930524B15Rik	-7.11226	3.9923e-80	27.722	0.306	unchanged
ENSMUSG00000022603	Mroh4	-9.76083	5.50636e-80	71.579	0.122	unchanged
ENSMUSG00000007107	Atp1a4	-9.25526	6.06323e-80	84.149	0.206	unchanged
ENSMUSG00000066368	Actl11	-9.83554	8.17822e-80	95.995	0.156	unchanged
ENSMUSG00000030641	Ddias	-5.209	1.38643e-79	58.531	2.197	unchanged
ENSMUSG00000022501	Prm1	-9.32645	1.51892e-79	4404.4	10.31	unchanged
ENSMUSG00000024033	Rsph1	-8.00934	1.6716e-79	147.634	0.879	unchanged
ENSMUSG00000040569	Slc26a7	3.03729	2.29811e-79	31.945	75.528	unchanged
ENSMUSG00000040473	Cfap69	-7.04936	2.83518e-79	20.016	0.222	unchanged
ENSMUSG00000041165	Spem1	-9.56604	3.92611e-79	304.489	0.597	unchanged
ENSMUSG00000024815	Trpd52l3	-9.03326	4.626e-79	74.545	0.218	unchanged
ENSMUSG00000049916	2610318N02Rik	-9.13596	4.80073e-79	111.382	0.303	unchanged
ENSMUSG00000099398	Ms4a14	-8.00221	4.94345e-79	159.033	0.928	unchanged
ENSMUSG00000044084	Spem2	-9.54968	4.94819e-79	165.1	0.335	unchanged
ENSMUSG00000063129	Aldoart2	-8.9433	6.16646e-79	162.347	0.492	unchanged
ENSMUSG00000047104	Pbp2	-9.73999	6.24067e-79	222.606	0.387	unchanged
ENSMUSG00000046180	4930550L24Rik	-5.90575	8.70929e-79	28.576	0.724	Sertoli
ENSMUSG00000063972	Nr6a1	-4.9673	1.39974e-78	18.54	0.832	unchanged
ENSMUSG00000031877	Ces2g	4.934	1.4771e-78	4.666	36.369	unchanged
ENSMUSG00000031893	Tsnaxip1	-8.7834	2.2372e-78	97.663	0.341	unchanged
ENSMUSG00000046173	Pabpc6	-9.31512	3.13601e-78	226.853	0.532	unchanged
ENSMUSG00000069805	Fbp1	-6.96995	3.15453e-78	131.554	1.569	unchanged
ENSMUSG00000047025	Ccer1	-9.34647	3.35669e-78	209.822	0.475	unchanged
ENSMUSG00000117055	Gm9805	-7.60915	3.46606e-78	137.702	1.056	unchanged
ENSMUSG00000040489	Sox30	-7.8902	3.77568e-78	53.232	0.334	unchanged
ENSMUSG00000022269	Marchf11	-9.32814	5.36654e-78	98.872	0.228	unchanged
ENSMUSG00000005470	Asf1b	-3.08361	8.51936e-78	20.528	3.087	unchanged
ENSMUSG00000031309	Rps6ka3	2.30995	9.92079e-78	18.545	24.259	unchanged
ENSMUSG00000041791	Capza3	-9.35203	9.96907e-78	187.822	0.428	unchanged
ENSMUSG00000045004	Spata21	-8.99232	9.99801e-78	101.491	0.295	unchanged
ENSMUSG00000078577	Tmco2	-8.84626	1.09642e-77	343.232	1.14	unchanged
ENSMUSG00000005045	Chd5	-8.12381	1.13308e-77	24.668	0.132	unchanged
ENSMUSG00000116879	Gm49794	-9.0658	1.22978e-77	15.954	0.046	unchanged
ENSMUSG00000078161	Erich3	-8.35586	1.40627e-77	27.105	0.125	unchanged
ENSMUSG00000030747	Dgat2	-5.30737	1.42523e-77	20.063	0.743	unchanged
ENSMUSG00000039209	Rpl39l	-9.00205	1.50211e-77	205.798	0.592	unchanged
ENSMUSG00000070327	Rnf213	2.61571	1.74102e-77	11.072	27.207	unchanged
ENSMUSG00000045330	4933402E13Rik	-8.08797	2.41818e-77	36.758	0.209	Sertoli
ENSMUSG00000110170	St6galnac2	-8.23051	2.45117e-77	192.849	0.943	unchanged
ENSMUSG00000109737	Gm39566	-9.54776	3.7553e-77	98.221	0.199	unchanged
ENSMUSG00000008482	Rnf151	-9.01293	4.70995e-77	145.584	0.426	unchanged
ENSMUSG00000030206	Gsg1	-10.0766	4.90495e-77	197.076	0.265	unchanged
ENSMUSG00000029769	Ccdc136	-6.54906	5.94243e-77	176.542	2.801	unchanged
ENSMUSG00000049506	Sppl2c	-9.98834	6.28632e-77	96.076	0.142	unchanged
ENSMUSG00000025500	Lmntd2	-7.5499	7.705e-77	61.559	0.483	unchanged
ENSMUSG00000039555	Cylc2	-9.64932	8.00832e-77	177.73	0.336	unchanged
ENSMUSG00000022768	Ccdc116	-8.54661	1.03247e-76	50.887	0.202	unchanged
ENSMUSG00000061633	1700029P11Rik	-9.46183	1.31747e-76	172.082	0.355	unchanged
ENSMUSG00000060176	Kif27	-7.313	1.46929e-76	41.373	0.388	unchanged
ENSMUSG00000074178	Gm10638	-5.98359	1.58836e-76	39.968	0.923	unchanged
ENSMUSG00000110737	4930444F02Rik	-9.54127	1.6842e-76	39.103	0.079	unchanged
ENSMUSG00000038523	1700003F12Rik	-9.67209	1.70742e-76	248.006	0.467	unchanged
ENSMUSG00000091844	Gm8251	-8.72068	2.43046e-76	26.92	0.094	unchanged
ENSMUSG00000041180	Hectd2	-4.06251	4.11317e-76	6.068	0.529	unchanged
ENSMUSG00000041343	Ankrd42	-5.97085	6.41798e-76	36.426	0.854	unchanged
ENSMUSG00000027702	Lrrc34	-9.26571	6.59324e-76	103.677	0.257	unchanged
ENSMUSG00000047108	Dnajb7	-8.6056	7.77507e-76	172.044	0.659	unchanged
ENSMUSG00000038042	Ptpdc1	-5.21977	8.05465e-76	66.246	2.594	unchanged
ENSMUSG00000050141	Fam205c	-8.97006	1.09717e-75	129.035	0.385	unchanged
ENSMUSG00000043319	Cox8c	-9.53227	1.12579e-75	408.25	0.837	unchanged
ENSMUSG00000021257	Angel1	-5.6419	1.32463e-75	54.716	1.594	unchanged
ENSMUSG00000092518	Fam71e2	-9.28351	2.15187e-75	115.071	0.277	unchanged
ENSMUSG00000030077	Chl1	-9.35592	3.02937e-75	31.945	0.074	unchanged
ENSMUSG00000047648	Fbxo30	-4.19388	3.13568e-75	86.205	6.599	unchanged
ENSMUSG00000059695	1700019M22Rik	-9.82552	4.32684e-75	1142.97	1.905	unchanged
ENSMUSG00000043913	Ccdc60	-9.02576	5.92683e-75	46.266	0.131	unchanged
ENSMUSG00000029463	Fam216a	-2.93692	6.26511e-75	80.901	14.553	unchanged
ENSMUSG00000042616	Oscp1	-5.98545	7.18383e-75	19.537	0.46	unchanged
ENSMUSG00000047021	Cfap65	-8.61972	7.60411e-75	41.305	0.159	unchanged
ENSMUSG00000019303	Psmc3ip	-5.0946	7.60411e-75	58.362	2.432	unchanged
ENSMUSG00000028845	Tekt2	-7.98516	1.03074e-74	163.677	0.978	unchanged
ENSMUSG00000086158	Ccpg1os	-4.94559	1.07804e-74	58.026	2.708	unchanged
ENSMUSG00000040163	1700034J05Rik	-9.25564	1.39785e-74	92.745	0.224	unchanged
ENSMUSG00000037801	Iqch	-7.09002	1.5547e-74	20.52	0.226	unchanged
ENSMUSG00000008129	4930432K21Rik	-4.79588	1.60991e-74	18.469	0.964	unchanged
ENSMUSG00000071724	Smpd5	-6.43962	1.82546e-74	75.479	1.29	unchanged
ENSMUSG00000003469	Phyhip	7.2777	2.49474e-74	1.954	52.059	unchanged
ENSMUSG00000056223	Spata31	-9.23471	3.09213e-74	103.68	0.252	unchanged
ENSMUSG00000007907	Cabs1	-9.82592	3.5943e-74	452.38	0.753	unchanged
ENSMUSG00000067367	Lyar	-5.70718	4.87988e-74	244.887	6.911	unchanged
ENSMUSG00000034648	Lrrn1	4.90548	5.09351e-74	43.126	18.941	unchanged
ENSMUSG00000090173	Fbxw10	-7.76777	6.91369e-74	46.864	0.32	unchanged
ENSMUSG00000025081	Tdrd1	-8.78531	7.61972e-74	26.35	0.083	unchanged
ENSMUSG00000026049	Tex30	-3.27567	1.21396e-73	38.422	5.489	unchanged
ENSMUSG00000050957	Insl6	-6.03369	1.59612e-73	151.266	3.463	unchanged
ENSMUSG00000045942	BC049762	-8.85164	1.92909e-73	127.207	0.416	unchanged
ENSMUSG00000044566	Cage1	-5.46886	2.0315e-73	81.825	2.739	Sertoli
ENSMUSG00000001948	Spa17	-7.04092	3.02106e-73	142.39	1.622	unchanged
ENSMUSG00000026274	Pask	-4.88374	3.13623e-73	16.03	0.766	unchanged
ENSMUSG00000003354	Ccdc65	-8.61732	3.28223e-73	90.679	0.342	unchanged
ENSMUSG00000006310	Zbtb32	-7.8322	4.02823e-73	44.159	0.282	unchanged
ENSMUSG00000004347	Pde1c	-7.72536	4.25554e-73	9.403	0.067	unchanged
ENSMUSG00000037661	Gpr160	-5.36099	6.87032e-73	40.966	1.482	unchanged
ENSMUSG00000000365	Rnf17	-7.28681	6.95555e-73	12.754	0.123	unchanged
ENSMUSG00000033486	Catsper2	-6.351	7.56723e-73	53.095	0.96	unchanged
ENSMUSG00000021414	Fam217a	-7.71712	8.05017e-73	90.31	0.647	unchanged
ENSMUSG00000083649	Rasl2-9	-7.25367	8.26886e-73	201.025	1.979	unchanged
ENSMUSG00000038057	Dbil5	-8.94574	2.97799e-72	754.195	2.312	unchanged
ENSMUSG00000091311	Spata31d1b	-9.4827	3.34793e-72	52.613	0.109	unchanged
ENSMUSG00000049387	Cox7b2	-8.9258	4.44474e-72	350.965	1.06	unchanged
ENSMUSG00000100937	1700020D05Rik	-7.45369	5.23077e-72	262.324	2.203	unchanged
ENSMUSG00000021392	Nol8	-4.25909	7.37536e-72	52.518	3.869	unchanged
ENSMUSG00000002055	Spag5	-4.2992	8.33026e-72	35.774	2.454	unchanged
ENSMUSG00000024430	Cabyr	-8.10827	9.00342e-72	97.045	0.523	unchanged
ENSMUSG00000037196	Pacrg	-8.89507	9.55212e-72	106.986	0.328	unchanged
ENSMUSG00000097075	Cdiptos	-7.92271	9.80699e-72	120.106	0.741	unchanged
ENSMUSG00000044526	Znrf4	-9.41202	1.14173e-71	203.715	0.444	unchanged
ENSMUSG00000117477	Gm50092	-9.96478	2.84365e-71	128.42	0.194	unchanged
ENSMUSG00000037443	Cep85	-3.57052	3.11056e-71	24.556	2.822	unchanged
ENSMUSG00000029883	1700074P13Rik	-9.43073	3.28883e-71	124.188	0.264	unchanged
ENSMUSG00000037568	Vash2	-6.36266	3.3333e-71	30.476	0.553	unchanged
ENSMUSG00000041673	Lrrc18	-8.41509	4.04804e-71	126.966	0.558	unchanged
ENSMUSG00000026646	Suv39h2	-3.93732	4.56168e-71	10.851	0.861	unchanged
ENSMUSG00000024973	Plaat5	-9.25092	4.59833e-71	160.753	0.385	unchanged
ENSMUSG00000032101	Ddx25	-8.90817	4.59861e-71	18.916	0.059	unchanged
ENSMUSG00000026578	Ccdc181	-5.83718	4.81137e-71	182.841	4.673	unchanged
ENSMUSG00000002997	Prkar2b	5.05247	7.83084e-71	87.752	334.257	granulosa
ENSMUSG00000030924	Rexo5	-3.86153	8.77308e-71	14.244	1.393	unchanged
ENSMUSG00000053914	Kdm4d	-6.89315	9.3706e-71	53.921	0.671	unchanged
ENSMUSG00000015599	Ttbk1	-9.52277	1.38351e-70	15.61	0.032	unchanged
ENSMUSG00000039335	Spata16	-8.84114	1.40643e-70	87.86	0.291	unchanged
ENSMUSG00000032489	Kif9	-8.05221	2.47563e-70	31.809	0.175	unchanged
ENSMUSG00000059891	Tsks	-8.90654	3.299e-70	94.677	0.3	unchanged
ENSMUSG00000050555	Hyls1	-4.81646	3.40186e-70	38.213	1.92	unchanged
ENSMUSG00000045336	Hsfy2	-9.34832	5.18978e-70	146.852	0.333	unchanged
ENSMUSG00000051956	Rnf133	-9.40734	5.19412e-70	196.476	0.428	unchanged
ENSMUSG00000030815	Phkg2	-4.93291	7.68658e-70	176.814	8.439	unchanged
ENSMUSG00000033987	Dnah17	-9.63183	8.47348e-70	22.55	0.042	unchanged
ENSMUSG00000034612	Chst11	4.96489	9.66584e-70	25.382	46.11	granulosa
ENSMUSG00000027719	Adad1	-8.57886	1.19168e-69	29.464	0.115	unchanged
ENSMUSG00000090202	4930503B20Rik	-9.31368	1.19168e-69	146.725	0.34	unchanged
ENSMUSG00000092074	Dynlt1a	-4.46215	1.20497e-69	24.964	1.676	unchanged
ENSMUSG00000023951	Vegfa	4.10591	1.23767e-69	15.437	55.171	unchanged
ENSMUSG00000041399	1700013G24Rik	-10.0924	1.32512e-69	263.686	0.363	unchanged
ENSMUSG00000000411	Tssk3	-8.64984	1.43641e-69	119.807	0.456	unchanged
ENSMUSG00000053111	Fank1	-7.2023	1.49505e-69	70.25	0.715	unchanged
ENSMUSG00000022236	Ropn1l	-7.71076	1.77066e-69	137.983	0.984	unchanged
ENSMUSG00000031027	Stk33	-8.89437	1.81717e-69	57.828	0.189	unchanged
ENSMUSG00000070568	Slc6a21	-9.89947	1.82574e-69	93.156	0.146	unchanged
ENSMUSG00000093394	Gm20621	-7.65111	2.07526e-69	82.623	0.619	unchanged
ENSMUSG00000020401	Fam71b	-8.92409	2.48246e-69	87.523	0.273	unchanged
ENSMUSG00000031849	Comp	-9.22112	2.94467e-69	60.098	0.154	granulosa
ENSMUSG00000027435	Cd93	3.45431	4.84799e-69	8.02	24.152	unchanged
ENSMUSG00000051736	Fam229b	-6.65135	5.95204e-69	59.832	0.883	unchanged
ENSMUSG00000071573	Rnls	-6.20563	6.48608e-69	46.812	0.927	unchanged
ENSMUSG00000017195	Zpbp2	-8.45463	6.6546e-69	79.805	0.349	unchanged
ENSMUSG00000036523	Greb1	5.02057	7.80469e-69	15.292	41.39	granulosa
ENSMUSG00000039330	Tsga10ip	-9.17546	1.04018e-68	99.49	0.259	unchanged
ENSMUSG00000047619	Ddi1	-9.32198	1.06891e-68	37.013	0.09	unchanged
ENSMUSG00000035522	Tsga8	-9.59232	1.1623e-68	182.797	0.358	unchanged
ENSMUSG00000043629	1700019D03Rik	-8.31523	1.17607e-68	54.464	0.258	unchanged
ENSMUSG00000115676	4930449C09Rik	-9.14395	1.26175e-68	84.853	0.224	unchanged
ENSMUSG00000041809	Efhc1	-6.04157	1.32113e-68	43.723	0.982	unchanged
ENSMUSG00000022155	Mroh2b	-9.49374	1.79481e-68	42.232	0.091	unchanged
ENSMUSG00000044276	4933427E11Rik	-7.85916	2.09818e-68	72.888	0.48	unchanged
ENSMUSG00000070732	Rbm44	-8.99515	3.28277e-68	23.218	0.068	unchanged
ENSMUSG00000050612	Txndc2	-7.15483	3.51323e-68	392.096	4.04	unchanged
ENSMUSG00000025912	Mybl1	-4.93371	5.76176e-68	24.048	1.135	Sertoli
ENSMUSG00000057132	Rpgrip1	-8.21263	7.70682e-68	21.042	0.106	unchanged
ENSMUSG00000010044	Zmynd10	-8.98261	9.16334e-68	126.062	0.373	unchanged
ENSMUSG00000020481	Ankrd36	-8.75992	9.55783e-68	50.04	0.174	unchanged
ENSMUSG00000033794	Lpcat2b	-9.45409	9.67614e-68	81.663	0.182	unchanged
ENSMUSG00000074771	Ankef1	-8.23312	1.01014e-67	30.162	0.149	unchanged
ENSMUSG00000028109	Hormad1	-8.108	1.06714e-67	43.729	0.243	Sertoli
ENSMUSG00000024805	Pcgf5	-3.12614	2.66616e-67	7.649	1.14	unchanged
ENSMUSG00000028572	Hook1	-4.15181	2.91292e-67	33.545	2.652	unchanged
ENSMUSG00000027227	Sord	-5.44907	7.07666e-67	397.486	13.402	granulosa
ENSMUSG00000062438	Adam1b	-9.24782	9.14013e-67	58.112	0.146	unchanged
ENSMUSG00000021363	Mak	-8.31139	1.13896e-66	15.215	0.071	unchanged
ENSMUSG00000074207	Adh1	5.75219	1.2474e-66	11.854	113.455	unchanged
ENSMUSG00000108194	1700097M23Rik	-8.84822	1.6295e-66	115.361	0.378	unchanged
ENSMUSG00000043535	Setx	-4.56472	1.77035e-66	225.622	13.765	unchanged
ENSMUSG00000044362	Ccdc89	-7.45655	2.22028e-66	120.745	1.035	unchanged
ENSMUSG00000045211	Nudt18	-4.65271	2.24116e-66	52.479	3.058	unchanged
ENSMUSG00000029867	Llcfc1	-9.19813	3.90881e-66	264.474	0.669	unchanged
ENSMUSG00000056987	Fam71d	-9.20768	4.00214e-66	108.841	0.268	unchanged
ENSMUSG00000050930	Map10	-3.81342	7.25454e-66	21.159	2.121	unchanged
ENSMUSG00000097164	Cep83os	-3.59648	7.4971e-66	36.996	4.39	unchanged
ENSMUSG00000030878	Cdr2	-3.40465	7.72792e-66	13.094	1.594	unchanged
ENSMUSG00000025762	Larp1b	-5.07862	1.06251e-65	29.751	1.288	unchanged
ENSMUSG00000025757	Hspa4l	-6.38583	1.62681e-65	9.469	0.169	unchanged
ENSMUSG00000052075	1700029F12Rik	-9.36294	2.17912e-65	242.841	0.551	unchanged
ENSMUSG00000079608	Stard6	-7.06573	2.23212e-65	53.526	0.595	unchanged
ENSMUSG00000019966	Kitl	3.23271	2.99172e-65	35.721	186.827	Sertoli
ENSMUSG00000047841	Fndc11	-8.60157	3.0889e-65	94.96	0.372	unchanged
ENSMUSG00000003153	Slc2a3	-6.17844	3.49246e-65	185.661	3.824	Sertoli
ENSMUSG00000070999	Ccin	-10.0856	3.59123e-65	117.671	0.162	unchanged
ENSMUSG00000020622	Nt5c1b	-9.79602	4.64991e-65	89.987	0.155	unchanged
ENSMUSG00000028693	Nasp	-4.90971	4.73008e-65	146.955	6.955	unchanged
ENSMUSG00000020154	Ptprb	3.36666	6.52684e-65	3.523	13.01	unchanged
ENSMUSG00000042293	Gm5617	-5.63717	7.37897e-65	657.59	19.65	unchanged
ENSMUSG00000022622	Acr	-8.5492	8.02184e-65	89.585	0.35	unchanged
ENSMUSG00000090585	4933406F09Rik	-7.5838	1.01904e-64	29.593	0.234	unchanged
ENSMUSG00000051811	Cox6b2	-5.13731	1.36534e-64	98.86	4.148	unchanged
ENSMUSG00000023257	Cypt1	-9.38019	1.51874e-64	314.788	0.724	unchanged
ENSMUSG00000022602	Arc	-8.76159	2.23054e-64	87.859	0.304	unchanged
ENSMUSG00000029678	Hyal5	-8.54826	2.5333e-64	76.243	0.304	unchanged
ENSMUSG00000040412	5330417C22Rik	-8.11163	3.20443e-64	24.567	0.125	unchanged
ENSMUSG00000057069	Ero1lb	-3.44424	3.29938e-64	29.29	3.689	unchanged
ENSMUSG00000030887	Pdzd9	-9.47058	3.5056e-64	81.896	0.174	unchanged
ENSMUSG00000027968	Larp7	-4.16749	4.83928e-64	165.227	12.854	unchanged
ENSMUSG00000020024	Cep83	-3.8162	5.51768e-64	18.064	1.796	unchanged
ENSMUSG00000051728	Fam243	-10.0003	5.60926e-64	81.347	0.122	unchanged
ENSMUSG00000029206	Nsun7	-8.12513	7.29943e-64	30.039	0.158	unchanged
ENSMUSG00000046723	Adam24	-9.62592	1.16732e-63	86.605	0.165	unchanged
ENSMUSG00000045107	Saysd1	-4.50762	1.38813e-63	63.233	4.104	unchanged
ENSMUSG00000029679	Hyal6	-8.55242	1.44002e-63	52.837	0.212	unchanged
ENSMUSG00000037020	Wdr62	-5.07428	2.18256e-63	50.32	2.198	unchanged
ENSMUSG00000019971	Cep290	-4.56339	2.35336e-63	12.829	0.776	unchanged
ENSMUSG00000023949	Tcte1	-9.01933	2.35336e-63	72.885	0.216	unchanged
ENSMUSG00000049761	Pmis2	-7.59488	2.74785e-63	138.972	1.069	unchanged
ENSMUSG00000040195	Nemp1	-3.80867	2.74785e-63	29.889	2.962	unchanged
ENSMUSG00000075502	Kbtbd6	-4.99902	2.81203e-63	27.006	1.213	unchanged
ENSMUSG00000026969	Fam166a	-8.93765	2.88107e-63	118.799	0.361	unchanged
ENSMUSG00000019834	Slc22a16	-9.13432	3.67582e-63	73.742	0.198	unchanged
ENSMUSG00000035455	Fignl1	-3.61278	3.81985e-63	32.871	3.423	unchanged
ENSMUSG00000036964	Trim17	-9.14548	3.90235e-63	41.45	0.109	unchanged
ENSMUSG00000036214	Znrd1as	-5.40534	3.92087e-63	94.34	3.213	unchanged
ENSMUSG00000071104	Ccdc110	-9.17652	5.17765e-63	80.906	0.205	unchanged
ENSMUSG00000021572	Cep72	-4.22953	6.12139e-63	15.599	1.151	unchanged
ENSMUSG00000071226	Cecr2	-4.97476	6.1674e-63	3.285	0.12	unchanged
ENSMUSG00000046826	Fam187b	-6.5597	6.1674e-63	40.489	0.64	unchanged
ENSMUSG00000051359	Ncald	5.05417	9.0579e-63	3.117	19.499	unchanged
ENSMUSG00000032177	Pde4a	-4.09957	9.32804e-63	10.648	0.882	unchanged
ENSMUSG00000108448	Gm21269	-9.76721	9.69811e-63	21.453	0.035	unchanged
ENSMUSG00000024154	Gtf2a1l	-8.91504	1.33825e-62	75.913	0.238	unchanged
ENSMUSG00000109561	Ankrd31	-8.98233	1.65797e-62	15.334	0.043	unchanged
ENSMUSG00000029814	Igf2bp3	-5.12289	1.82608e-62	12.385	0.521	Sertoli
ENSMUSG00000050730	Arhgap42	3.37647	1.96205e-62	6.564	12.988	unchanged
ENSMUSG00000030137	Tuba8	-8.57379	2.69347e-62	62.035	0.251	unchanged
ENSMUSG00000045275	Lca5l	-5.46179	2.74832e-62	30.528	1.018	unchanged
ENSMUSG00000020193	Zpbp	-6.39499	2.96677e-62	23.687	0.425	unchanged
ENSMUSG00000023505	Cdca3	-3.95397	3.43254e-62	78.029	6.893	unchanged
ENSMUSG00000040699	Limd2	-4.39001	3.8636e-62	109.713	7.633	unchanged
ENSMUSG00000026679	Enkur	-7.71354	3.88008e-62	79.391	0.582	unchanged
ENSMUSG00000029576	Radil	-4.7443	4.95246e-62	8.738	0.48	unchanged
ENSMUSG00000020799	Tekt1	-8.50729	7.19442e-62	79.307	0.318	unchanged
ENSMUSG00000014782	Plekhg4	-5.35521	7.25843e-62	6.985	0.194	unchanged
ENSMUSG00000048206	Dnajb8	-9.39049	8.70762e-62	140.183	0.314	unchanged
ENSMUSG00000041220	Elovl6	4.41508	9.09837e-62	19.697	132.619	granulosa
ENSMUSG00000024978	Gpam	2.95061	9.33983e-62	43.615	95.833	unchanged
ENSMUSG00000042662	Dusp15	-6.46922	9.86664e-62	14.028	0.238	Sertoli
ENSMUSG00000028793	Rnf19b	-4.76421	1.03632e-61	103.209	5.299	unchanged
ENSMUSG00000003824	Syce2	-4.29116	1.18475e-61	21.907	1.561	unchanged
ENSMUSG00000024206	Rfx2	-6.07435	1.41214e-61	28.778	0.625	unchanged
ENSMUSG00000041324	Inhba	5.05479	1.78628e-61	92.966	33.845	granulosa
ENSMUSG00000078632	Lrrc37a	-9.99144	1.9751e-61	32.291	0.047	unchanged
ENSMUSG00000031727	Pmfbp1	-9.3958	2.34658e-61	52.102	0.118	unchanged
ENSMUSG00000000811	Txnrd3	-4.27134	3.30714e-61	57.855	4.412	unchanged
ENSMUSG00000090812	Samd15	-5.87854	3.50943e-61	35.819	0.913	unchanged
ENSMUSG00000039021	Ttc16	-8.12653	4.95513e-61	14	0.077	unchanged
ENSMUSG00000036882	Arhgap33	-4.7439	5.37026e-61	14.742	0.793	unchanged
ENSMUSG00000005983	1700037C18Rik	-5.63585	5.50379e-61	23.939	0.719	unchanged
ENSMUSG00000078554	Fam229a	-9.04475	5.75406e-61	191.162	0.54	unchanged
ENSMUSG00000101225	1700008J07Rik	-4.20876	5.94517e-61	38.245	2.989	unchanged
ENSMUSG00000049792	Bag5	-4.50655	7.27799e-61	297.567	19.111	unchanged
ENSMUSG00000022754	Tmem45a	5.06356	7.77357e-61	5.457	91.224	granulosa
ENSMUSG00000026790	Odf2	-5.12947	8.67343e-61	112.829	4.717	unchanged
ENSMUSG00000039110	Mycbpap	-6.19214	9.19062e-61	31.191	0.635	unchanged
ENSMUSG00000027905	Ddx20	-3.7231	9.86302e-61	86.857	9.358	unchanged
ENSMUSG00000022542	Septin12	-7.60675	1.05622e-60	45.574	0.351	unchanged
ENSMUSG00000032110	Acrv1	-9.44295	1.25168e-60	51.838	0.111	unchanged
ENSMUSG00000038936	Sccpdh	-3.68076	2.2637e-60	28.7	3.203	unchanged
ENSMUSG00000006784	Ttc25	-6.82177	2.34273e-60	18.211	0.24	unchanged
ENSMUSG00000005483	Dnajb1	-3.30953	2.97371e-60	126.675	17.646	unchanged
ENSMUSG00000028937	Acot7	-4.98186	3.23526e-60	62.825	2.842	granulosa
ENSMUSG00000027431	Scp2d1	-10.065	3.39482e-60	270.959	0.396	unchanged
ENSMUSG00000036196	Slc26a8	-7.33863	3.76342e-60	22.268	0.204	unchanged
ENSMUSG00000032534	Cep63	-4.76181	4.47441e-60	29.823	1.59	unchanged
ENSMUSG00000010342	Tex14	-5.12385	4.75653e-60	9.742	0.393	unchanged
ENSMUSG00000020286	1700093K21Rik	-8.53529	4.84478e-60	82.819	0.339	unchanged
ENSMUSG00000036752	Tubb4b	-3.10184	5.7442e-60	515.612	82.36	unchanged
ENSMUSG00000024175	Tekt4	-7.94967	8.4543e-60	76.842	0.46	unchanged
ENSMUSG00000040514	Tex47	-8.99875	9.23518e-60	35.888	0.108	unchanged
ENSMUSG00000032921	Odf4	-9.60817	1.01908e-59	140.741	0.272	unchanged
ENSMUSG00000016526	Dyrk3	-6.79558	1.13766e-59	77.181	1.032	unchanged
ENSMUSG00000046192	Iqub	-8.77393	1.16615e-59	44.414	0.158	unchanged
ENSMUSG00000030638	Sh3gl3	-5.11556	1.18233e-59	16.28	0.698	Sertoli
ENSMUSG00000045106	Ccdc73	-5.41073	1.25933e-59	9.625	0.334	unchanged
ENSMUSG00000054909	Wbscr25	-9.18014	1.38042e-59	81.151	0.212	unchanged
ENSMUSG00000026226	Spata3	-9.75819	1.46653e-59	68.8	0.121	unchanged
ENSMUSG00000037278	Tmem97	-4.06537	1.47051e-59	380.4	32.582	unchanged
ENSMUSG00000034401	Spata6	-4.76013	1.68239e-59	52.598	2.828	unchanged
ENSMUSG00000050592	Fam78a	-4.79918	1.87024e-59	41.889	1.899	granulosa
ENSMUSG00000017049	Ccdc70	-9.28906	2.28424e-59	180.941	0.447	unchanged
ENSMUSG00000020674	Pxdn	2.94558	2.40093e-59	8.829	17.322	granulosa
ENSMUSG00000038085	Cnbd2	-5.55999	2.94842e-59	17.761	0.557	unchanged
ENSMUSG00000046338	Gpat2	-7.48918	3.33298e-59	18.761	0.153	Sertoli
ENSMUSG00000053070	Cfap300	-3.70311	3.80398e-59	39.19	4.046	unchanged
ENSMUSG00000030031	Kbtbd8	-3.54237	4.63406e-59	16.601	1.406	unchanged
ENSMUSG00000014529	Tmbim7	-9.19136	4.76472e-59	69.489	0.187	unchanged
ENSMUSG00000043945	Adam6a	-9.19119	5.07592e-59	57.451	0.146	unchanged
ENSMUSG00000043429	Ccdc185	-10.16	5.24491e-59	93.464	0.121	unchanged
ENSMUSG00000047518	Slfnl1	-10.0407	5.35113e-59	99.21	0.133	unchanged
ENSMUSG00000097318	1700007L15Rik	-4.51736	5.54938e-59	40.583	2.623	unchanged
ENSMUSG00000050150	Slc9b1	-8.43194	7.4217e-59	25.711	0.11	unchanged
ENSMUSG00000026331	Slco6c1	-9.05011	8.94535e-59	47.006	0.133	unchanged
ENSMUSG00000048707	Tprn	-4.96502	1.07478e-58	94.641	4.45	unchanged
ENSMUSG00000033983	Coil	-4.30057	1.09646e-58	65.72	4.817	unchanged
ENSMUSG00000035560	Wdr20rt	-9.57595	1.11657e-58	49.053	0.095	unchanged
ENSMUSG00000091017	Fam71a	-9.50733	1.37206e-58	69.867	0.151	unchanged
ENSMUSG00000020717	Pecam1	4.34121	1.65864e-58	4.181	10.233	unchanged
ENSMUSG00000079429	Mroh2a	-8.67162	1.72615e-58	18.922	0.068	unchanged
ENSMUSG00000035992	Fnip1	-2.63296	1.86736e-58	32.873	6.628	unchanged
ENSMUSG00000064307	Lrrc51	-6.44937	2.07407e-58	96.577	1.603	unchanged
ENSMUSG00000074224	4932431P20Rik	-9.39971	2.46191e-58	22.782	0.051	unchanged
ENSMUSG00000118396	Iqcf2	-9.04846	2.53872e-58	61.657	0.171	unchanged
ENSMUSG00000035578	Iqcg	-5.12675	2.62094e-58	12.111	0.513	unchanged
ENSMUSG00000044678	Ly6k	-6.47941	2.96842e-58	53.664	0.941	Sertoli
ENSMUSG00000039963	Ccdc40	-8.32357	2.98462e-58	22.754	0.107	unchanged
ENSMUSG00000047654	Tssk6	-9.38456	3.42883e-58	105.234	0.236	unchanged
ENSMUSG00000043648	Pld6	-5.13126	3.55032e-58	31.634	1.324	Sertoli
ENSMUSG00000032514	Ttc21a	-8.11983	3.82249e-58	21.621	0.115	unchanged
ENSMUSG00000022619	Mapk8ip2	-6.97244	3.99563e-58	15.747	0.186	unchanged
ENSMUSG00000023084	Lrrc71	-7.69181	4.17222e-58	28.282	0.202	unchanged
ENSMUSG00000021182	Ccdc88c	-5.55244	4.17222e-58	14.005	0.427	unchanged
ENSMUSG00000027867	Spag17	-9.02922	4.22294e-58	21.003	0.061	unchanged
ENSMUSG00000060771	Tsga10	-4.59428	4.43113e-58	14.685	0.865	unchanged
ENSMUSG00000059920	4930453N24Rik	-4.17673	5.20579e-58	125.715	9.983	unchanged
ENSMUSG00000040548	Tex2	-4.20019	7.07202e-58	105.761	8.282	unchanged
ENSMUSG00000030376	Slc8a2	-6.18625	7.2191e-58	12.152	0.245	unchanged
ENSMUSG00000072934	Trpc5os	-7.70563	7.50972e-58	13.405	0.089	unchanged
ENSMUSG00000026888	Grb14	2.99127	7.97483e-58	13.03	10.329	granulosa
ENSMUSG00000100075	1700018L02Rik	-6.54231	8.07359e-58	35.859	0.578	unchanged
ENSMUSG00000022441	Efcab6	-8.87884	9.34237e-58	21.856	0.07	unchanged
ENSMUSG00000021977	1700129C05Rik	-9.78569	1.02727e-57	174.182	0.3	unchanged
ENSMUSG00000096141	Dnah7a	-7.63092	1.03676e-57	6.487	0.048	unchanged
ENSMUSG00000027111	Itga6	3.19534	1.09222e-57	10.325	35.328	Sertoli
ENSMUSG00000042707	Dnali1	-6.49145	1.1553e-57	61.216	1.016	unchanged
ENSMUSG00000038587	Akap12	-4.53425	1.74927e-57	448.663	28.557	Sertoli
ENSMUSG00000020020	Usp44	-9.57127	1.84602e-57	43.152	0.083	unchanged
ENSMUSG00000039742	Fam71f1	-9.10273	1.92989e-57	85.478	0.232	unchanged
ENSMUSG00000071265	1700086L19Rik	-8.56906	3.47233e-57	103.943	0.411	unchanged
ENSMUSG00000032409	Atr	-3.95704	3.74165e-57	13.067	1.198	unchanged
ENSMUSG00000031209	Heph	4.54407	4.28193e-57	10.359	23.199	granulosa
ENSMUSG00000022773	Ypel1	-5.10994	4.93654e-57	74.426	3.107	unchanged
ENSMUSG00000028392	Bspry	-5.89029	4.98556e-57	82.398	2.07	unchanged
ENSMUSG00000028730	Cfap57	-8.27581	6.05796e-57	24.939	0.126	unchanged
ENSMUSG00000059395	Nkapl	-6.4544	6.72433e-57	103.592	1.752	unchanged
ENSMUSG00000037627	Rgs22	-6.45235	6.7441e-57	19.884	0.338	unchanged
ENSMUSG00000029828	4921507P07Rik	-8.16211	6.78837e-57	107.377	0.567	Sertoli
ENSMUSG00000047141	Zfp654	-3.69278	9.75117e-57	117.653	12.888	unchanged
ENSMUSG00000111028	Gm5922	-9.5454	9.78393e-57	64.588	0.128	unchanged
ENSMUSG00000052783	Grk4	-5.68141	9.80227e-57	12.93	0.36	unchanged
ENSMUSG00000007050	Lsm2	-2.87456	1.16868e-56	28.742	5.357	unchanged
ENSMUSG00000030671	Pde3b	-3.35889	1.62147e-56	9.251	1.293	unchanged
ENSMUSG00000050397	Foxl2	8.44946	1.71745e-56	22.579	47.344	granulosa
ENSMUSG00000025171	Ubtd1	-4.27473	1.8027e-56	79.01	5.951	unchanged
ENSMUSG00000004032	Gstm5	-4.99164	2.05915e-56	795.128	36.852	unchanged
ENSMUSG00000051437	Ubqlnl	-9.23884	2.49031e-56	110.824	0.277	unchanged
ENSMUSG00000021940	Ptpn20	-9.83309	3.12555e-56	46.076	0.076	unchanged
ENSMUSG00000051113	Fam71e1	-6.11686	3.1485e-56	61.502	1.316	unchanged
ENSMUSG00000026605	Cenpf	-3.66179	3.21549e-56	29.45	2.781	unchanged
ENSMUSG00000089984	Fbxo24	-7.35845	4.11254e-56	29.984	0.268	unchanged
ENSMUSG00000033826	Dnah8	-8.75988	4.78937e-56	32.724	0.112	unchanged
ENSMUSG00000035984	Nme5	-7.10081	4.98359e-56	50.703	0.561	unchanged
ENSMUSG00000031134	Rbmx	2.16662	5.025e-56	20.683	25.675	unchanged
ENSMUSG00000048478	Spata33	-5.78538	5.15405e-56	59.889	1.596	unchanged
ENSMUSG00000091396	Spanxn4	-8.79478	6.5365e-56	374.263	1.27	unchanged
ENSMUSG00000039342	Ankar	-9.61091	7.03583e-56	31.823	0.058	unchanged
ENSMUSG00000021643	Serf1	-4.42398	7.26606e-56	120.352	8.122	unchanged
ENSMUSG00000067103	AY702103	-9.97524	8.68642e-56	35.305	0.05	unchanged
ENSMUSG00000043468	Adam30	-8.926	9.57129e-56	37.865	0.118	unchanged
ENSMUSG00000024209	Acsbg3	-7.17466	1.24109e-55	32.871	0.333	unchanged
ENSMUSG00000033368	Trim69	-9.23089	1.25291e-55	65.936	0.158	unchanged
ENSMUSG00000037474	Dtl	-3.05099	1.27778e-55	8.449	1.168	unchanged
ENSMUSG00000021986	Amer2	-7.31019	1.39155e-55	7.72	0.071	unchanged
ENSMUSG00000030125	Lrrc23	-7.40779	1.39931e-55	43.502	0.385	unchanged
ENSMUSG00000061533	Cep128	-5.53195	1.52052e-55	17.432	0.542	unchanged
ENSMUSG00000035517	Tdrd7	-3.77872	1.59674e-55	45.522	4.792	unchanged
ENSMUSG00000057286	St6galnac2	-4.87299	1.62615e-55	45.685	2.291	unchanged
ENSMUSG00000091685	Gm17359	-8.50706	1.81769e-55	92.825	0.383	unchanged
ENSMUSG00000026039	Sgo2a	-3.63229	1.89155e-55	20.31	1.991	unchanged
ENSMUSG00000029403	Cdkl2	-4.59072	2.33934e-55	28.354	1.717	unchanged
ENSMUSG00000069733	Ube2u	-7.58931	2.70327e-55	50.294	0.389	unchanged
ENSMUSG00000047446	Arl4a	-4.87493	2.71159e-55	98.689	4.879	Sertoli
ENSMUSG00000039099	Wdr93	-5.93766	2.86714e-55	18.328	0.448	unchanged
ENSMUSG00000003032	Klf4	-3.50743	2.91839e-55	61.117	7.804	Sertoli
ENSMUSG00000074141	Il4i1	-6.28393	3.07637e-55	17.703	0.338	unchanged
ENSMUSG00000048875	Pudp	-8.94015	3.6497e-55	79.16	0.249	unchanged
ENSMUSG00000067199	Frat1	-5.48781	4.4374e-55	58.617	1.902	unchanged
ENSMUSG00000004892	Bcan	6.97494	4.66274e-55	1.465	39.324	Sertoli
ENSMUSG00000004127	Trmt10a	-3.38224	4.69363e-55	11.222	1.489	unchanged
ENSMUSG00000037910	1700018B24Rik	-8.7382	5.36884e-55	135.776	0.468	unchanged
ENSMUSG00000026853	Crat	-4.63241	5.52699e-55	94.916	5.562	unchanged
ENSMUSG00000052273	Dnah3	-8.22645	5.60537e-55	10.303	0.052	unchanged
ENSMUSG00000038187	Btbd10	-3.07793	6.09276e-55	18.234	2.986	unchanged
ENSMUSG00000027496	Aurka	-4.0359	7.04273e-55	48.539	3.864	unchanged
ENSMUSG00000071721	1700010D01Rik	-8.69811	7.13494e-55	293.683	1.069	unchanged
ENSMUSG00000114175	Gm48051	-9.54877	7.78816e-55	130.652	0.27	unchanged
ENSMUSG00000027355	Tmco5	-8.60323	9.34931e-55	93.662	0.364	unchanged
ENSMUSG00000059854	Hydin	-8.95124	9.34931e-55	8.323	0.026	unchanged
ENSMUSG00000067872	Ccdc87	-8.83968	9.52572e-55	33.469	0.108	unchanged
ENSMUSG00000023931	Efhb	-6.80388	1.10039e-54	16.7	0.223	unchanged
ENSMUSG00000052673	Gm9887	-5.77802	1.21211e-54	22.662	0.619	unchanged
ENSMUSG00000072983	4933414I15Rik	-9.45101	1.25295e-54	81.971	0.176	unchanged
ENSMUSG00000048078	Tenm4	3.84099	1.65856e-54	32.749	17.593	granulosa
ENSMUSG00000037101	Ttc29	-9.38218	1.74297e-54	31.338	0.064	unchanged
ENSMUSG00000040649	Rimklb	-5.2838	2.03942e-54	39.677	1.196	granulosa
ENSMUSG00000049123	Catsperg2	-9.25808	2.05778e-54	18.412	0.046	unchanged
ENSMUSG00000028391	Wdr31	-4.4626	2.21875e-54	6.312	0.409	unchanged
ENSMUSG00000046337	Fam178b	-7.78384	2.40551e-54	29.698	0.193	unchanged
ENSMUSG00000021590	Spata9	-6.91509	2.65269e-54	39.627	0.493	unchanged
ENSMUSG00000044937	Ttc41	-5.53122	2.6984e-54	16.109	0.506	unchanged
ENSMUSG00000013822	Elof1	-3.30299	2.87478e-54	193.977	26.962	unchanged
ENSMUSG00000021319	Sfrp4	8.45144	3.25376e-54	156.024	63.442	unchanged
ENSMUSG00000026649	Cfap126	-5.21993	3.38796e-54	55.967	2.196	unchanged
ENSMUSG00000037437	Adam32	-9.21767	3.63336e-54	42.081	0.107	unchanged
ENSMUSG00000038069	Cdkn2aip	-3.2711	4.45551e-54	47.539	6.703	unchanged
ENSMUSG00000114207	Gm41109	-9.02096	4.51163e-54	35.208	0.101	unchanged
ENSMUSG00000087213	2810408I11Rik	-6.77179	4.7058e-54	31.27	0.419	unchanged
ENSMUSG00000027088	Phospho2	-4.62963	7.59238e-54	197.849	11.623	unchanged
ENSMUSG00000029074	Ttll10	-5.62407	7.9569e-54	53.713	1.593	unchanged
ENSMUSG00000066196	Spag8	-6.52209	8.13533e-54	37.208	0.597	unchanged
ENSMUSG00000045350	Fam186a	-8.1977	8.36075e-54	12.253	0.063	unchanged
ENSMUSG00000090132	Cypt2	-9.07931	9.60784e-54	181.503	0.522	unchanged
ENSMUSG00000070332	Trim80	-8.37973	1.16085e-53	51.812	0.241	unchanged
ENSMUSG00000090273	Prr22	-7.55935	1.23609e-53	38.105	0.295	unchanged
ENSMUSG00000097021	4933433G15Rik	-6.27323	1.47065e-53	27.838	0.528	unchanged
ENSMUSG00000117815	Gm50166	-9.01499	1.48063e-53	12.719	0.036	unchanged
ENSMUSG00000033276	Stk36	-5.51142	2.30343e-53	18.148	0.564	unchanged
ENSMUSG00000097124	A530020G20Rik	3.9127	2.49818e-53	29.45	57.614	granulosa
ENSMUSG00000033029	1700088E04Rik	-4.67642	2.6411e-53	12.398	0.701	unchanged
ENSMUSG00000019027	Dnah1	-6.8867	2.70864e-53	17.683	0.22	unchanged
ENSMUSG00000066643	Wdr35	-3.78028	2.78192e-53	15.849	1.646	unchanged
ENSMUSG00000076431	Sox4	2.81569	2.80622e-53	64.598	74.557	unchanged
ENSMUSG00000047369	Dnah14	-8.82202	3.75572e-53	8.799	0.03	unchanged
ENSMUSG00000039977	Deup1	-6.89695	3.82599e-53	26.807	0.337	unchanged
ENSMUSG00000021552	Gkap1	-3.80336	4.13744e-53	32.164	3.312	unchanged
ENSMUSG00000021203	Otub2	-5.27055	4.98485e-53	33.727	1.273	unchanged
ENSMUSG00000056197	4931417E11Rik	-9.46203	5.00462e-53	107.408	0.223	unchanged
ENSMUSG00000074127	Cmtm2a	-5.26809	5.83119e-53	146.876	5.672	unchanged
ENSMUSG00000085260	Med9os	-7.15126	8.31406e-53	121.588	1.296	unchanged
ENSMUSG00000097415	AU020206	3.48714	8.41868e-53	95.878	229.514	unchanged
ENSMUSG00000005220	Corin	-5.36746	9.81642e-53	4.932	0.177	unchanged
ENSMUSG00000008575	Nfib	3.1507	1.01332e-52	5.078	26.928	Sertoli
ENSMUSG00000029320	1700016H13Rik	-8.64751	1.05806e-52	62.133	0.228	unchanged
ENSMUSG00000003779	Kif20a	-2.8593	1.15491e-52	40.884	6.907	unchanged
ENSMUSG00000020131	Pcsk4	-5.7686	1.31101e-52	42.197	1.142	unchanged
ENSMUSG00000041390	Mdfic	4.18997	1.44475e-52	16.843	21.745	granulosa
ENSMUSG00000070883	Ccdc173	-5.36658	1.5368e-52	38.57	1.365	unchanged
ENSMUSG00000021997	Lrrc63	-9.14563	1.59088e-52	47.365	0.126	unchanged
ENSMUSG00000046750	Selenov	-7.7433	1.64022e-52	88.067	0.605	unchanged
ENSMUSG00000033799	Tasor2	-3.23705	1.69547e-52	55.747	8.003	unchanged
ENSMUSG00000027784	Ppm1l	2.94024	1.96207e-52	4.141	15.399	Sertoli
ENSMUSG00000031323	Dmrtc1a	-5.00891	2.36502e-52	16.3	0.755	Sertoli
ENSMUSG00000036825	Ssx2ip	-3.70725	2.69879e-52	38.259	4.178	Sertoli
ENSMUSG00000035504	Reep6	-4.7771	2.85037e-52	152.774	8.259	unchanged
ENSMUSG00000085576	Dpy19l2	-9.79489	3.2683e-52	43.554	0.075	unchanged
ENSMUSG00000026018	Ica1l	-7.86362	3.30886e-52	16.749	0.106	unchanged
ENSMUSG00000032649	Colgalt2	5.88814	3.34784e-52	4	13.037	granulosa
ENSMUSG00000012126	Ubxn11	-6.01581	3.97405e-52	16.57	0.37	unchanged
ENSMUSG00000059343	Aldoart1	-9.04441	4.15875e-52	60.324	0.176	unchanged
ENSMUSG00000049676	Catsperg1	-6.28715	4.58676e-52	22.13	0.42	unchanged
ENSMUSG00000071324	Armc2	-4.41734	4.62086e-52	4.187	0.281	unchanged
ENSMUSG00000069971	4933402J07Rik	-9.297	5.15757e-52	91.561	0.22	unchanged
ENSMUSG00000041617	Ccdc74a	-5.32807	5.69229e-52	22.135	0.794	unchanged
ENSMUSG00000035179	Ppp1r32	-7.98293	6.43087e-52	55.226	0.328	unchanged
ENSMUSG00000002297	Dbf4	-2.96495	7.21953e-52	10.473	1.55	unchanged
ENSMUSG00000044320	1700001O22Rik	-7.96048	7.24036e-52	28.009	0.167	unchanged
ENSMUSG00000118559	A930007A09Rik	-3.58295	7.31265e-52	8.008	0.937	unchanged
ENSMUSG00000070283	Ndufaf3	-4.08985	7.40326e-52	122.106	10.373	unchanged
ENSMUSG00000050844	1700020N01Rik	-8.81649	8.08078e-52	58.195	0.198	unchanged
ENSMUSG00000044948	Cfap43	-8.24842	8.10136e-52	14.401	0.07	unchanged
ENSMUSG00000002768	Mea1	-4.15148	8.51574e-52	273.623	22.244	unchanged
ENSMUSG00000002808	Epdr1	5.32341	1.11435e-51	39.019	60.452	unchanged
ENSMUSG00000053783	1700016K19Rik	-9.26862	1.30164e-51	114.382	0.297	unchanged
ENSMUSG00000025069	Gsto2	-6.91429	1.38889e-51	22.849	0.286	unchanged
ENSMUSG00000026568	Mpc2	-3.19201	1.71611e-51	18.603	2.852	unchanged
ENSMUSG00000040812	Agbl2	-6.39668	1.71611e-51	14.274	0.248	unchanged
ENSMUSG00000109222	Gm10297	-4.69702	1.75649e-51	97.623	5.595	Sertoli
ENSMUSG00000031976	Urb2	-3.06162	1.80973e-51	27.135	4.417	unchanged
ENSMUSG00000024074	Crim1	3.05111	1.99135e-51	10.469	12.257	granulosa
ENSMUSG00000052496	Pkdrej	-6.6126	2.40169e-51	25.793	0.389	unchanged
ENSMUSG00000025907	Rb1cc1	-3.2162	2.48198e-51	55.843	8.05	unchanged
ENSMUSG00000090840	1700092M07Rik	-8.89676	2.62759e-51	217.204	0.683	unchanged
ENSMUSG00000074136	4930513N10Rik	-5.32969	2.72277e-51	19.459	0.721	unchanged
ENSMUSG00000037001	Zfp39	-4.88245	2.74675e-51	68.371	3.357	unchanged
ENSMUSG00000037628	Cdkn3	-5.41225	3.08898e-51	15.383	0.535	unchanged
ENSMUSG00000026778	Prkcq	-6.02584	3.49824e-51	7.843	0.177	unchanged
ENSMUSG00000022388	Ttll8	-9.30696	3.62946e-51	35.177	0.085	unchanged
ENSMUSG00000020434	4921536K21Rik	-7.68994	3.82601e-51	37.43	0.27	unchanged
ENSMUSG00000031631	Cfap97	-4.50473	4.29106e-51	155.833	9.807	unchanged
ENSMUSG00000029165	Agbl5	-4.96153	4.52062e-51	82.186	3.832	unchanged
ENSMUSG00000026173	Plcd4	-7.04783	4.56513e-51	9.123	0.103	unchanged
ENSMUSG00000042797	Aqp11	-5.82328	4.79004e-51	29.028	0.764	unchanged
ENSMUSG00000051900	Abca16	-8.46083	5.17629e-51	11.382	0.048	unchanged
ENSMUSG00000045822	Zswim3	-3.08763	5.21074e-51	21.478	3.312	unchanged
ENSMUSG00000087479	Gm16835	-6.90542	5.64577e-51	20.474	0.251	unchanged
ENSMUSG00000029248	Thegl	-9.04249	5.68222e-51	49.908	0.144	unchanged
ENSMUSG00000105975	Gm42609	-8.8207	5.68248e-51	28.861	0.095	unchanged
ENSMUSG00000030200	Bcl2l14	-9.02933	5.89941e-51	32.608	0.095	unchanged
ENSMUSG00000031493	Ggn	-6.4675	6.19367e-51	124.824	2.101	unchanged
ENSMUSG00000031452	1700029H14Rik	-8.55968	6.23374e-51	67.658	0.274	unchanged
ENSMUSG00000034764	1700006J14Rik	-9.19473	8.17774e-51	38.187	0.094	unchanged
ENSMUSG00000024654	Asrgl1	-4.90556	8.22937e-51	109.737	5.333	unchanged
ENSMUSG00000027722	Spata5	-2.9399	8.84943e-51	19.622	3.488	unchanged
ENSMUSG00000048416	Mlf1	-5.39042	9.39496e-51	57.451	1.969	unchanged
ENSMUSG00000026940	Ccdc183	-8.58986	9.4417e-51	31.718	0.12	unchanged
ENSMUSG00000020389	Cdkl3	-5.18729	9.57906e-51	25.207	1.019	unchanged
ENSMUSG00000053030	Spink2	-9.3666	1.00783e-50	139.037	0.302	unchanged
ENSMUSG00000086951	1700051A21Rik	-9.6272	1.06375e-50	73.98	0.141	unchanged
ENSMUSG00000053856	Dnajc5g	-9.95959	1.23257e-50	76.441	0.113	unchanged
ENSMUSG00000086459	1700030C12Rik	-8.97644	1.23257e-50	97.363	0.274	unchanged
ENSMUSG00000041623	D11Wsu47e	-4.16825	1.34957e-50	116.891	9.395	unchanged
ENSMUSG00000073633	Fbxo36	-4.41194	1.42346e-50	29.207	1.954	unchanged
ENSMUSG00000033904	Ccp110	-4.12199	1.54811e-50	44.68	3.599	unchanged
ENSMUSG00000029703	Lrwd1	-3.92247	1.69054e-50	25.627	2.411	unchanged
ENSMUSG00000028188	Spata1	-4.99008	1.9134e-50	20.528	0.92	unchanged
ENSMUSG00000026931	1700019N19Rik	-5.16752	2.25059e-50	78.671	3.295	unchanged
ENSMUSG00000002032	Tmem25	4.08241	2.63944e-50	2.311	19.744	granulosa
ENSMUSG00000037971	1110032A03Rik	-4.14979	2.83535e-50	49.065	3.985	unchanged
ENSMUSG00000045928	4933440M02Rik	-8.67786	3.16294e-50	16.33	0.06	unchanged
ENSMUSG00000026202	Tuba4a	-5.03921	3.4121e-50	30.579	1.282	unchanged
ENSMUSG00000038298	Pdzk1	-9.64805	3.54957e-50	38.264	0.07	unchanged
ENSMUSG00000039081	Zfp503	4.31849	3.87622e-50	6.735	23.966	granulosa
ENSMUSG00000048490	Nrip1	2.71947	4.07323e-50	15.662	33.67	unchanged
ENSMUSG00000028389	Zfp37	-4.8642	4.31857e-50	83.017	4.094	unchanged
ENSMUSG00000021066	Atl1	-3.77136	4.45772e-50	4.781	0.489	unchanged
ENSMUSG00000071661	Zbtb3	-4.36495	4.68487e-50	37.017	2.619	unchanged
ENSMUSG00000020307	Cdc34	-2.69484	5.07631e-50	71.6	15.428	unchanged
ENSMUSG00000025789	St8sia2	-3.27622	5.29794e-50	7.277	1.037	Sertoli
ENSMUSG00000055826	Tescl	-7.66986	5.93138e-50	111.416	0.833	unchanged
ENSMUSG00000045328	Cenpe	-3.80751	6.02223e-50	17.353	1.452	unchanged
ENSMUSG00000007591	Tssk4	-6.85981	6.03758e-50	62.032	0.794	unchanged
ENSMUSG00000022039	Adam2	-9.45026	6.23613e-50	43.174	0.088	unchanged
ENSMUSG00000049800	Sertad2	-2.91381	7.86526e-50	41.802	7.145	unchanged
ENSMUSG00000059540	Tcea2	-3.90482	8.09995e-50	50.699	4.918	unchanged
ENSMUSG00000019945	Cabcoco1	-5.72536	8.11286e-50	45.604	1.293	unchanged
ENSMUSG00000053868	Gm5142	-9.7989	9.37879e-50	209.574	0.354	unchanged
ENSMUSG00000019297	Nop9	-3.51025	1.02216e-49	47.06	5.898	unchanged
ENSMUSG00000045312	Lhfpl2	4.12854	1.05731e-49	14.599	22.261	granulosa
ENSMUSG00000009941	Nxf2	-4.53013	1.16035e-49	11.821	0.739	Sertoli
ENSMUSG00000070871	Ccnyl1	-2.86402	1.16112e-49	26.388	4.977	unchanged
ENSMUSG00000024352	Spata24	-5.4588	1.26183e-49	90.419	2.999	unchanged
ENSMUSG00000015365	Mov10l1	-7.84863	1.32157e-49	10.494	0.069	Sertoli
ENSMUSG00000048550	Thnsl1	-3.54297	1.42092e-49	28.479	3.319	unchanged
ENSMUSG00000040866	Rsph6a	-9.67204	1.47454e-49	62.488	0.117	unchanged
ENSMUSG00000038246	Fam50b	-8.52416	1.51513e-49	87.431	0.352	unchanged
ENSMUSG00000031860	Pbx4	-6.93412	1.59286e-49	20.038	0.249	unchanged
ENSMUSG00000103705	4930518J20Rik	-9.79725	1.80665e-49	88.438	0.15	unchanged
ENSMUSG00000021534	1700001L19Rik	-6.86344	1.80665e-49	32.917	0.434	unchanged
ENSMUSG00000048573	Cypt3	-8.87483	2.19937e-49	188.11	0.597	unchanged
ENSMUSG00000071359	Tbpl1	-3.31881	2.21728e-49	66.718	9.398	unchanged
ENSMUSG00000028458	Tesk1	-4.50126	2.28448e-49	201.3	13.089	unchanged
ENSMUSG00000099422	Gm4275	-8.08888	2.56318e-49	48.926	0.272	unchanged
ENSMUSG00000085354	Gm2044	3.00855	2.65666e-49	61.04	223.771	unchanged
ENSMUSG00000027505	Fam209	-9.03227	2.77722e-49	143.371	0.421	unchanged
ENSMUSG00000046282	Adam20	-9.11994	2.93604e-49	46.217	0.131	unchanged
ENSMUSG00000027074	Slc43a3	3.87815	3.02505e-49	5.945	10.245	granulosa
ENSMUSG00000018570	2810408A11Rik	-5.69479	3.04169e-49	58.47	1.658	unchanged
ENSMUSG00000028520	4921539E11Rik	-9.59848	3.41594e-49	53.013	0.102	unchanged
ENSMUSG00000039391	Ccdc81	-8.57834	4.1636e-49	36.959	0.141	unchanged
ENSMUSG00000021703	Serinc5	2.40235	4.31286e-49	19.067	36.052	unchanged
ENSMUSG00000034349	Smc4	-3.47316	4.3185e-49	91.075	10.73	unchanged
ENSMUSG00000044338	Aplnr	5.1355	4.33096e-49	2.95	19.38	unchanged
ENSMUSG00000045915	Ccdc42	-7.2568	4.4356e-49	48.776	0.477	unchanged
ENSMUSG00000098076	Gm6981	-6.69157	4.80101e-49	69.304	0.988	unchanged
ENSMUSG00000016626	Nlrp14	-9.68379	5.20418e-49	60.794	0.075	granulosa
ENSMUSG00000076436	Oxct2a	-9.12269	6.16086e-49	60.587	0.167	unchanged
ENSMUSG00000072972	Adam4	-7.23581	7.12393e-49	37.509	0.367	unchanged
ENSMUSG00000021007	Spata7	-5.18736	7.24181e-49	25.132	1.005	unchanged
ENSMUSG00000042200	Cdrt4	-8.77967	7.83164e-49	156.11	0.552	unchanged
ENSMUSG00000054383	Pnma1	-6.58897	8.94124e-49	28.051	0.429	unchanged
ENSMUSG00000039200	Atf7ip2	-5.64116	9.0025e-49	7.108	0.184	unchanged
ENSMUSG00000031986	Sprtn	-4.27693	1.00918e-48	146.798	10.963	unchanged
ENSMUSG00000068039	Tcp1	-3.41798	1.07214e-48	292.737	37.989	unchanged
ENSMUSG00000018796	Acsl1	-4.96613	1.42126e-48	23.679	1.089	unchanged
ENSMUSG00000042189	Tekt3	-8.79758	1.42126e-48	54.552	0.191	unchanged
ENSMUSG00000030877	Mfsd13b	-8.46467	1.47793e-48	37.24	0.151	unchanged
ENSMUSG00000026994	Galnt3	-7.44699	1.5614e-48	47.085	0.411	unchanged
ENSMUSG00000028332	Hemgn	-8.58778	1.6469e-48	38.554	0.149	unchanged
ENSMUSG00000028533	Izumo3	-8.69318	1.743e-48	104.554	0.382	unchanged
ENSMUSG00000023350	Phf8-ps	-9.20738	1.76564e-48	31.928	0.081	unchanged
ENSMUSG00000027635	Dsn1	-3.17336	1.82525e-48	20.04	2.639	unchanged
ENSMUSG00000085085	1700086P04Rik	-6.19417	2.07443e-48	34.393	0.701	unchanged
ENSMUSG00000056531	Ccdc18	-4.08857	2.08496e-48	3.725	0.295	unchanged
ENSMUSG00000043541	Casc1	-5.37006	3.32811e-48	2.787	0.096	unchanged
ENSMUSG00000106209	Gm42918	-9.01054	3.53767e-48	74.658	0.213	unchanged
ENSMUSG00000044835	Ankrd45	-4.8118	3.92678e-48	19.551	1.042	unchanged
ENSMUSG00000050876	Spata31d1a	-9.70911	3.92678e-48	25.195	0.045	unchanged
ENSMUSG00000020388	Pdlim4	4.50974	4.05656e-48	4.789	36.396	unchanged
ENSMUSG00000018362	Kpna2	-3.37206	4.16053e-48	115.031	15.443	unchanged
ENSMUSG00000078490	Cfap74	-6.97799	4.24187e-48	8.19	0.095	unchanged
ENSMUSG00000029477	Morn3	-8.82394	5.37844e-48	62.616	0.198	unchanged
ENSMUSG00000038292	Ccdc155	-7.39316	5.46254e-48	18.015	0.15	unchanged
ENSMUSG00000000942	Hoxa4	-6.51557	5.4777e-48	32.787	0.529	unchanged
ENSMUSG00000029607	Ankrd61	-8.09667	5.75164e-48	61.33	0.329	unchanged
ENSMUSG00000062017	Abca14	-8.71223	6.58547e-48	14.856	0.053	unchanged
ENSMUSG00000049881	2810025M15Rik	-3.20509	7.31055e-48	74.12	11.391	unchanged
ENSMUSG00000020462	Cfap36	-3.73067	9.84927e-48	101.177	10.978	unchanged
ENSMUSG00000043410	Hfm1	-7.7111	1.02771e-47	5.987	0.045	unchanged
ENSMUSG00000043986	Spata31d1d	-10.0335	1.14733e-47	40.507	0.058	unchanged
ENSMUSG00000064158	Izumo1	-8.26087	1.25418e-47	23.47	0.11	unchanged
ENSMUSG00000056486	Chn1	-2.82951	1.26869e-47	7.63	1.437	unchanged
ENSMUSG00000028576	Ift74	-3.66548	1.30012e-47	17.638	2.053	unchanged
ENSMUSG00000056771	Gm10010	-5.10967	1.30012e-47	19.63	0.835	unchanged
ENSMUSG00000038379	Ttk	-4.08588	1.37198e-47	12.482	0.963	unchanged
ENSMUSG00000033319	Fem1c	-3.08631	1.49867e-47	94.569	15.29	unchanged
ENSMUSG00000046886	Zfp474	-9.0246	1.58898e-47	51.842	0.155	unchanged
ENSMUSG00000026429	Ube2t	-4.04343	1.67388e-47	6.987	0.554	unchanged
ENSMUSG00000025608	Podxl	2.9713	1.84634e-47	14.459	14.419	unchanged
ENSMUSG00000097121	D130020L05Rik	-3.94127	2.15373e-47	15.131	1.414	unchanged
ENSMUSG00000060510	Zfp266	2.01457	2.389e-47	25.843	30.351	unchanged
ENSMUSG00000109695	Gm31166	-6.24248	2.39928e-47	59.992	1.177	unchanged
ENSMUSG00000016028	Celsr1	6.51319	2.4738e-47	1.269	7.032	unchanged
ENSMUSG00000038347	Tcte2	-5.35586	2.55045e-47	24.586	0.869	unchanged
ENSMUSG00000018509	Cenpv	-3.461	2.81935e-47	72.645	9.333	unchanged
ENSMUSG00000031749	St3gal2	3.05353	2.90794e-47	11.817	43.381	unchanged
ENSMUSG00000057047	1700010B08Rik	-9.14945	3.14542e-47	120.753	0.327	unchanged
ENSMUSG00000063810	Alms1	-3.65471	3.51864e-47	20.363	2.07	unchanged
ENSMUSG00000022620	Arsa	-3.49745	3.70719e-47	72.162	9.248	unchanged
ENSMUSG00000072612	Gm10382	-7.12702	4.1625e-47	45.69	0.493	unchanged
ENSMUSG00000075227	Znhit2	-4.44496	4.3959e-47	186.929	12.655	unchanged
ENSMUSG00000020214	Glipr1l2	-8.13775	4.43985e-47	27.957	0.148	unchanged
ENSMUSG00000055891	Ubl4b	-9.94931	4.9186e-47	103.782	0.155	unchanged
ENSMUSG00000071103	1700029J07Rik	-5.28703	4.9534e-47	12.311	0.444	unchanged
ENSMUSG00000036872	Abcc12	-7.65822	5.78624e-47	12.648	0.092	unchanged
ENSMUSG00000054320	Lrrc36	-6.34362	6.42971e-47	14.621	0.263	unchanged
ENSMUSG00000070280	Slc22a14	-7.65494	6.44485e-47	43.346	0.311	unchanged
ENSMUSG00000001039	B9d1	-3.25503	7.02268e-47	37.14	5.388	unchanged
ENSMUSG00000029601	Iqcd	-7.15814	8.85486e-47	49.324	0.519	unchanged
ENSMUSG00000041642	Kif21b	-3.55281	9.97613e-47	3.888	0.47	unchanged
ENSMUSG00000026567	Adcy10	-9.05734	9.97613e-47	12.906	0.037	unchanged
ENSMUSG00000022518	4930562C15Rik	-7.72549	1.02343e-46	12.801	0.088	unchanged
ENSMUSG00000047669	Msl3l2	-3.63441	1.08191e-46	44.619	5.145	unchanged
ENSMUSG00000032712	Resf1	2.51059	1.08892e-46	22.945	32.692	unchanged
ENSMUSG00000045709	Smkr-ps	-8.6884	1.14848e-46	51.196	0.18	unchanged
ENSMUSG00000047528	Flacc1	-7.61704	1.17897e-46	14.729	0.117	unchanged
ENSMUSG00000021012	Zc3h14	-2.75915	1.37428e-46	60.622	11.534	unchanged
ENSMUSG00000026546	Cfap45	-7.56975	1.43122e-46	12.705	0.1	unchanged
ENSMUSG00000071726	Gm5941	-9.23141	1.51037e-46	200.996	0.49	unchanged
ENSMUSG00000045794	Lkaaear1	-9.51829	1.89062e-46	143.777	0.266	unchanged
ENSMUSG00000021258	Ccnk	-3.9383	2.0273e-46	123.104	11.519	unchanged
ENSMUSG00000038165	1700022A21Rik	-9.76748	2.07123e-46	89.664	0.16	unchanged
ENSMUSG00000028427	Aqp7	-9.13486	2.26741e-46	37.815	0.1	unchanged
ENSMUSG00000049008	BB014433	-10.6201	2.39618e-46	94.109	0.097	unchanged
ENSMUSG00000046618	Olfml2a	4.06306	2.98893e-46	3.669	22.914	unchanged
ENSMUSG00000061882	Ccdc62	-4.70996	2.99389e-46	16.491	0.917	unchanged
ENSMUSG00000020650	Bcap29	-3.5148	3.0051e-46	41.457	5.155	unchanged
ENSMUSG00000062190	Lancl2	-3.9847	3.19577e-46	81.038	7.083	unchanged
ENSMUSG00000034552	Zswim2	-9.9484	3.30334e-46	64.449	0.094	unchanged
ENSMUSG00000038244	Mical2	-3.97461	3.32338e-46	11.562	0.917	unchanged
ENSMUSG00000028813	CK137956	-9.33541	3.35712e-46	53.207	0.127	unchanged
ENSMUSG00000017756	Slc12a7	2.60621	3.62122e-46	6.628	14.45	unchanged
ENSMUSG00000045022	H2bl1	-9.56199	3.72689e-46	263.929	0.529	unchanged
ENSMUSG00000022525	Plaat1	-7.13231	3.7448e-46	14.374	0.153	unchanged
ENSMUSG00000037683	Armc3	-7.41047	3.75372e-46	21.835	0.195	unchanged
ENSMUSG00000040541	Tmem225	-8.76527	4.08058e-46	92.351	0.315	unchanged
ENSMUSG00000044122	Proca1	-4.83308	4.24092e-46	60.889	3.099	unchanged
ENSMUSG00000029186	Pi4k2b	-2.34157	4.56269e-46	23.05	5.963	unchanged
ENSMUSG00000056832	Ttc26	-3.71979	4.77542e-46	11.872	1.238	unchanged
ENSMUSG00000057805	1700084M14Rik	-9.12397	5.03052e-46	211.081	0.579	unchanged
ENSMUSG00000055691	Gja6	-5.46356	5.917e-46	10.15	0.344	Sertoli
ENSMUSG00000028575	Eqtn	-8.26236	6.32816e-46	59.456	0.285	unchanged
ENSMUSG00000027115	Kif18a	-3.47279	6.43424e-46	3.028	0.331	unchanged
ENSMUSG00000019856	Fam184a	-5.45059	7.21973e-46	12.477	0.399	unchanged
ENSMUSG00000034555	Tex16	-6.06363	8.01036e-46	5.543	0.124	Sertoli
ENSMUSG00000040231	Syngr4	-8.81232	8.38188e-46	77.441	0.283	unchanged
ENSMUSG00000038836	Agbl3	-3.09826	9.39256e-46	9.047	1.496	unchanged
ENSMUSG00000051054	1700014D04Rik	-10.1045	9.43433e-46	42.641	0.06	unchanged
ENSMUSG00000097602	4930519P11Rik	-7.09776	9.60883e-46	32.692	0.335	unchanged
ENSMUSG00000006527	Sfmbt1	-2.97318	1.02855e-45	20.434	3.341	unchanged
ENSMUSG00000036446	Lum	4.69719	1.07685e-45	72.748	65.961	unchanged
ENSMUSG00000022472	Desi1	-3.05636	1.07985e-45	63.696	10.561	unchanged
ENSMUSG00000020096	Tbata	-6.18242	1.08072e-45	25.928	0.538	unchanged
ENSMUSG00000045930	Clec14a	4.45667	1.1152e-45	12.017	21.411	unchanged
ENSMUSG00000020593	Lpin1	-4.2073	1.12535e-45	18.88	1.414	unchanged
ENSMUSG00000008822	Acyp1	-4.17162	1.18641e-45	141.614	11.446	unchanged
ENSMUSG00000052616	Terb1	-6.30159	1.23561e-45	8.427	0.156	unchanged
ENSMUSG00000030556	Lrrc28	-3.40287	1.32428e-45	6.637	0.823	unchanged
ENSMUSG00000072647	Adam1a	-5.32005	1.38634e-45	13.893	0.51	unchanged
ENSMUSG00000031756	Cenpn	-4.15985	1.51921e-45	26.741	2.028	unchanged
ENSMUSG00000038987	Cfap157	-7.86473	1.63376e-45	27.267	0.164	unchanged
ENSMUSG00000072770	Acrbp	-5.69116	1.64568e-45	55.705	1.578	unchanged
ENSMUSG00000057116	AF366264	-9.54453	1.6474e-45	45.973	0.097	unchanged
ENSMUSG00000112026	Gm6653	-9.02577	1.9015e-45	58.597	0.149	unchanged
ENSMUSG00000057176	Ccdc189	-4.36147	2.60377e-45	24.651	1.746	unchanged
ENSMUSG00000095789	Nupr1l	-5.26127	2.64116e-45	26.462	1.038	unchanged
ENSMUSG00000050122	Vwa3b	-8.53751	2.68375e-45	11.998	0.05	unchanged
ENSMUSG00000103935	AY702102	-9.00625	2.69139e-45	74.121	0.223	unchanged
ENSMUSG00000022280	Rnf19a	-3.21156	2.72595e-45	128.697	17.749	unchanged
ENSMUSG00000101337	Dnah7c	-8.28988	2.76663e-45	7.361	0.034	unchanged
ENSMUSG00000047766	Lrrc49	-3.06646	3.06031e-45	7.114	1.118	unchanged
ENSMUSG00000030189	Ybx3	-4.17308	3.26908e-45	225.258	17.941	unchanged
ENSMUSG00000019892	Lrriq1	-7.7267	3.4437e-45	11.134	0.078	unchanged
ENSMUSG00000026495	Efcab2	-3.86239	3.46969e-45	19.138	1.862	unchanged
ENSMUSG00000040875	Osbpl10	-5.68216	3.65254e-45	6.225	0.177	unchanged
ENSMUSG00000044365	Cxxc4	4.59099	3.90824e-45	2.51	5.008	unchanged
ENSMUSG00000029151	Slc30a3	-8.55483	4.07497e-45	28.905	0.112	granulosa
ENSMUSG00000052926	Rnaseh2a	-3.79254	4.76885e-45	67.196	6.855	unchanged
ENSMUSG00000025257	Ribc1	-7.1783	5.07258e-45	30.317	0.305	unchanged
ENSMUSG00000012609	Ttll5	-4.37389	5.18783e-45	6.794	0.47	unchanged
ENSMUSG00000078907	Fam186b	-6.21223	5.48076e-45	32.396	0.652	unchanged
ENSMUSG00000030126	Tmcc1	-2.38087	5.57158e-45	10.057	2.566	unchanged
ENSMUSG00000073130	Gm1141	-7.54033	5.68979e-45	22.365	0.167	unchanged
ENSMUSG00000044098	Rsbn1	-2.19843	5.69461e-45	29.502	7.858	unchanged
ENSMUSG00000019578	Ubxn6	-2.72067	5.83093e-45	40.093	8.435	unchanged
ENSMUSG00000071073	Lrrc73	-5.42979	5.84932e-45	13.715	0.476	unchanged
ENSMUSG00000091415	Ak9	-7.60487	6.90811e-45	11.284	0.087	unchanged
ENSMUSG00000114832	Gm21388	-9.20483	6.94778e-45	11.696	0.03	unchanged
ENSMUSG00000048327	Ckap2l	-3.1537	7.02035e-45	44.606	5.894	unchanged
ENSMUSG00000012211	Tex22	-9.99626	7.06772e-45	101.584	0.151	unchanged
ENSMUSG00000025963	Mdh1b	-8.32623	7.56884e-45	35.646	0.173	unchanged
ENSMUSG00000041245	Wnk3	-2.78687	8.08675e-45	8.552	1.562	Sertoli
ENSMUSG00000002835	Chaf1a	-3.97737	8.64578e-45	20.029	1.707	unchanged
ENSMUSG00000040367	Lrrd1	-7.71647	1.18996e-44	27.2	0.195	unchanged
ENSMUSG00000049526	Tmem202	-5.62947	1.39873e-44	31.238	0.952	unchanged
ENSMUSG00000039632	Ccdc151	-7.67378	1.45148e-44	17.011	0.12	unchanged
ENSMUSG00000025357	Dgka	-3.75496	1.55302e-44	21.551	2.274	unchanged
ENSMUSG00000057719	Sh3rf2	-6.6102	1.97324e-44	15.494	0.241	unchanged
ENSMUSG00000098211	Gm27045	-9.78249	2.17347e-44	79.584	0.141	unchanged
ENSMUSG00000022972	Cfap298	-3.54919	2.48636e-44	60.014	7.398	unchanged
ENSMUSG00000015880	Ncapg	-3.06778	2.54911e-44	11.268	1.475	unchanged
ENSMUSG00000040594	Ranbp17	-4.77283	2.78077e-44	4.507	0.234	unchanged
ENSMUSG00000030254	Rad18	-3.08317	2.86899e-44	11.319	1.48	unchanged
ENSMUSG00000032512	Wdr48	-2.76476	2.94881e-44	32.084	6.387	unchanged
ENSMUSG00000035967	Ints6l	1.97574	2.94881e-44	12.251	23.954	unchanged
ENSMUSG00000025255	Zfhx4	2.61566	3.50608e-44	2.345	6.87	unchanged
ENSMUSG00000032376	Usp3	2.6765	3.66203e-44	9.711	26.076	unchanged
ENSMUSG00000056509	Gm9999	-8.18072	3.70732e-44	124.565	0.643	unchanged
ENSMUSG00000086657	Stamos	-5.39074	3.71911e-44	16.303	0.568	unchanged
ENSMUSG00000026611	Spata17	-7.26384	4.02882e-44	16.03	0.162	unchanged
ENSMUSG00000055809	Dnaaf3	-4.49167	4.05037e-44	37.208	2.425	unchanged
ENSMUSG00000018548	Trim37	-4.01768	4.08121e-44	51.553	4.432	unchanged
ENSMUSG00000064280	Ccdc146	-7.80206	4.22087e-44	10.638	0.067	unchanged
ENSMUSG00000038637	Lrrc56	-4.40872	4.24485e-44	16.999	1.18	unchanged
ENSMUSG00000118383	Gm50321	2.95784	4.24628e-44	12.251	40.816	unchanged
ENSMUSG00000050058	Prm3	-10.0703	4.27898e-44	328.238	0.444	unchanged
ENSMUSG00000002658	Gtf2f1	-2.32261	4.78701e-44	98.128	24.776	unchanged
ENSMUSG00000034227	Foxj1	-7.34428	4.91027e-44	36.743	0.338	unchanged
ENSMUSG00000033985	Tesk2	-3.24983	5.61765e-44	11.95	1.69	unchanged
ENSMUSG00000028441	1110017D15Rik	-8.84231	6.0416e-44	61.737	0.207	unchanged
ENSMUSG00000028555	Ttc39a	-5.36388	6.18477e-44	11.315	0.404	unchanged
ENSMUSG00000038759	Nup205	-3.5931	7.1613e-44	29.21	3.391	unchanged
ENSMUSG00000069855	Slc47a2	-6.32775	7.80304e-44	13.662	0.236	unchanged
ENSMUSG00000020078	Vps26a	-2.79944	7.81453e-44	162.482	30.258	unchanged
ENSMUSG00000033579	Fa2h	-7.21047	8.46044e-44	21.309	0.214	unchanged
ENSMUSG00000095159	Tubb4b-ps1	-7.06133	8.69949e-44	29.261	0.321	unchanged
ENSMUSG00000020743	Mif4gd	-2.81323	8.69949e-44	95.68	18.806	unchanged
ENSMUSG00000026182	Tnp1	-9.2142	8.84842e-44	4574.07	11.536	unchanged
ENSMUSG00000034653	Ythdc2	-2.25737	9.4501e-44	6.179	1.509	unchanged
ENSMUSG00000003604	Aven	-3.94911	9.68517e-44	18.527	1.683	unchanged
ENSMUSG00000025413	Ttc4	-2.69181	1.05328e-43	45.229	9.409	unchanged
ENSMUSG00000025558	Dock9	2.26013	1.09359e-43	5.634	7.189	granulosa
ENSMUSG00000081137	BC022960	-3.22559	1.30296e-43	15.444	2.089	unchanged
ENSMUSG00000070424	Art5	-7.54694	1.35897e-43	24.405	0.185	unchanged
ENSMUSG00000028560	Usp1	-3.58822	1.59989e-43	210.203	23.777	unchanged
ENSMUSG00000023272	Creld2	-2.70551	1.92502e-43	44.979	9.211	unchanged
ENSMUSG00000074849	Spata31d1c	-9.39964	1.97001e-43	32.314	0.064	unchanged
ENSMUSG00000048647	Exd1	-4.3942	2.16249e-43	4.577	0.302	unchanged
ENSMUSG00000030323	Ift122	-3.32358	2.24272e-43	11.116	1.571	unchanged
ENSMUSG00000011349	Dmrtc2	-8.18443	2.3317e-43	26.46	0.139	unchanged
ENSMUSG00000048922	Cdca2	-4.32893	2.33608e-43	27.71	1.856	unchanged
ENSMUSG00000047220	Ccdc36	-5.50658	2.33784e-43	7.741	0.251	Sertoli
ENSMUSG00000056458	Mok	-5.38476	2.41313e-43	10.709	0.364	unchanged
ENSMUSG00000084234	4933405O20Rik	-8.81553	2.57408e-43	64.662	0.222	unchanged
ENSMUSG00000047361	Gm973	-6.11948	2.69251e-43	8.509	0.186	unchanged
ENSMUSG00000033739	Fkbpl	-4.39711	3.0928e-43	100.118	6.812	unchanged
ENSMUSG00000052221	Ppp1r36	-9.21884	3.10509e-43	25.812	0.061	unchanged
ENSMUSG00000068551	Zfp467	4.04992	3.12854e-43	4.904	14.64	unchanged
ENSMUSG00000005087	Cd44	5.04521	3.23746e-43	1.316	12.821	unchanged
ENSMUSG00000031644	Nek1	-2.32663	3.35572e-43	8.699	2.021	unchanged
ENSMUSG00000041828	Abca8a	4.0105	4.47385e-43	1.08	7.125	unchanged
ENSMUSG00000040978	Gm11992	-7.0895	4.54035e-43	20.05	0.216	unchanged
ENSMUSG00000026683	Nuf2	-3.65903	4.80493e-43	9.137	0.939	unchanged
ENSMUSG00000027364	Usp50	-7.54223	5.68823e-43	17.826	0.145	unchanged
ENSMUSG00000038011	Dnah10	-7.95146	7.52694e-43	5.024	0.03	unchanged
ENSMUSG00000029682	Spam1	-8.92606	7.58397e-43	49.608	0.146	unchanged
ENSMUSG00000026478	Lamc1	2.53204	7.83974e-43	13.474	39.476	unchanged
ENSMUSG00000005686	Ampd3	3.6184	7.86208e-43	1.784	17.039	unchanged
ENSMUSG00000056598	Drc3	-5.54945	8.33883e-43	6.999	0.222	unchanged
ENSMUSG00000097072	Foxl2os	7.98854	8.34905e-43	19.467	30.68	granulosa
ENSMUSG00000031787	Katnb1	-3.77985	9.34137e-43	18.06	1.879	unchanged
ENSMUSG00000109032	Gm7972	-5.14587	1.14601e-42	6.367	0.245	Sertoli
ENSMUSG00000022543	4930451G09Rik	-5.72057	1.22831e-42	13.543	0.383	unchanged
ENSMUSG00000028259	Fhl5	-7.15024	1.23681e-42	45.61	0.466	unchanged
ENSMUSG00000026311	Asb1	-2.57175	1.35584e-42	18.981	4.34	unchanged
ENSMUSG00000040312	Cchcr1	-5.10237	1.36443e-42	65.998	2.793	unchanged
ENSMUSG00000020914	Top2a	-2.29657	1.39482e-42	45.398	9.164	unchanged
ENSMUSG00000024556	Me2	2.52792	1.45369e-42	6.777	14.468	unchanged
ENSMUSG00000036667	Tcaf1	4.64406	1.47006e-42	25.014	169.104	unchanged
ENSMUSG00000021270	Hsp90aa1	-3.15309	1.48331e-42	991.207	146.597	unchanged
ENSMUSG00000074749	Kiz	-3.29614	1.59729e-42	62.604	8.546	unchanged
ENSMUSG00000050304	Slc25a2	-7.54237	1.60345e-42	38.128	0.312	unchanged
ENSMUSG00000096914	Galntl6	-9.28233	1.63472e-42	14.335	0.036	unchanged
ENSMUSG00000022865	Cxadr	4.03471	1.8133e-42	5.046	10.906	unchanged
ENSMUSG00000038119	Cdon	3.08009	1.99504e-42	5.43	30.036	unchanged
ENSMUSG00000033053	1700028P14Rik	-7.26903	2.03467e-42	60.543	0.574	unchanged
ENSMUSG00000117725	Gm50240	-4.76687	2.23451e-42	43.456	2.303	unchanged
ENSMUSG00000040424	Hipk4	-6.14758	2.46692e-42	27.707	0.575	unchanged
ENSMUSG00000032641	Gpr19	-3.29839	3.22138e-42	9.479	1.291	unchanged
ENSMUSG00000072952	Gm5878	-8.34414	3.31314e-42	17.37	0.078	unchanged
ENSMUSG00000043859	1700049L16Rik	-10.3128	3.46144e-42	247.716	0.304	unchanged
ENSMUSG00000091476	Catspere2	-6.39563	3.89418e-42	8.604	0.153	unchanged
ENSMUSG00000073731	AI507597	-10.1603	4.0221e-42	128.149	0.175	unchanged
ENSMUSG00000039164	Naif1	-3.08934	4.66361e-42	14.969	2.373	unchanged
ENSMUSG00000030059	Tmf1	-2.96097	4.86468e-42	42.805	7.474	unchanged
ENSMUSG00000029778	Adcyap1r1	4.04704	5.45665e-42	0.81	6.323	Sertoli
ENSMUSG00000036832	Lpar3	-6.86875	5.65351e-42	11.133	0.154	Sertoli
ENSMUSG00000006398	Cdc20	-2.91091	6.0458e-42	76.019	13.42	unchanged
ENSMUSG00000020696	Rffl	-3.48509	6.67278e-42	12.621	1.531	unchanged
ENSMUSG00000097047	1110020A21Rik	-7.33648	6.97403e-42	47.286	0.454	unchanged
ENSMUSG00000000167	Pih1d2	-5.0239	7.00469e-42	11.588	0.526	unchanged
ENSMUSG00000037143	Cfap61	-5.55628	7.193e-42	2.731	0.085	unchanged
ENSMUSG00000032251	Irak1bp1	-3.65017	7.34085e-42	42.903	4.772	unchanged
ENSMUSG00000097494	4933406C10Rik	-4.98674	1.01962e-41	13.795	0.637	unchanged
ENSMUSG00000019906	Lin7a	-5.43984	1.04959e-41	14.852	0.475	unchanged
ENSMUSG00000011154	Cfap161	-6.65659	1.0646e-41	17.912	0.256	unchanged
ENSMUSG00000019846	Lama4	3.07016	1.09916e-41	1.2	5.276	unchanged
ENSMUSG00000034151	Zbbx	-9.31631	1.16556e-41	31.144	0.075	unchanged
ENSMUSG00000021944	Gata4	3.40652	1.26097e-41	34.571	152.189	unchanged
ENSMUSG00000030158	Clec12b	-5.93258	1.32206e-41	12.017	0.282	Sertoli
ENSMUSG00000043644	0610009L18Rik	-3.92575	1.42702e-41	54.749	5.242	unchanged
ENSMUSG00000106013	4933402J10Rik	-9.41053	1.48548e-41	85.219	0.188	unchanged
ENSMUSG00000050549	Fam241a	-4.07396	1.49122e-41	19.349	1.677	Sertoli
ENSMUSG00000049091	Sephs2	-3.31319	1.50196e-41	137.342	19.433	unchanged
ENSMUSG00000060487	Samd5	4.02864	1.51647e-41	1.19	4.913	unchanged
ENSMUSG00000084837	1700108N11Rik	-9.23037	1.59768e-41	96.489	0.245	unchanged
ENSMUSG00000030216	Wbp11	-3.3433	1.66003e-41	66.616	9.217	unchanged
ENSMUSG00000009115	Spatc1l	-8.67718	1.76042e-41	51.341	0.181	unchanged
ENSMUSG00000002228	Ppm1j	-6.26796	1.80697e-41	31.154	0.597	unchanged
ENSMUSG00000019326	Aoc3	3.78688	1.82107e-41	11.859	124.172	unchanged
ENSMUSG00000102483	Catspere1	-8.29246	1.84547e-41	21.044	0.101	unchanged
ENSMUSG00000005883	Spo11	-7.70281	2.27971e-41	10.128	0.076	unchanged
ENSMUSG00000004661	Arid3b	-3.68129	2.36099e-41	9.375	1.036	unchanged
ENSMUSG00000021916	Glt8d1	-2.29778	2.75643e-41	69.375	18.61	unchanged
ENSMUSG00000034842	Art3	-2.92726	2.76923e-41	53.408	10.363	Sertoli
ENSMUSG00000118586	AC156021.1	-10.5815	2.82549e-41	28.364	0.029	NA
ENSMUSG00000024397	Aif1	-4.75138	2.82549e-41	124.635	6.867	unchanged
ENSMUSG00000074733	Zfp950	2.31922	2.97658e-41	7.925	10.837	granulosa
ENSMUSG00000037313	Tacc3	-2.65678	3.19007e-41	18.244	3.604	unchanged
ENSMUSG00000072720	Myo18b	-5.46953	3.22614e-41	3.129	0.105	unchanged
ENSMUSG00000038997	Asb17	-10.4856	3.25707e-41	58.722	0.063	unchanged
ENSMUSG00000026885	Ttll11	-5.49604	3.26064e-41	8.946	0.275	unchanged
ENSMUSG00000021756	Il6st	3.17612	3.34251e-41	18.7	94.691	unchanged
ENSMUSG00000022098	Bmp1	3.10988	3.3527e-41	3.594	11.908	unchanged
ENSMUSG00000033055	Ankrd54	-3.70375	3.58112e-41	44.008	4.864	unchanged
ENSMUSG00000083695	Rnf138rt1	-6.70746	3.95694e-41	22.189	0.308	Sertoli
ENSMUSG00000046694	Tent5b	-6.58277	3.99625e-41	20.919	0.296	granulosa
ENSMUSG00000046000	Naa11	-8.40039	4.03078e-41	15.262	0.07	unchanged
ENSMUSG00000043719	Col6a6	4.37481	4.49323e-41	1.403	3.317	unchanged
ENSMUSG00000061607	Mdc1	-3.37117	4.93655e-41	76.215	9.132	unchanged
ENSMUSG00000026193	Fn1	2.75096	5.1048e-41	2.05	11.908	unchanged
ENSMUSG00000085704	4921531C22Rik	-3.27542	5.12975e-41	24.786	3.704	unchanged
ENSMUSG00000026807	Ak8	-7.59245	5.81011e-41	28.729	0.232	unchanged
ENSMUSG00000006362	Cbfa2t3	4.09084	5.94879e-41	2.377	7.899	unchanged
ENSMUSG00000058740	Kcnt1	4.68567	6.06987e-41	1.663	16.731	unchanged
ENSMUSG00000029458	Brap	-2.83407	6.69956e-41	26.589	5.092	unchanged
ENSMUSG00000032038	St3gal4	3.07555	6.71459e-41	31.769	92.56	unchanged
ENSMUSG00000001120	Pcbp3	-4.34231	7.15471e-41	27.124	1.968	unchanged
ENSMUSG00000099681	1700052K11Rik	-2.67371	7.19556e-41	21.931	4.655	unchanged
ENSMUSG00000032306	Mpi	-2.57879	7.96203e-41	47.604	11.233	unchanged
ENSMUSG00000059430	Actg2	-5.10985	8.01782e-41	39.938	1.615	unchanged
ENSMUSG00000042606	Hirip3	-3.21591	8.25033e-41	53.832	7.183	unchanged
ENSMUSG00000031026	Trim66	-5.63597	8.95728e-41	3.152	0.092	unchanged
ENSMUSG00000114138	Gm36423	-9.33316	1.04187e-40	55.571	0.134	unchanged
ENSMUSG00000049532	Sall2	2.99595	1.12056e-40	4.965	9.294	unchanged
ENSMUSG00000020258	Glyctk	-4.18555	1.13063e-40	7.231	0.585	unchanged
ENSMUSG00000037012	Hk1	-3.4764	1.37932e-40	51.259	6.728	unchanged
ENSMUSG00000020191	Spata48	-6.30459	1.42361e-40	17.17	0.326	unchanged
ENSMUSG00000026655	Fam107b	-4.1252	1.44194e-40	41.8	3.286	granulosa
ENSMUSG00000100954	Gm10138	-4.77812	1.54215e-40	21.229	1.085	unchanged
ENSMUSG00000107191	Gm43579	-7.43294	1.54779e-40	33.274	0.286	unchanged
ENSMUSG00000032402	Smad3	3.10703	1.57001e-40	13.38	26.007	unchanged
ENSMUSG00000052469	Tcp10c	-9.74264	1.60808e-40	41.286	0.073	unchanged
ENSMUSG00000070639	Lrrc8b	-3.9745	1.6404e-40	84.263	7.413	unchanged
ENSMUSG00000061286	Exosc5	-2.62346	1.66236e-40	7.855	1.781	unchanged
ENSMUSG00000022092	Ppp3cc	-3.09305	1.6637e-40	27.499	4.377	unchanged
ENSMUSG00000030922	Lyrm1	-4.03296	1.66472e-40	5.052	0.449	unchanged
ENSMUSG00000034212	Ankmy1	-7.15037	1.71567e-40	11.913	0.126	unchanged
ENSMUSG00000042942	Greb1l	2.87135	1.76881e-40	7.905	12.253	granulosa
ENSMUSG00000026125	Prss39	-9.87557	1.7726e-40	87.32	0.131	unchanged
ENSMUSG00000025983	Ccdc150	-8.78407	1.78036e-40	14.79	0.049	unchanged
ENSMUSG00000014767	Tbp	-2.44715	1.78036e-40	8.387	1.945	unchanged
ENSMUSG00000097276	4930525G20Rik	-6.89427	1.80271e-40	20.482	0.251	unchanged
ENSMUSG00000036770	Stpg3	-9.7717	2.06768e-40	47.287	0.081	unchanged
ENSMUSG00000029155	Spata18	-8.96583	2.15416e-40	39.334	0.111	unchanged
ENSMUSG00000067780	Pi15	4.27691	2.15596e-40	1.172	14.548	unchanged
ENSMUSG00000044906	4930503L19Rik	-3.71484	2.43993e-40	29.293	3.042	unchanged
ENSMUSG00000074634	Tmem267	-4.68207	3.1009e-40	25.048	1.429	unchanged
ENSMUSG00000029851	Tcaf2	3.19537	3.10962e-40	3.007	8.934	unchanged
ENSMUSG00000050199	Lgr4	2.00468	3.24446e-40	13.662	18.956	unchanged
ENSMUSG00000022375	Lrrc6	-7.7677	3.53705e-40	22.423	0.16	unchanged
ENSMUSG00000025495	Ptdss2	-2.56763	3.92331e-40	35.553	8.39	unchanged
ENSMUSG00000048516	Adam26a	-9.70386	3.97067e-40	48.645	0.085	unchanged
ENSMUSG00000041774	Ydjc	-4.29321	4.11532e-40	5.793	0.418	unchanged
ENSMUSG00000051435	Fhad1	-8.00657	4.17449e-40	8.973	0.054	unchanged
ENSMUSG00000027927	Lelp1	-9.4509	4.27032e-40	120.541	0.259	unchanged
ENSMUSG00000051804	Adam6b	-10.0192	4.33352e-40	43.197	0.066	unchanged
ENSMUSG00000014503	Pkd2l2	-5.76269	4.47716e-40	10.1	0.208	granulosa
ENSMUSG00000036398	Ppp1r11	-4.17665	4.49838e-40	200.324	15.886	unchanged
ENSMUSG00000049670	Morn4	-3.70537	4.56664e-40	46.007	5.006	unchanged
ENSMUSG00000094152	Slc6a16	-7.89622	4.73972e-40	16.699	0.107	unchanged
ENSMUSG00000086211	Gm12462	-9.0283	5.02333e-40	28.387	0.078	unchanged
ENSMUSG00000047414	Flrt2	2.27084	5.15857e-40	5.684	14.864	Sertoli
ENSMUSG00000028484	Psip1	-2.63718	5.67445e-40	112.793	23.005	unchanged
ENSMUSG00000028637	Ccdc30	-4.59966	6.13202e-40	12.619	0.768	unchanged
ENSMUSG00000094985	Topaz1	-8.34299	6.24065e-40	9.459	0.045	unchanged
ENSMUSG00000030968	Pdilt	-9.17492	6.33435e-40	32.259	0.087	unchanged
ENSMUSG00000079579	Gm6760	-8.65091	6.56248e-40	166.523	0.613	unchanged
ENSMUSG00000054003	Tdrd9	-8.87568	6.64451e-40	11.002	0.035	unchanged
ENSMUSG00000020657	Dnajc27	-4.17009	6.97202e-40	42.129	3.375	unchanged
ENSMUSG00000040297	Suco	-2.48491	7.05661e-40	50.448	12.046	unchanged
ENSMUSG00000027793	Ccna1	-8.75894	7.06798e-40	44.927	0.158	unchanged
ENSMUSG00000090207	4930524O07Rik	-4.80505	7.20857e-40	11.398	0.61	unchanged
ENSMUSG00000043036	Ccdc63	-8.01933	7.56522e-40	5.988	0.036	unchanged
ENSMUSG00000060600	Eno3	-3.42163	7.56522e-40	30.858	4.106	unchanged
ENSMUSG00000022855	Senp2	-3.01259	7.72082e-40	33.894	5.739	unchanged
ENSMUSG00000001156	Mxd1	-2.6767	7.76694e-40	14.425	2.936	Sertoli
ENSMUSG00000030595	Nfkbib	-2.95648	7.93626e-40	23.864	4.273	unchanged
ENSMUSG00000029442	Wdr66	-6.56421	8.52539e-40	5.473	0.087	unchanged
ENSMUSG00000075302	Erich2	-8.20662	8.98006e-40	19.293	0.103	unchanged
ENSMUSG00000021056	Tex21	-9.27174	9.67695e-40	37.66	0.091	unchanged
ENSMUSG00000020681	Ace	-3.82097	9.83099e-40	68.861	7.191	unchanged
ENSMUSG00000004070	Hmox2	-3.30924	1.03671e-39	122.649	17.012	unchanged
ENSMUSG00000097908	4933404O12Rik	-3.70778	1.03833e-39	13.179	1.325	unchanged
ENSMUSG00000020940	Efcab15	-9.64776	1.05005e-39	58.446	0.114	unchanged
ENSMUSG00000017767	Spata25	-7.94797	1.10973e-39	36.313	0.218	unchanged
ENSMUSG00000064202	4430402I18Rik	-5.77301	1.2679e-39	6.741	0.181	unchanged
ENSMUSG00000027605	Acss2	-2.63385	1.29136e-39	7.174	1.329	Sertoli
ENSMUSG00000040850	Psme4	-2.98796	1.29424e-39	35.651	6.125	unchanged
ENSMUSG00000042688	Mapk6	-2.96264	1.32648e-39	69.395	11.861	unchanged
ENSMUSG00000078179	Rnf148	-8.84968	1.40897e-39	72.009	0.243	unchanged
ENSMUSG00000108660	Gm21284	-6.54976	1.57036e-39	12.939	0.21	unchanged
ENSMUSG00000038732	Mboat1	5.40391	1.68472e-39	1.761	12.239	granulosa
ENSMUSG00000036411	9530077C05Rik	-3.6941	1.73309e-39	17.032	1.899	unchanged
ENSMUSG00000035165	Kcne3	-6.57907	1.78714e-39	40.434	0.631	unchanged
ENSMUSG00000028938	Galntl5	-10.3437	1.85111e-39	84.161	0.097	unchanged
ENSMUSG00000038564	Ift172	-3.91625	2.20442e-39	50.87	4.828	unchanged
ENSMUSG00000031241	Tbx22	-5.11965	2.28283e-39	3.058	0.136	Sertoli
ENSMUSG00000020227	Irak3	-3.68519	2.34337e-39	16.662	1.904	unchanged
ENSMUSG00000062248	Cks2	-2.97845	2.45191e-39	57.504	10.559	unchanged
ENSMUSG00000036768	Kif15	-3.48437	2.48179e-39	4.701	0.514	unchanged
ENSMUSG00000039239	Tgfb2	3.67637	2.63204e-39	2.109	9.475	unchanged
ENSMUSG00000052056	Zfp217	-3.11578	2.75105e-39	41.077	6.442	unchanged
ENSMUSG00000031229	Atrx	2.22975	3.07801e-39	14.09	18.69	unchanged
ENSMUSG00000092417	Gpank1	-2.91536	3.15036e-39	27.271	4.954	unchanged
ENSMUSG00000050010	Shisa3	-8.04828	3.24769e-39	10.571	0.06	unchanged
ENSMUSG00000019952	Poc1b	-2.84663	3.30161e-39	15.279	2.678	unchanged
ENSMUSG00000055602	Tcp10b	-8.61743	3.68747e-39	17.109	0.065	unchanged
ENSMUSG00000030882	Dnhd1	-5.95012	3.6905e-39	22.167	0.531	unchanged
ENSMUSG00000111734	Gm29825	-9.46394	4.21126e-39	24.155	0.056	unchanged
ENSMUSG00000110020	Gm45441	-8.30448	4.44801e-39	31.542	0.138	unchanged
ENSMUSG00000029131	Dnajb6	-2.59416	4.77824e-39	26.441	6.119	unchanged
ENSMUSG00000046258	Adam29	-8.87808	4.79753e-39	33.337	0.111	unchanged
ENSMUSG00000089781	Gm15756	-9.2013	4.96463e-39	129.636	0.335	unchanged
ENSMUSG00000038044	Cct8l1	-9.54501	5.01633e-39	47.982	0.095	unchanged
ENSMUSG00000029833	Trim24	-2.82075	5.10978e-39	23.135	4.435	unchanged
ENSMUSG00000117666	Gm550	-7.72454	5.17787e-39	47.182	0.343	unchanged
ENSMUSG00000089901	Gm8113	4.3904	5.27517e-39	13.585	20.642	granulosa
ENSMUSG00000060548	Tnfrsf19	3.9296	5.28273e-39	4.669	6.514	unchanged
ENSMUSG00000031637	Lrp2bp	-7.57431	5.42163e-39	11.916	0.091	unchanged
ENSMUSG00000027518	1700021F07Rik	-8.25024	6.54997e-39	79.24	0.394	unchanged
ENSMUSG00000114073	Gm30302	-8.49616	7.77883e-39	20.446	0.085	unchanged
ENSMUSG00000095040	1700001J03Rik	-8.30093	7.96203e-39	114.037	0.537	unchanged
ENSMUSG00000028339	Col15a1	2.57776	8.22299e-39	4.749	27.093	unchanged
ENSMUSG00000022085	Pebp4	-9.26911	8.55795e-39	71.24	0.165	unchanged
ENSMUSG00000035394	Cfap53	-8.4672	9.48835e-39	22.682	0.092	unchanged
ENSMUSG00000036432	Siah2	-3.51631	9.70855e-39	32.249	3.737	unchanged
ENSMUSG00000073795	Spef1l	-6.90113	1.02951e-38	16.417	0.206	unchanged
ENSMUSG00000037605	Adgrl3	-3.73189	1.05028e-38	2.485	0.229	unchanged
ENSMUSG00000085984	1700001G11Rik	-6.10916	1.10777e-38	34.767	0.768	unchanged
ENSMUSG00000107577	Gm44103	-8.85876	1.11173e-38	18.584	0.06	unchanged
ENSMUSG00000037936	Scarb1	2.33483	1.1171e-38	19.781	56.168	unchanged
ENSMUSG00000047502	Mroh7	-6.29445	1.206e-38	21.573	0.404	unchanged
ENSMUSG00000078442	Ccdc105	-9.08736	1.20733e-38	47.001	0.131	unchanged
ENSMUSG00000030032	Wdr54	-6.52915	1.20945e-38	4.495	0.07	unchanged
ENSMUSG00000026571	Dcaf6	-2.95505	1.22011e-38	19.471	3.475	unchanged
ENSMUSG00000050471	Fam118b	-3.59811	1.27337e-38	17.878	2.128	unchanged
ENSMUSG00000021557	Agtpbp1	-3.29113	1.32031e-38	6.109	0.854	unchanged
ENSMUSG00000033965	Slc16a2	3.19793	1.3805e-38	20.855	31.125	Sertoli
ENSMUSG00000029147	Ppm1g	-2.82132	1.40477e-38	92.876	17.946	unchanged
ENSMUSG00000058709	Egln2	-2.90621	1.6988e-38	132.895	24.98	unchanged
ENSMUSG00000115422	4930452G13Rik	-8.03826	1.78892e-38	19.112	0.116	unchanged
ENSMUSG00000025203	Scd2	2.09116	1.82583e-38	232.759	434.219	unchanged
ENSMUSG00000038026	Kcnj9	-9.79774	1.83581e-38	25.968	0.042	unchanged
ENSMUSG00000031991	Spata19	-9.86615	2.04868e-38	78.907	0.118	unchanged
ENSMUSG00000054934	Kcnmb4	-5.58711	2.18389e-38	8.99	0.274	unchanged
ENSMUSG00000044447	Dock5	2.97166	2.29041e-38	1.822	10.356	unchanged
ENSMUSG00000021782	Dlg5	2.21257	2.62398e-38	5.046	9.827	unchanged
ENSMUSG00000024145	Pigf	-3.62721	2.63203e-38	43.629	5.125	unchanged
ENSMUSG00000063704	Mapk15	-7.06086	2.857e-38	16.044	0.169	unchanged
ENSMUSG00000100680	1810044D09Rik	-4.91861	2.8776e-38	62.52	3.128	unchanged
ENSMUSG00000035390	Brsk1	-4.03982	2.90989e-38	7.414	0.652	unchanged
ENSMUSG00000020212	Mdm1	-3.94669	3.11677e-38	16.767	1.492	unchanged
ENSMUSG00000024837	Dmrt1	-7.06217	3.37877e-38	10.926	0.127	Sertoli
ENSMUSG00000048696	Mex3d	-3.48548	3.38894e-38	116.258	14.998	unchanged
ENSMUSG00000021234	Fam161b	-3.84202	3.48749e-38	6.603	0.649	unchanged
ENSMUSG00000056812	St8sia3	-8.83076	3.55179e-38	5.759	0.019	unchanged
ENSMUSG00000030321	Efcab12	-4.58952	3.5954e-38	10.222	0.614	unchanged
ENSMUSG00000037363	Letm2	-4.16049	3.62438e-38	16.138	1.293	unchanged
ENSMUSG00000108929	Cc2d2b	-6.11884	3.83841e-38	8.591	0.183	unchanged
ENSMUSG00000036292	Gramd1c	-5.0994	4.11612e-38	20.083	0.852	unchanged
ENSMUSG00000046470	Sox18	4.24697	4.25794e-38	8.731	52.486	unchanged
ENSMUSG00000028212	Ccne2	-3.43643	4.33309e-38	19.62	2.231	unchanged
ENSMUSG00000027742	Cog6	-3.29044	4.41784e-38	39.842	5.65	unchanged
ENSMUSG00000039543	Cfap70	-6.23445	4.48161e-38	17.929	0.354	unchanged
ENSMUSG00000036782	Klhl13	4.12797	4.83452e-38	8.246	17.528	unchanged
ENSMUSG00000029003	Mad2l2	-3.54552	5.16417e-38	22.474	2.751	unchanged
ENSMUSG00000041358	Nutm1	-9.34531	5.96542e-38	18.581	0.047	unchanged
ENSMUSG00000021879	Dnah12	-8.56489	6.08333e-38	5.265	0.02	unchanged
ENSMUSG00000023966	Rsph9	-5.22662	6.2532e-38	14.638	0.559	unchanged
ENSMUSG00000017720	Trp53tg5	-9.42653	6.67803e-38	93.843	0.212	unchanged
ENSMUSG00000029909	Prss37	-10.0361	7.44883e-38	98.89	0.144	unchanged
ENSMUSG00000027200	Sema6d	2.45898	8.36541e-38	4.178	6.461	unchanged
ENSMUSG00000026974	Zmynd19	-1.98396	9.6877e-38	14.988	4.627	unchanged
ENSMUSG00000030714	Sgf29	-2.98239	9.80497e-38	42.723	7.401	unchanged
ENSMUSG00000078958	Atp6ap1l	-8.40247	9.88863e-38	44.91	0.199	unchanged
ENSMUSG00000024510	Ftmt	-9.09276	1.01448e-37	47.594	0.13	unchanged
ENSMUSG00000044854	1700056E22Rik	-6.33564	1.24316e-37	36.394	0.698	unchanged
ENSMUSG00000034063	4930590J08Rik	-6.7043	1.29403e-37	12.671	0.179	unchanged
ENSMUSG00000075271	Ttc30a1	-3.23762	1.29801e-37	17.922	2.678	unchanged
ENSMUSG00000021993	Mipep	-3.48411	1.35571e-37	7.866	0.989	unchanged
ENSMUSG00000085155	Gm11780	-10.7126	1.50507e-37	271.387	0.231	unchanged
ENSMUSG00000085861	Armh2	-10.0333	1.50507e-37	126.792	0.177	unchanged
ENSMUSG00000038291	Snx25	-3.47707	1.51254e-37	6.674	0.851	unchanged
ENSMUSG00000036924	Cst13	-7.67653	1.53897e-37	60.578	0.443	unchanged
ENSMUSG00000055643	Ubqln5	-9.68417	1.56023e-37	45.789	0.09	unchanged
ENSMUSG00000034371	Tkfc	-3.70688	1.56023e-37	22.613	2.47	unchanged
ENSMUSG00000029707	Fscn3	-8.59212	1.5914e-37	35.82	0.144	unchanged
ENSMUSG00000032968	Inha	4.01472	1.62955e-37	579.467	2164.36	granulosa
ENSMUSG00000036377	C530008M17Rik	-4.99951	1.69928e-37	54.912	2.553	unchanged
ENSMUSG00000026279	Thap4	-2.76649	1.71895e-37	17.768	3.504	unchanged
ENSMUSG00000037885	Stk35	-2.96648	1.73806e-37	37.228	6.267	unchanged
ENSMUSG00000073568	Arl14epl	-7.83469	1.7932e-37	15.115	0.1	unchanged
ENSMUSG00000061186	Sfmbt2	-4.30569	1.82589e-37	14.275	1.064	unchanged
ENSMUSG00000117560	Gm31759	-5.15018	1.95042e-37	17.882	0.539	granulosa
ENSMUSG00000108383	Gm6567	-8.34791	2.02658e-37	29.386	0.134	unchanged
ENSMUSG00000069713	4933406P04Rik	-4.85169	2.10293e-37	15.636	0.807	unchanged
ENSMUSG00000011350	Gm5893	-8.58998	2.11393e-37	31.438	0.127	unchanged
ENSMUSG00000046709	Mapk10	-4.23541	2.16723e-37	3.484	0.226	unchanged
ENSMUSG00000026163	Sphkap	-4.3095	2.18068e-37	29.083	2.193	unchanged
ENSMUSG00000047129	1700113H08Rik	-9.2635	2.27969e-37	57.532	0.134	unchanged
ENSMUSG00000039716	Dock3	-4.6902	2.55312e-37	1.778	0.093	unchanged
ENSMUSG00000079652	Fam71f2	-9.13219	2.64555e-37	64.3	0.169	unchanged
ENSMUSG00000056215	Lrguk	-4.91693	2.69635e-37	2.337	0.107	unchanged
ENSMUSG00000026678	Rgs5	3.97845	2.83614e-37	15.791	98.33	unchanged
ENSMUSG00000040829	Zmynd15	-3.25578	2.92069e-37	32.101	4.973	unchanged
ENSMUSG00000020930	Ccdc103	-5.2733	3.03892e-37	13.477	0.512	unchanged
ENSMUSG00000021614	Vcan	3.35621	3.32322e-37	16.718	5.339	granulosa
ENSMUSG00000002409	Dyrk1b	-3.90933	3.47294e-37	80.657	7.737	unchanged
ENSMUSG00000034317	Trim59	-1.90583	3.48557e-37	41.95	11.373	unchanged
ENSMUSG00000024269	Tpgs2	-3.10216	3.50375e-37	19.393	3.019	unchanged
ENSMUSG00000038498	Catsper1	-9.80365	3.57518e-37	51.076	0.083	unchanged
ENSMUSG00000047604	Frat2	-4.63036	3.63787e-37	35.408	2.037	unchanged
ENSMUSG00000058741	Prr19	-8.67405	3.65533e-37	41.938	0.16	Sertoli
ENSMUSG00000040364	Sec1	-7.04495	3.78299e-37	13.269	0.143	unchanged
ENSMUSG00000037418	Best1	-5.45599	3.83111e-37	36.13	1.216	unchanged
ENSMUSG00000053470	Kdm3a	-2.3534	4.01343e-37	27.746	6.899	unchanged
ENSMUSG00000024897	Apba1	-4.69802	4.05133e-37	20.033	1.125	unchanged
ENSMUSG00000040669	Phc1	-3.30039	4.14501e-37	34.181	4.738	unchanged
ENSMUSG00000045248	Med26	-3.59034	4.36801e-37	53.329	6.295	unchanged
ENSMUSG00000075592	Nynrin	3.01248	4.49194e-37	4.203	11.616	unchanged
ENSMUSG00000057895	Zfp105	-2.90663	4.69825e-37	35.742	6.187	unchanged
ENSMUSG00000030688	Stard10	-3.84102	4.77651e-37	59.979	6.153	unchanged
ENSMUSG00000087162	Gm14244	-10.0367	4.83971e-37	45.013	0.059	unchanged
ENSMUSG00000032023	Jhy	-8.37661	4.84942e-37	16.944	0.078	unchanged
ENSMUSG00000030069	Prok2	-9.54735	5.35845e-37	40.994	0.081	unchanged
ENSMUSG00000048439	Nupl2	-3.10458	5.54078e-37	14.788	2.402	unchanged
ENSMUSG00000028345	Tex10	-2.41131	5.8204e-37	23.192	5.812	unchanged
ENSMUSG00000025176	Hoga1	-5.22478	5.8265e-37	16.014	0.624	unchanged
ENSMUSG00000032566	Nudt16l2	-8.57403	5.97754e-37	79.224	0.312	unchanged
ENSMUSG00000071686	Tex13a	-9.38533	6.04082e-37	64.631	0.151	unchanged
ENSMUSG00000022800	Fyttd1	-2.34507	6.25259e-37	75.573	19.091	unchanged
ENSMUSG00000001517	Foxm1	-3.48147	6.25953e-37	31.663	3.669	unchanged
ENSMUSG00000018844	Fndc8	-8.1467	6.2903e-37	24.259	0.119	unchanged
ENSMUSG00000052353	Cemip	-3.93728	6.65727e-37	8.809	0.236	unchanged
ENSMUSG00000029620	1700018F24Rik	-8.82456	7.5234e-37	50.921	0.168	unchanged
ENSMUSG00000021209	Ppp4r4	-3.66259	7.78685e-37	7.629	0.871	unchanged
ENSMUSG00000009093	Gstt4	-9.01087	8.10621e-37	65.237	0.184	unchanged
ENSMUSG00000051343	Rab11fip5	-2.85447	8.13709e-37	75.485	14.431	unchanged
ENSMUSG00000027157	A26c3	-9.01775	8.14325e-37	27.078	0.083	unchanged
ENSMUSG00000037266	Rsrp1	1.06017	8.37951e-37	116.738	185.692	unchanged
ENSMUSG00000075590	Nrbp2	2.98047	9.10459e-37	17.566	68.847	unchanged
ENSMUSG00000095677	Dynlt1f	-3.29991	1.05543e-36	29.37	4.255	unchanged
ENSMUSG00000049160	Tex50	-9.04326	1.08348e-36	73.773	0.208	unchanged
ENSMUSG00000005481	Ddx39	-1.84925	1.08438e-36	18.251	6.524	unchanged
ENSMUSG00000023927	Satb1	3.16095	1.14496e-36	1.005	2.065	unchanged
ENSMUSG00000059263	Usp47	-2.40297	1.20606e-36	27.739	6.721	unchanged
ENSMUSG00000026491	Ahctf1	-2.84053	1.22855e-36	30.558	5.678	unchanged
ENSMUSG00000047368	Abhd17b	-2.36462	1.22855e-36	67.174	17.005	unchanged
ENSMUSG00000032548	Slco2a1	4.2323	1.23056e-36	1.844	7.537	unchanged
ENSMUSG00000031626	Sorbs2	1.9729	1.25584e-36	3.746	2.828	unchanged
ENSMUSG00000081606	Gm9059	-8.83919	1.2891e-36	433.783	1.516	unchanged
ENSMUSG00000031330	Zcchc13	-8.82763	1.2891e-36	61.67	0.204	unchanged
ENSMUSG00000025154	Arhgap19	-2.67747	1.33055e-36	38.599	7.382	unchanged
ENSMUSG00000026153	Fam135a	-2.56895	1.51709e-36	38.961	8.994	unchanged
ENSMUSG00000014747	Ankrd53	-7.18085	1.55135e-36	26.254	0.265	unchanged
ENSMUSG00000006221	Hspb7	-3.58942	1.5747e-36	10.668	1.255	unchanged
ENSMUSG00000035420	Fam170a	-9.48806	1.68867e-36	53.146	0.11	unchanged
ENSMUSG00000043460	Elfn2	-5.91618	1.74664e-36	4.369	0.111	unchanged
ENSMUSG00000068391	Chrac1	-2.97379	1.78766e-36	42.884	7.596	unchanged
ENSMUSG00000029135	Fosl2	3.45818	1.84554e-36	23.679	26.907	granulosa
ENSMUSG00000074039	4930520O04Rik	-4.68535	1.85739e-36	5.402	0.287	unchanged
ENSMUSG00000051306	Usp42	-2.94886	1.89631e-36	31.344	5.446	unchanged
ENSMUSG00000026601	Axdnd1	-5.23713	1.90405e-36	15.952	0.617	unchanged
ENSMUSG00000038146	Notch3	3.41463	1.95755e-36	0.908	5.945	unchanged
ENSMUSG00000031682	1700011L22Rik	-8.13063	2.16962e-36	45.845	0.242	unchanged
ENSMUSG00000029174	Tbc1d1	-2.82169	2.26354e-36	16.721	3.113	unchanged
ENSMUSG00000028890	Mtf1	-2.37884	2.34274e-36	14.449	3.66	unchanged
ENSMUSG00000045414	Dipk2a	2.41085	2.42438e-36	23.101	28.291	unchanged
ENSMUSG00000046532	Ar	2.15882	2.49778e-36	18.664	26.4	unchanged
ENSMUSG00000033210	Slc9c1	-9.08568	2.51017e-36	16.646	0.043	unchanged
ENSMUSG00000037075	Rnf139	-3.45606	2.72746e-36	161.656	20.896	unchanged
ENSMUSG00000074052	BC048644	-6.30495	2.82877e-36	9.083	0.176	unchanged
ENSMUSG00000078612	Fyb2	-4.06702	3.00345e-36	5.604	0.481	Sertoli
ENSMUSG00000078320	Tex13c1	-9.11658	3.09357e-36	34.152	0.097	unchanged
ENSMUSG00000087611	4930458D05Rik	-5.70504	3.10609e-36	7.025	0.194	unchanged
ENSMUSG00000032705	Exd2	-1.89439	3.1456e-36	8.717	2.738	unchanged
ENSMUSG00000035095	Fam167a	-7.55221	3.20464e-36	9.83	0.08	unchanged
ENSMUSG00000020021	Fgd6	-3.5744	3.4277e-36	8.661	0.932	unchanged
ENSMUSG00000025482	Odf3	-9.65673	4.01449e-36	49.758	0.093	unchanged
ENSMUSG00000074219	Gm10644	-4.37814	4.05358e-36	9.781	0.664	unchanged
ENSMUSG00000033213	AA467197	-6.74388	4.18344e-36	28.159	0.396	unchanged
ENSMUSG00000074635	3110070M22Rik	-6.52438	4.22334e-36	36.968	0.619	unchanged
ENSMUSG00000032221	Mns1	-3.96525	4.32219e-36	40.774	3.754	unchanged
ENSMUSG00000058290	Espl1	-3.86486	4.34932e-36	15.982	1.491	unchanged
ENSMUSG00000027959	Sass6	-3.46273	4.92852e-36	11.284	1.342	unchanged
ENSMUSG00000074627	Mroh8	-6.9281	4.97618e-36	7.769	0.092	unchanged
ENSMUSG00000026211	Obsl1	3.04519	5.562e-36	23.05	69.717	unchanged
ENSMUSG00000027699	Ect2	-2.63413	5.80306e-36	11.575	2.117	unchanged
ENSMUSG00000022177	Haus4	-3.21174	5.80306e-36	26.774	3.863	unchanged
ENSMUSG00000024729	Ms4a20	-9.58284	6.25764e-36	21.957	0.042	unchanged
ENSMUSG00000039831	Arhgap29	-2.23228	6.26114e-36	77.591	15.247	unchanged
ENSMUSG00000057240	Ms4a13	-9.43532	6.28901e-36	52.19	0.112	unchanged
ENSMUSG00000027326	Knl1	-2.78293	6.29908e-36	12.235	2.03	unchanged
ENSMUSG00000070471	Erich6	-7.07061	6.54496e-36	14.156	0.156	unchanged
ENSMUSG00000032497	Lrrfip2	-2.69996	6.99929e-36	10.392	2.019	unchanged
ENSMUSG00000028330	Ncbp1	-2.8475	7.55198e-36	40.742	7.896	unchanged
ENSMUSG00000019647	Sema6a	3.85292	7.77292e-36	1.322	6.539	unchanged
ENSMUSG00000070997	1700055D18Rik	-4.25892	8.02424e-36	6.117	0.456	unchanged
ENSMUSG00000079654	Prrt4	5.3465	8.27542e-36	2.392	11.185	granulosa
ENSMUSG00000026833	Olfm1	3.7587	8.54748e-36	4.371	16.381	granulosa
ENSMUSG00000054555	Adam12	2.91575	8.91843e-36	1.09	7.316	unchanged
ENSMUSG00000096188	Cmtm4	1.82465	9.0104e-36	10.184	13.218	unchanged
ENSMUSG00000030708	Dnajb13	-8.5028	1.02108e-35	18.669	0.076	granulosa
ENSMUSG00000089743	Gm16226	-8.882	1.08368e-35	52.798	0.163	unchanged
ENSMUSG00000001228	Uhrf1	-2.69261	1.08653e-35	26.899	4.465	granulosa
ENSMUSG00000039851	4932438H23Rik	-5.03636	1.12563e-35	7.099	0.325	unchanged
ENSMUSG00000048230	Fbxo43	-8.77726	1.12909e-35	14.624	0.047	unchanged
ENSMUSG00000030544	Mesp1	-8.85345	1.15186e-35	45.658	0.148	unchanged
ENSMUSG00000085521	4930526A20Rik	-5.22037	1.17698e-35	8.749	0.343	unchanged
ENSMUSG00000030513	Pcsk6	4.0251	1.17895e-35	3.12	30.529	unchanged
ENSMUSG00000042087	4933440N22Rik	-3.47236	1.19839e-35	17.666	2.353	unchanged
ENSMUSG00000079580	Tmem217	-8.0468	1.27237e-35	17.408	0.095	unchanged
ENSMUSG00000023051	Tarbp2	-2.75674	1.40841e-35	18.149	3.743	unchanged
ENSMUSG00000026854	Usp20	-2.256	1.42235e-35	9.932	2.867	unchanged
ENSMUSG00000070388	Fbxo39	-9.01348	1.42235e-35	38.555	0.116	unchanged
ENSMUSG00000101009	1700108F19Rik	-5.4112	1.43038e-35	6.086	0.211	unchanged
ENSMUSG00000007987	Ift22	-2.99735	1.44222e-35	24.813	4.251	unchanged
ENSMUSG00000015839	Nfe2l2	2.18356	1.50757e-35	37.126	66.895	unchanged
ENSMUSG00000039254	Pomt1	-3.14459	1.50818e-35	24.813	3.657	granulosa
ENSMUSG00000029014	Dnajc2	-2.58305	1.57332e-35	13.027	2.915	unchanged
ENSMUSG00000056436	Cyct	-8.22327	1.59036e-35	57.619	0.302	unchanged
ENSMUSG00000026019	Wdr12	-2.52055	1.67289e-35	6.449	1.48	unchanged
ENSMUSG00000038949	Cnst	-2.33837	2.09096e-35	10.849	2.357	unchanged
ENSMUSG00000033365	Ipo13	-2.37148	2.12854e-35	35.074	9.228	unchanged
ENSMUSG00000024223	Armc12	-10.0741	2.36498e-35	57.431	0.087	unchanged
ENSMUSG00000036557	Stpg4	-9.38774	2.39225e-35	58.572	0.137	unchanged
ENSMUSG00000022033	Pbk	-3.08657	2.39394e-35	51.728	8.328	unchanged
ENSMUSG00000054033	Adam39	-9.68469	2.5229e-35	32.628	0.058	unchanged
ENSMUSG00000015291	Gdi1	2.51636	2.62179e-35	20.902	31.247	unchanged
ENSMUSG00000049571	Cfap46	-6.77906	2.73767e-35	5.183	0.069	unchanged
ENSMUSG00000045257	Morn2	-4.67059	2.79585e-35	47.542	2.775	unchanged
ENSMUSG00000057054	Inca1	-3.87119	2.82356e-35	8.968	0.873	Sertoli
ENSMUSG00000011832	Evi5l	-2.87349	2.95673e-35	18.905	3.691	Sertoli
ENSMUSG00000030538	Cib1	-2.40986	3.02685e-35	21.968	5.821	unchanged
ENSMUSG00000050994	Adgb	-7.67854	3.07835e-35	7.115	0.055	unchanged
ENSMUSG00000040936	Ulk4	-5.09143	3.09059e-35	4.129	0.18	unchanged
ENSMUSG00000083899	Gm12346	-3.30249	3.1079e-35	13.901	2.02	unchanged
ENSMUSG00000056492	Adgrf5	3.79763	3.15151e-35	5.739	12.984	granulosa
ENSMUSG00000063652	Slc22a21	-4.1451	3.16942e-35	23.892	1.965	unchanged
ENSMUSG00000040919	4930505A04Rik	-6.76752	3.2152e-35	50.131	0.68	unchanged
ENSMUSG00000039133	9330171B17Rik	-8.90194	3.46606e-35	29.375	0.097	unchanged
ENSMUSG00000026831	1700007K13Rik	-3.82137	3.57026e-35	24.935	2.491	granulosa
ENSMUSG00000062729	Ppox	2.30026	3.68135e-35	7.226	13.257	unchanged
ENSMUSG00000037617	Spag1	-4.16072	3.7643e-35	8.815	0.475	unchanged
ENSMUSG00000093668	Pou5f2	-7.2235	3.81306e-35	34.128	0.346	unchanged
ENSMUSG00000037995	Igsf9	-4.4743	4.36807e-35	4.644	0.296	unchanged
ENSMUSG00000041633	Kctd12b	2.92752	4.36807e-35	9.282	8.911	unchanged
ENSMUSG00000029408	Abcb9	-3.98764	4.41777e-35	4.392	0.392	unchanged
ENSMUSG00000044056	Efcab9	-7.11192	4.553e-35	36.304	0.384	unchanged
ENSMUSG00000033124	Atg9a	-3.21582	4.58308e-35	20.875	3.114	unchanged
ENSMUSG00000006673	Qrich1	-1.81284	4.59024e-35	39.215	14.293	unchanged
ENSMUSG00000046958	4930432E11Rik	-8.35048	4.64764e-35	5.622	0.026	unchanged
ENSMUSG00000071657	Bscl2	-2.65928	4.82096e-35	26.741	5.82	unchanged
ENSMUSG00000028076	Cd1d1	5.07501	5.27372e-35	5.734	10.437	unchanged
ENSMUSG00000035983	Gm7008	-5.17366	5.46236e-35	13.606	0.529	unchanged
ENSMUSG00000021768	Dusp13	-10.2862	5.77573e-35	37.467	0.039	unchanged
ENSMUSG00000076434	Wfdc3	-5.07214	6.09344e-35	6.068	0.267	unchanged
ENSMUSG00000046230	Vps13a	-3.23425	6.34044e-35	14.803	2.112	unchanged
ENSMUSG00000032226	Gcnt3	-6.08172	6.37058e-35	6.708	0.151	unchanged
ENSMUSG00000026832	Cytip	-3.29105	6.38572e-35	2.746	0.406	Sertoli
ENSMUSG00000015095	Fbxw5	-2.87093	6.4373e-35	124.475	23.822	unchanged
ENSMUSG00000028706	Nsun4	-3.80125	6.44215e-35	41.842	4.314	unchanged
ENSMUSG00000037788	Vopp1	2.78012	6.478e-35	3.095	5.587	unchanged
ENSMUSG00000020805	Slc13a5	-7.50557	6.49916e-35	8.662	0.07	unchanged
ENSMUSG00000033760	Rbm4b	-2.72124	6.71686e-35	16.38	3.291	unchanged
ENSMUSG00000118653	AC159819.1	-3.36892	6.74333e-35	17.753	2.536	NA
ENSMUSG00000043003	Rasef	-6.64927	6.93572e-35	4.703	0.068	unchanged
ENSMUSG00000015970	Chdh	-4.19417	7.02376e-35	14.144	1.075	unchanged
ENSMUSG00000033966	Cdkl4	-7.61611	7.09403e-35	13.844	0.106	unchanged
ENSMUSG00000030230	Plcz1	-9.14085	7.59605e-35	27.825	0.069	unchanged
ENSMUSG00000028718	Stil	-3.7991	7.65974e-35	10.961	0.959	unchanged
ENSMUSG00000029875	Ccdc184	-7.72217	7.74885e-35	13.5	0.098	unchanged
ENSMUSG00000062939	Stat4	-9.61701	7.81876e-35	21.518	0.043	unchanged
ENSMUSG00000035085	1700020L24Rik	-8.63753	7.81876e-35	56.181	0.214	unchanged
ENSMUSG00000118071	Gm50455	-4.68285	8.22153e-35	9.616	0.564	unchanged
ENSMUSG00000056091	St3gal5	2.24601	8.67313e-35	34.478	77.89	unchanged
ENSMUSG00000106157	4930555A03Rik	-6.15222	8.77114e-35	15.439	0.316	unchanged
ENSMUSG00000020124	Usp15	-3.13262	8.92259e-35	20.104	3.086	unchanged
ENSMUSG00000010136	Pifo	-8.16712	1.05028e-34	37.495	0.194	unchanged
ENSMUSG00000041301	Cftr	-5.93653	1.05281e-34	5.579	0.119	unchanged
ENSMUSG00000058183	Mmel1	-6.3184	1.147e-34	14.323	0.258	unchanged
ENSMUSG00000047044	D030056L22Rik	-2.48847	1.14938e-34	93.734	21.594	Sertoli
ENSMUSG00000032218	Ccnb2	-3.10198	1.20764e-34	47.957	7.675	granulosa
ENSMUSG00000026259	Ngef	4.46415	1.23416e-34	0.652	14.679	unchanged
ENSMUSG00000085593	4930589P08Rik	-9.98726	1.27382e-34	78.561	0.116	unchanged
ENSMUSG00000053080	2700081O15Rik	3.05044	1.35467e-34	6.756	18.585	unchanged
ENSMUSG00000090206	Tepp	-6.97391	1.38034e-34	16.881	0.211	unchanged
ENSMUSG00000013155	Enkd1	-4.44137	1.4011e-34	15.442	1.021	unchanged
ENSMUSG00000026921	Egfl7	3.44857	1.40725e-34	4.107	12.684	unchanged
ENSMUSG00000063229	Ldha	-3.01225	1.41868e-34	195.792	32.149	granulosa
ENSMUSG00000034813	Grip1	-3.84148	1.41868e-34	6.225	0.627	unchanged
ENSMUSG00000097271	Gm9903	-5.80297	1.48647e-34	14.239	0.387	unchanged
ENSMUSG00000014547	Wdfy2	1.35715	1.4885e-34	8.009	15.033	unchanged
ENSMUSG00000116210	Spn-ps	-8.51239	1.6535e-34	39.299	0.154	unchanged
ENSMUSG00000011877	Git1	-3.59398	1.65892e-34	109.029	12.794	unchanged
ENSMUSG00000035395	Dcaf8l	-6.79155	1.66657e-34	5.096	0.069	Sertoli
ENSMUSG00000113211	4921525O09Rik	-8.83919	1.74e-34	15.161	0.045	unchanged
ENSMUSG00000072663	Spef2	-5.22969	1.75708e-34	3.209	0.122	unchanged
ENSMUSG00000020234	4930404N11Rik	-8.02462	1.75905e-34	21.683	0.121	unchanged
ENSMUSG00000054910	4931415C17Rik	-7.68604	1.80367e-34	11.614	0.081	unchanged
ENSMUSG00000108981	Gm15262	-7.33974	2.01759e-34	3.842	0.036	Sertoli
ENSMUSG00000043445	Pgp	-2.8218	2.03333e-34	189.68	38.917	unchanged
ENSMUSG00000038546	Ranbp9	-2.65503	2.06268e-34	41.291	9.03	unchanged
ENSMUSG00000025035	Arl3	-2.14111	2.09033e-34	13.484	4.09	unchanged
ENSMUSG00000060402	Chst8	5.74182	2.19818e-34	2.891	6.35	granulosa
ENSMUSG00000035365	Parpbp	-3.19462	2.295e-34	10.317	1.402	unchanged
ENSMUSG00000028453	Fancg	-3.45654	2.31029e-34	21.031	2.562	unchanged
ENSMUSG00000038323	1700066M21Rik	-2.72514	2.51445e-34	34.522	6.849	unchanged
ENSMUSG00000044340	Phlpp1	-2.95503	2.61144e-34	20.089	3.633	unchanged
ENSMUSG00000030276	Ttll3	-3.85723	2.77538e-34	11.257	1.096	unchanged
ENSMUSG00000056899	Immp2l	-4.00204	2.77538e-34	6.971	0.651	unchanged
ENSMUSG00000030976	Tex36	-9.6689	2.8169e-34	87.906	0.152	unchanged
ENSMUSG00000034973	Dop1a	-2.26636	2.84784e-34	4.288	1.067	unchanged
ENSMUSG00000057359	Gm17494	-4.45449	3.24412e-34	2.303	0.161	unchanged
ENSMUSG00000097626	4921504A21Rik	-3.6461	3.32649e-34	9.403	1.027	unchanged
ENSMUSG00000045435	Tmem60	-2.51963	3.34984e-34	28.862	6.373	unchanged
ENSMUSG00000087223	4930442L01Rik	-9.97582	3.40017e-34	40.905	0.062	unchanged
ENSMUSG00000064299	4921528I07Rik	-9.52563	3.46334e-34	19.785	0.042	unchanged
ENSMUSG00000020728	Cep112	-4.67216	3.48532e-34	8.745	0.495	unchanged
ENSMUSG00000109715	Gm45606	-4.6574	3.49864e-34	7.462	0.429	unchanged
ENSMUSG00000087367	Gm15491	-5.73589	3.5187e-34	32.563	0.932	unchanged
ENSMUSG00000045466	Zfp956	-3.98163	3.73372e-34	49.293	4.396	unchanged
ENSMUSG00000049653	Spatc1	-9.20607	3.77118e-34	43.739	0.109	unchanged
ENSMUSG00000021987	Mtmr6	-2.5902	4.00649e-34	87.403	19.739	unchanged
ENSMUSG00000061759	Armt1	-2.50068	4.05503e-34	16.426	4.007	unchanged
ENSMUSG00000066382	Iqcf5	-9.00195	4.07497e-34	116.587	0.336	unchanged
ENSMUSG00000037325	Bbs7	-2.93883	4.07861e-34	7.973	1.448	unchanged
ENSMUSG00000027973	1700006A11Rik	-9.1492	4.11361e-34	27.388	0.069	unchanged
ENSMUSG00000079177	Fam228a	-5.98663	4.35134e-34	12.668	0.296	unchanged
ENSMUSG00000031576	Kcnu1	-5.15959	4.37396e-34	8.014	0.332	unchanged
ENSMUSG00000068747	Sort1	-2.03892	4.44362e-34	11.212	3.431	Sertoli
ENSMUSG00000053153	Spag16	-7.105	4.49638e-34	4.83	0.054	unchanged
ENSMUSG00000020160	Meis1	2.73912	4.9408e-34	1.29	4.983	Sertoli
ENSMUSG00000042428	Mgat3	3.137	5.00206e-34	3.994	10.591	unchanged
ENSMUSG00000096153	BC061195	-9.20714	5.0122e-34	130.531	0.344	unchanged
ENSMUSG00000024924	Vldlr	4.68604	5.01531e-34	3.328	4.827	granulosa
ENSMUSG00000027327	1700037H04Rik	-3.58479	5.33932e-34	62.433	7.388	unchanged
ENSMUSG00000089997	1810020O05Rik	-6.48069	5.53271e-34	6.175	0.107	unchanged
ENSMUSG00000039782	Cpeb2	-3.19924	5.61678e-34	38.385	6.031	Sertoli
ENSMUSG00000049739	Zfp646	-3.23822	5.66536e-34	56.029	8.191	unchanged
ENSMUSG00000096959	4930509G22Rik	-6.39596	5.71801e-34	15.073	0.266	unchanged
ENSMUSG00000035161	Ints6	-1.99631	5.98777e-34	9.667	3.009	unchanged
ENSMUSG00000033149	Phldb2	2.84519	6.15565e-34	6.996	16.364	unchanged
ENSMUSG00000097455	Gm26891	-8.77273	6.2583e-34	17.882	0.066	unchanged
ENSMUSG00000020029	Nudt4	-2.87719	6.26864e-34	414.24	72.895	Sertoli
ENSMUSG00000044468	Tent5c	-3.06868	6.40677e-34	102.222	16.677	unchanged
ENSMUSG00000031174	Rpgr	-3.30657	6.64286e-34	6.822	0.893	unchanged
ENSMUSG00000066441	Rdh11	-3.72631	6.94257e-34	104.237	10.643	unchanged
ENSMUSG00000022753	Tmem30c	-8.22705	7.31935e-34	12.783	0.064	unchanged
ENSMUSG00000030346	Rad51ap1	-2.83855	7.39893e-34	6.219	1.005	unchanged
ENSMUSG00000046585	Cfap58	-8.83739	7.91707e-34	16.944	0.058	unchanged
ENSMUSG00000039492	Ccdc27	-8.80419	7.98008e-34	27.186	0.093	unchanged
ENSMUSG00000032228	Tcf12	1.40854	8.27719e-34	5.303	8.318	unchanged
ENSMUSG00000045378	Pxt1	-8.72848	8.28288e-34	48.927	0.168	unchanged
ENSMUSG00000024059	Clip4	-3.9058	8.52612e-34	12.294	1.137	unchanged
ENSMUSG00000110393	Gm36445	-3.97358	8.77893e-34	17.038	1.523	unchanged
ENSMUSG00000024989	Cep55	-2.64037	8.87489e-34	21.098	3.832	unchanged
ENSMUSG00000031651	Triml1	-8.85035	9.1971e-34	20.763	0.065	unchanged
ENSMUSG00000097675	1700101I11Rik	-6.12726	9.60284e-34	12.563	0.267	unchanged
ENSMUSG00000071322	Tcp10a	-9.16237	9.78116e-34	18.865	0.052	unchanged
ENSMUSG00000022742	Cpox	2.50756	9.83576e-34	3.647	11.047	unchanged
ENSMUSG00000105734	4930558C23Rik	-9.83762	1.02837e-33	104.981	0.171	unchanged
ENSMUSG00000021156	Zmynd11	1.46804	1.03315e-33	10.358	14.989	unchanged
ENSMUSG00000064105	Cnnm2	2.9584	1.09302e-33	3.044	13.99	unchanged
ENSMUSG00000107164	4933425D22Rik	-10.1112	1.15623e-33	53.336	0.065	unchanged
ENSMUSG00000048400	Prss54	-9.0119	1.15623e-33	32.851	0.098	unchanged
ENSMUSG00000090877	Hspa1b	3.09535	1.16089e-33	3.766	30.527	unchanged
ENSMUSG00000032515	Csrnp1	-3.6749	1.19091e-33	14.402	1.598	Sertoli
ENSMUSG00000026028	Trak2	1.93387	1.32133e-33	10.995	18.352	unchanged
ENSMUSG00000029073	Cptp	-3.18118	1.36998e-33	44.643	6.869	unchanged
ENSMUSG00000070319	Eif3g	-1.51311	1.37183e-33	68.471	29.053	unchanged
ENSMUSG00000035890	Rnf126	-3.25755	1.42131e-33	134.173	20.136	unchanged
ENSMUSG00000028005	Gucy1b1	3.7791	1.45005e-33	2.478	8.568	unchanged
ENSMUSG00000038060	Dlec1	-5.47823	1.45379e-33	7.695	0.256	unchanged
ENSMUSG00000020014	Cfap54	-6.20172	1.55266e-33	2.879	0.052	unchanged
ENSMUSG00000031629	Cenpu	-3.96476	1.93776e-33	4.883	0.432	unchanged
ENSMUSG00000005803	Sqor	-3.73037	1.94837e-33	26.646	2.928	unchanged
ENSMUSG00000098090	2700099C18Rik	-3.55724	2.09715e-33	9.871	1.076	unchanged
ENSMUSG00000020697	Lig3	-2.63991	2.17435e-33	37.866	7.674	unchanged
ENSMUSG00000021785	Ngly1	-2.95587	2.20945e-33	24.863	4.469	unchanged
ENSMUSG00000032595	Cdhr4	-5.55083	2.23754e-33	7.438	0.233	unchanged
ENSMUSG00000035211	Xrra1	-10.0773	2.24504e-33	20.372	0.026	unchanged
ENSMUSG00000020904	Cfap52	-8.28118	2.41114e-33	17.095	0.088	unchanged
ENSMUSG00000052534	Pbx1	3.4801	2.57969e-33	12.94	41.94	unchanged
ENSMUSG00000109160	4930598N05Rik	-7.75425	2.70203e-33	13.429	0.091	unchanged
ENSMUSG00000116786	4930570E03Rik	-8.74789	2.71683e-33	28.802	0.103	unchanged
ENSMUSG00000019817	Plagl1	3.95093	2.77104e-33	18.57	28.685	granulosa
ENSMUSG00000029330	Cds1	-4.49823	2.97125e-33	24.551	1.559	unchanged
ENSMUSG00000000787	Ddx3x	2.02202	3.11186e-33	124.587	139.501	unchanged
ENSMUSG00000066383	Iqcf1	-9.46599	3.21226e-33	100.519	0.215	unchanged
ENSMUSG00000028457	Atp8b5	-5.0482	3.40676e-33	6.314	0.281	unchanged
ENSMUSG00000047867	Gimap6	4.11482	3.43149e-33	3.827	10.777	unchanged
ENSMUSG00000034848	Ttc21b	-2.88928	3.80556e-33	9.572	1.829	unchanged
ENSMUSG00000048755	Mcat	-1.89355	3.95492e-33	26.529	9.659	unchanged
ENSMUSG00000079235	Ccdc13	-7.35625	4.00637e-33	12.63	0.123	unchanged
ENSMUSG00000004105	Angptl2	3.75349	4.09624e-33	6.566	11.965	granulosa
ENSMUSG00000021693	Kif2a	-2.22839	4.70008e-33	24.454	6.787	unchanged
ENSMUSG00000027811	4930579G24Rik	-2.82939	4.98533e-33	31.33	6.355	unchanged
ENSMUSG00000028750	Pla2g2c	-9.60432	5.03744e-33	18.177	0.036	unchanged
ENSMUSG00000111465	Gm47113	-4.39138	5.06227e-33	1.181	0.077	unchanged
ENSMUSG00000032437	Stt3b	-2.43289	5.10831e-33	126.318	30.612	unchanged
ENSMUSG00000006464	Bbs1	-2.75176	5.27473e-33	6.45	1.213	unchanged
ENSMUSG00000039738	Slx4	-3.6796	5.36039e-33	34.978	3.855	unchanged
ENSMUSG00000040828	Catsperd	-5.32276	5.61493e-33	13.635	0.502	unchanged
ENSMUSG00000045217	Ppp1r2-ps9	-8.50105	6.32523e-33	52.184	0.225	unchanged
ENSMUSG00000022113	Trim52	-7.71431	6.52917e-33	7.487	0.049	unchanged
ENSMUSG00000029163	Emilin1	2.98483	6.7199e-33	5.19	21.722	unchanged
ENSMUSG00000021087	Rtn1	-5.70144	6.93159e-33	8.169	0.214	unchanged
ENSMUSG00000049971	Glt1d1	-8.8031	6.94685e-33	13.024	0.045	unchanged
ENSMUSG00000004798	Ulk2	-2.01996	7.80559e-33	25.69	7.818	unchanged
ENSMUSG00000000552	Zfp385a	-2.91097	8.13737e-33	49.764	9.57	Sertoli
ENSMUSG00000022960	Donson	-2.90888	8.20248e-33	18.702	3.391	unchanged
ENSMUSG00000033658	Ddx19b	-3.23076	8.84204e-33	35.733	5.217	unchanged
ENSMUSG00000008438	Adam21	-7.81186	8.87151e-33	14.671	0.099	unchanged
ENSMUSG00000041679	Lrrc29	-4.06098	9.00584e-33	14.142	1.234	unchanged
ENSMUSG00000034160	Ogt	2.22685	9.00584e-33	46.126	70.715	unchanged
ENSMUSG00000024098	Twsg1	2.09978	9.09077e-33	41.753	48.81	unchanged
ENSMUSG00000034075	Zdhhc5	-2.60767	9.47726e-33	127.305	28.86	unchanged
ENSMUSG00000070336	Fbxo47	-4.24253	9.61337e-33	5.753	0.42	unchanged
ENSMUSG00000087519	AV039307	-6.45826	9.63088e-33	21.768	0.373	unchanged
ENSMUSG00000042320	Prox2	-3.31792	9.63967e-33	10.775	1.513	unchanged
ENSMUSG00000005338	Cadm3	5.17537	1.04554e-32	0.378	17.806	Sertoli
ENSMUSG00000032680	6820408C15Rik	-4.83642	1.09553e-32	12.461	0.636	unchanged
ENSMUSG00000034206	Polq	-3.74383	1.14379e-32	3.913	0.352	unchanged
ENSMUSG00000021365	Nedd9	2.82403	1.1475e-32	10.656	16.074	Sertoli
ENSMUSG00000099858	Gm6652	-5.68546	1.24151e-32	18.214	0.522	unchanged
ENSMUSG00000027533	Fabp5	2.78169	1.34141e-32	4.266	16.296	granulosa
ENSMUSG00000050526	Mgat4f	-8.2575	1.34543e-32	25.311	0.122	unchanged
ENSMUSG00000026600	Soat1	2.38575	1.35981e-32	62.012	105	unchanged
ENSMUSG00000085407	1700095J03Rik	-8.48047	1.37918e-32	20.978	0.091	unchanged
ENSMUSG00000022665	Ccdc80	3.44293	1.37955e-32	14.924	38.155	unchanged
ENSMUSG00000022456	Septin3	-6.6044	1.40475e-32	3.741	0.057	unchanged
ENSMUSG00000032417	Rwdd2a	-3.61026	1.41009e-32	50.646	6.133	unchanged
ENSMUSG00000047565	Acot10	-8.71713	1.44398e-32	34.576	0.123	unchanged
ENSMUSG00000022283	Pabpc1	-2.7012	1.47213e-32	349.263	71.023	unchanged
ENSMUSG00000048003	Catsper4	-8.98508	1.49332e-32	25.35	0.075	unchanged
ENSMUSG00000022110	Sucla2	-2.33204	1.49769e-32	66.091	18.001	unchanged
ENSMUSG00000044916	1700029I15Rik	-4.23724	1.50784e-32	22.366	1.734	unchanged
ENSMUSG00000013973	Dedd	-2.41057	1.50885e-32	22.876	5.58	unchanged
ENSMUSG00000055780	Usp26	-8.31624	1.51464e-32	8.153	0.038	Sertoli
ENSMUSG00000034706	Dnaic2	-6.49132	1.69797e-32	11.006	0.18	unchanged
ENSMUSG00000026000	Lancl1	-2.67938	1.70748e-32	15.136	3.254	unchanged
ENSMUSG00000031723	Txnl4b	-3.03449	1.73621e-32	39.056	6.655	unchanged
ENSMUSG00000020818	Mfsd11	-2.03344	1.76574e-32	9.146	3.009	unchanged
ENSMUSG00000031906	Smpd3	-4.24513	1.77035e-32	8.841	0.675	unchanged
ENSMUSG00000038756	Ttll6	-9.36116	1.82015e-32	18.33	0.045	unchanged
ENSMUSG00000022656	Nectin3	-3.5814	1.85122e-32	42.229	4.89	unchanged
ENSMUSG00000020973	Dnaaf2	-4.07168	1.88664e-32	9.217	0.787	unchanged
ENSMUSG00000015597	Zfp318	-3.17127	1.89612e-32	29.605	4.292	unchanged
ENSMUSG00000092192	Dnaaf4	-4.45993	1.94012e-32	7.479	0.487	unchanged
ENSMUSG00000020601	Trib2	4.55319	1.94146e-32	47.24	151.97	granulosa
ENSMUSG00000039220	Ppp1r10	-1.99497	2.00322e-32	42.961	13.861	unchanged
ENSMUSG00000028689	Ccdc163	-2.87252	2.29876e-32	26.486	4.629	unchanged
ENSMUSG00000029517	Ankrd7	-9.57744	2.48034e-32	68.328	0.144	unchanged
ENSMUSG00000110670	Gm30132	-9.10461	2.5805e-32	6.355	0.017	unchanged
ENSMUSG00000079513	4932429P05Rik	-8.35236	2.69337e-32	13.459	0.065	unchanged
ENSMUSG00000026872	Zeb2	2.44033	2.69407e-32	9.421	17.812	unchanged
ENSMUSG00000024207	Acsbg2	-9.00366	2.86301e-32	21.003	0.066	unchanged
ENSMUSG00000028264	Spaca1	-5.65307	2.90638e-32	28.476	0.837	unchanged
ENSMUSG00000075480	Gm10840	-9.73609	2.93677e-32	74.216	0.13	unchanged
ENSMUSG00000009596	Taf7l	-8.93601	2.98618e-32	18.356	0.06	Sertoli
ENSMUSG00000025980	Hspd1	2.97423	3.02438e-32	66.197	272.566	unchanged
ENSMUSG00000022787	Wdr53	-2.76199	3.19543e-32	38.688	7.781	unchanged
ENSMUSG00000096995	2810029C07Rik	-4.10097	3.21266e-32	11.727	0.993	unchanged
ENSMUSG00000026960	Arl6ip6	-1.82516	3.22942e-32	32.459	11.008	unchanged
ENSMUSG00000086918	4930429F24Rik	-6.75388	3.28715e-32	11.998	0.178	unchanged
ENSMUSG00000025218	Poll	-3.10578	3.32727e-32	29.068	4.719	unchanged
ENSMUSG00000020156	Pwwp3a	-3.38348	3.38725e-32	24.681	3.356	unchanged
ENSMUSG00000020333	Acsl6	-4.30582	3.69737e-32	3.886	0.291	unchanged
ENSMUSG00000059518	Znhit1	-2.93456	3.93141e-32	65.063	11.821	unchanged
ENSMUSG00000021090	Lrrc9	-4.80656	4.05941e-32	12.64	0.668	unchanged
ENSMUSG00000022261	Sdc2	2.64098	4.15379e-32	22.864	36.819	unchanged
ENSMUSG00000024180	Tmem8	-2.42389	4.26174e-32	22.985	5.932	unchanged
ENSMUSG00000074698	Csnk2a1	1.52675	4.2765e-32	13.558	19.256	unchanged
ENSMUSG00000049897	Stkld1	-8.68543	4.46898e-32	19.788	0.072	unchanged
ENSMUSG00000071042	Rasgrp3	3.84889	4.50652e-32	3.025	6.014	unchanged
ENSMUSG00000030867	Plk1	-3.20512	4.57294e-32	29.107	4.172	granulosa
ENSMUSG00000040456	H2ap	-10.7095	4.71728e-32	238.607	0.205	unchanged
ENSMUSG00000063550	Nup98	-2.67071	5.04173e-32	22.901	4.948	unchanged
ENSMUSG00000074673	Ttll9	-7.60252	5.06027e-32	9.555	0.079	unchanged
ENSMUSG00000036856	Wnt4	7.17092	5.09946e-32	11.172	16.787	granulosa
ENSMUSG00000033420	Antxr1	2.9236	5.45362e-32	5.712	13.323	unchanged
ENSMUSG00000024306	Ccdc178	-9.25098	5.6919e-32	17.02	0.043	unchanged
ENSMUSG00000028399	Ptprd	2.27823	5.90985e-32	10.271	7.087	unchanged
ENSMUSG00000041445	Mmrn2	3.45941	6.0151e-32	4.174	12.279	unchanged
ENSMUSG00000022580	Rhpn1	-4.34918	6.04785e-32	4.864	0.337	unchanged
ENSMUSG00000032396	Dis3l	-3.73659	6.12592e-32	35.57	3.712	unchanged
ENSMUSG00000022369	Mtbp	-2.6766	6.27738e-32	4.604	0.942	unchanged
ENSMUSG00000078137	Ankrd63	2.55832	6.41883e-32	2.939	11.84	unchanged
ENSMUSG00000037892	Pcdh18	4.00643	6.48093e-32	5.322	7.708	granulosa
ENSMUSG00000004929	Thop1	-3.15723	6.5906e-32	41.91	6.614	unchanged
ENSMUSG00000024529	Lox	3.32379	6.63489e-32	5.248	19.905	granulosa
ENSMUSG00000086022	Rad51ap2	-6.71409	6.85861e-32	6.812	0.093	unchanged
ENSMUSG00000048772	Tmem53	-3.88532	6.90672e-32	57.549	5.629	unchanged
ENSMUSG00000028953	Abcf2	-2.33482	6.90672e-32	76.628	20.653	unchanged
ENSMUSG00000042156	Dzip1	-2.62603	7.02093e-32	8.182	1.674	unchanged
ENSMUSG00000053965	Pde5a	3.73546	7.35858e-32	5.178	34.775	unchanged
ENSMUSG00000096573	1700009J07Rik	-8.79438	7.46561e-32	47.156	0.157	unchanged
ENSMUSG00000030748	Il4ra	3.09902	7.76392e-32	3.552	13.2	unchanged
ENSMUSG00000018425	Dhx40	-1.76534	7.81043e-32	28.616	10.421	unchanged
ENSMUSG00000021759	Plpp1	-1.89159	8.00473e-32	47.314	17.549	unchanged
ENSMUSG00000005699	Pard6a	-2.95354	8.02888e-32	19.612	3.445	unchanged
ENSMUSG00000030858	Fam24b	-7.32964	8.82909e-32	40.204	0.394	unchanged
ENSMUSG00000112831	Gm35533	2.53739	9.57682e-32	13.123	85.096	Sertoli
ENSMUSG00000001829	Clpb	-2.6057	9.75492e-32	18.745	4.286	unchanged
ENSMUSG00000032202	Rab27a	-3.11847	1.04342e-31	29.807	1.823	unchanged
ENSMUSG00000027778	Ift80	-2.48368	1.06832e-31	10.96	2.554	unchanged
ENSMUSG00000064080	Fbln2	4.09562	1.08133e-31	1.753	4.701	Sertoli
ENSMUSG00000112730	4930567K20Rik	-9.05329	1.19008e-31	44.079	0.119	unchanged
ENSMUSG00000033882	Rbm46	-3.23722	1.28932e-31	33.971	5.212	Sertoli
ENSMUSG00000036800	Fam135b	-8.96505	1.29569e-31	2.709	0.008	unchanged
ENSMUSG00000027703	Lrriq4	-8.24977	1.31712e-31	16.044	0.077	unchanged
ENSMUSG00000026575	Nme7	-2.55197	1.51878e-31	5.573	1.273	unchanged
ENSMUSG00000036138	Acaa1a	2.67945	1.55506e-31	6.785	22.318	unchanged
ENSMUSG00000027071	P2rx3	-6.92902	1.57465e-31	11.978	0.145	unchanged
ENSMUSG00000054161	Fam83e	-8.11477	1.60459e-31	10.734	0.059	unchanged
ENSMUSG00000013158	4933405L10Rik	-8.21663	1.61565e-31	25.396	0.131	unchanged
ENSMUSG00000020694	Tlk2	-2.30848	1.69672e-31	16.85	4.548	unchanged
ENSMUSG00000031552	Adam18	-6.68468	1.75632e-31	11.88	0.172	unchanged
ENSMUSG00000022429	Dmc1	-3.79202	1.83638e-31	5.401	0.595	Sertoli
ENSMUSG00000037752	Xkr8	-3.20974	1.87653e-31	23.852	3.681	unchanged
ENSMUSG00000008813	Tppp2	-9.08963	2.1635e-31	89.791	0.227	unchanged
ENSMUSG00000045587	Lypd10	-9.60494	2.30721e-31	54.367	0.095	unchanged
ENSMUSG00000079330	Lemd1	-6.44421	2.34471e-31	4.246	0.071	unchanged
ENSMUSG00000020486	Septin4	-3.36408	2.35976e-31	31.583	4.272	unchanged
ENSMUSG00000037737	Actrt3	-9.80465	2.41733e-31	38.893	0.071	unchanged
ENSMUSG00000036574	Tex44	-10.0776	2.5072e-31	53.114	0.077	unchanged
ENSMUSG00000112615	Gm18337	-9.17115	2.51513e-31	10.507	0.027	unchanged
ENSMUSG00000042800	Spata46	-10.7285	2.5629e-31	138.636	0.124	unchanged
ENSMUSG00000019876	Pkib	-4.26776	2.57078e-31	1.913	0.146	unchanged
ENSMUSG00000099863	1700031L13Rik	-9.43548	2.58157e-31	76.845	0.173	unchanged
ENSMUSG00000027517	Ankrd60	-9.28033	2.77976e-31	55.053	0.124	unchanged
ENSMUSG00000075033	Nxpe3	-3.8736	2.83945e-31	6.946	0.684	unchanged
ENSMUSG00000020919	Stat5b	2.6142	2.89196e-31	8.18	17.94	unchanged
ENSMUSG00000030491	Tdrd12	-8.12245	2.95636e-31	8.183	0.043	unchanged
ENSMUSG00000033722	BC034090	3.40466	3.11268e-31	2.554	7.032	unchanged
ENSMUSG00000051043	Gprc5c	4.67142	3.43836e-31	1.563	7.11	unchanged
ENSMUSG00000114979	Gm31072	-8.9248	3.46729e-31	162.63	0.506	unchanged
ENSMUSG00000022994	Adcy6	2.70097	3.54269e-31	5.811	21.702	granulosa
ENSMUSG00000042246	Tmc7	-3.86286	3.54813e-31	17.69	1.793	Sertoli
ENSMUSG00000035126	Wdr78	-4.56508	3.60958e-31	10.677	0.65	unchanged
ENSMUSG00000095110	1700003E24Rik	-8.90923	3.76221e-31	105.068	0.332	unchanged
ENSMUSG00000058638	Zfp110	-2.65402	3.94221e-31	74.034	15.84	unchanged
ENSMUSG00000030102	Itpr1	1.67498	4.02318e-31	3.736	7.171	unchanged
ENSMUSG00000042784	Muc1	-5.61756	4.33355e-31	10.48	0.312	unchanged
ENSMUSG00000031790	Mmp15	3.65571	4.3522e-31	2.046	4.999	unchanged
ENSMUSG00000071138	Tex24	-8.84309	4.44779e-31	27.383	0.09	unchanged
ENSMUSG00000018565	Elp5	-2.29555	4.46674e-31	38.193	10.761	unchanged
ENSMUSG00000021771	Vdac2	-1.76293	4.57061e-31	63.462	23.687	unchanged
ENSMUSG00000034023	Fancd2	-3.47488	5.13443e-31	2.988	0.336	unchanged
ENSMUSG00000048411	Gm597	-9.2124	5.25996e-31	21.547	0.054	unchanged
ENSMUSG00000001666	Ddt	-2.63471	5.40048e-31	61.44	13.427	unchanged
ENSMUSG00000017146	Brca1	-2.15017	5.49591e-31	8.221	1.598	unchanged
ENSMUSG00000026203	Dnajb2	-2.79039	5.54364e-31	40.816	8.187	unchanged
ENSMUSG00000029166	Mapre3	-2.65931	5.55896e-31	26.241	5.616	unchanged
ENSMUSG00000010538	Tsacc	-5.00322	5.62186e-31	27.897	1.248	unchanged
ENSMUSG00000062960	Kdr	2.73606	5.67847e-31	2.716	6.153	unchanged
ENSMUSG00000051378	Kif18b	-3.09311	5.78489e-31	13.622	1.986	unchanged
ENSMUSG00000062031	Pgghg	3.16628	5.85925e-31	7.276	15.426	unchanged
ENSMUSG00000091735	Gpr62	-7.34139	5.91139e-31	16.691	0.141	unchanged
ENSMUSG00000038797	Zscan2	-3.15779	5.92985e-31	26.887	4.12	unchanged
ENSMUSG00000018776	Slc35g3	-9.55532	6.00529e-31	39.26	0.08	unchanged
ENSMUSG00000097323	4930426I24Rik	-5.10754	6.00529e-31	10.758	0.446	unchanged
ENSMUSG00000063281	Zfp35	-3.30594	6.07916e-31	106.864	14.785	unchanged
ENSMUSG00000002771	Grin2d	-4.19242	6.12365e-31	6.437	0.526	unchanged
ENSMUSG00000020461	Clhc1	-6.60091	6.13172e-31	10.179	0.151	unchanged
ENSMUSG00000045238	A730035I17Rik	-9.4733	6.17059e-31	24.733	0.048	unchanged
ENSMUSG00000001985	Grik3	4.85072	6.17996e-31	6.226	13.223	granulosa
ENSMUSG00000020530	Ggnbp2	-2.46654	6.4479e-31	59.909	14.781	unchanged
ENSMUSG00000022805	Maats1	-5.32242	6.51937e-31	6.535	0.241	unchanged
ENSMUSG00000025352	Gdf11	2.88971	6.68399e-31	2.427	6.484	granulosa
ENSMUSG00000032485	Scap	2.56129	6.85091e-31	18.09	48.302	unchanged
ENSMUSG00000038866	Zcchc2	-3.25945	6.90628e-31	35.865	5.11	unchanged
ENSMUSG00000087204	1700073E17Rik	-8.594	7.13334e-31	38.921	0.157	unchanged
ENSMUSG00000042197	Zfp451	-2.84549	7.2029e-31	30.776	5.57	unchanged
ENSMUSG00000017417	Plxdc1	-3.42923	7.29814e-31	9.376	1.216	unchanged
ENSMUSG00000097573	G730003C15Rik	-4.24854	7.88629e-31	5.627	0.425	unchanged
ENSMUSG00000022911	Arl13b	-1.90042	7.89409e-31	12.145	3.894	unchanged
ENSMUSG00000049694	BC048671	-9.7305	8.09082e-31	48.532	0.087	unchanged
ENSMUSG00000040600	Eps8l3	-8.66523	8.29021e-31	19.18	0.073	unchanged
ENSMUSG00000034591	Slc41a2	-2.62916	8.69524e-31	8.435	1.792	Sertoli
ENSMUSG00000079173	Zan	-7.14024	8.99821e-31	2.865	0.03	unchanged
ENSMUSG00000038784	Cnot4	-2.37254	9.23246e-31	14.327	3.459	unchanged
ENSMUSG00000006599	Gtf2h1	-2.52113	9.29761e-31	46.505	10.922	unchanged
ENSMUSG00000058816	Ppp1r2-ps3	-9.47064	9.32707e-31	96.219	0.198	unchanged
ENSMUSG00000009092	Derl3	-3.23173	9.43661e-31	27.379	1.888	granulosa
ENSMUSG00000097287	D130017N08Rik	-4.0314	9.46857e-31	14.339	1.235	unchanged
ENSMUSG00000058013	Septin11	2.24794	9.91577e-31	10.76	17.103	unchanged
ENSMUSG00000042766	Trim46	-4.67661	1.01153e-30	3.772	0.202	unchanged
ENSMUSG00000026200	Glb1l	-2.73615	1.01671e-30	31.469	6.566	unchanged
ENSMUSG00000073894	Rbmxl2	-10.4478	1.0171e-30	59.3	0.054	Sertoli
ENSMUSG00000079058	Adam34	-8.5652	1.03125e-30	18.964	0.082	unchanged
ENSMUSG00000041891	Lman1	1.8303	1.03756e-30	15.35	19.732	unchanged
ENSMUSG00000048029	Eno4	-5.88851	1.05965e-30	9.588	0.251	unchanged
ENSMUSG00000026004	Kansl1l	-1.76345	1.06661e-30	15.502	5.322	unchanged
ENSMUSG00000087047	1700110K17Rik	-7.4206	1.1496e-30	27.62	0.228	unchanged
ENSMUSG00000040250	Ints13	-2.22369	1.20571e-30	13.136	3.404	unchanged
ENSMUSG00000023170	Gps2	-2.16861	1.21741e-30	87.052	24.274	unchanged
ENSMUSG00000043183	Simc1	-2.25013	1.27072e-30	15.809	4.194	unchanged
ENSMUSG00000092054	Kif4-ps	-9.53261	1.29094e-30	15.108	0.032	unchanged
ENSMUSG00000069135	Fgfr1op	-2.18839	1.31297e-30	28.515	7.994	unchanged
ENSMUSG00000031736	Crnde	-6.17711	1.32013e-30	9.251	0.162	unchanged
ENSMUSG00000053046	Brsk2	-8.21477	1.40343e-30	5.107	0.026	unchanged
ENSMUSG00000033460	Armcx1	2.64372	1.42925e-30	10.663	20.11	unchanged
ENSMUSG00000038370	Pcp4l1	3.98872	1.51841e-30	27.184	119.034	unchanged
ENSMUSG00000000037	Scml2	-3.36805	1.52425e-30	3.923	0.506	unchanged
ENSMUSG00000035021	Baz1a	-3.90842	1.52957e-30	23.62	2.187	unchanged
ENSMUSG00000039841	Zfp800	-2.38426	1.54766e-30	26.221	6.522	unchanged
ENSMUSG00000090843	Heatr4	-8.26324	1.54766e-30	12.716	0.061	unchanged
ENSMUSG00000046408	1700067K01Rik	-6.1263	1.59468e-30	10.757	0.221	unchanged
ENSMUSG00000026817	Ak1	-2.83655	1.61182e-30	35.187	7.035	unchanged
ENSMUSG00000013091	Tmem190	-8.14268	1.66181e-30	40.7	0.209	unchanged
ENSMUSG00000054435	Gimap4	3.70855	1.78144e-30	10.216	15.638	unchanged
ENSMUSG00000046093	Hpcal4	-5.68479	1.83657e-30	3.307	0.092	unchanged
ENSMUSG00000025916	Ppp1r42	-8.39056	1.95072e-30	27.588	0.121	unchanged
ENSMUSG00000044556	Tex38	-8.71917	2.01682e-30	56.098	0.21	unchanged
ENSMUSG00000063109	Dgkeos	-6.86556	2.03832e-30	10.266	0.13	unchanged
ENSMUSG00000024076	Vit	-3.632	2.05853e-30	19.417	2.295	unchanged
ENSMUSG00000060491	4930522H14Rik	-8.55167	2.09366e-30	48.234	0.182	unchanged
ENSMUSG00000024387	Csnk2b	-3.25073	2.12483e-30	126.783	18.975	unchanged
ENSMUSG00000054008	Ndst1	1.88701	2.24557e-30	13.616	33.011	unchanged
ENSMUSG00000037108	Zcwpw1	-2.96479	2.32134e-30	2.639	0.464	unchanged
ENSMUSG00000038179	Slamf7	-8.4002	2.85539e-30	9.383	0.041	unchanged
ENSMUSG00000025423	Pias2	-2.58326	2.8984e-30	50.714	11.226	unchanged
ENSMUSG00000008035	Mid1ip1	2.66012	2.98293e-30	48.659	112.025	unchanged
ENSMUSG00000039660	Spout1	-2.67885	3.07068e-30	35.102	7.618	unchanged
ENSMUSG00000000555	Itga5	3.28391	3.13723e-30	3.066	7.321	granulosa
ENSMUSG00000027803	Wwtr1	2.19196	3.34512e-30	21.836	34.398	unchanged
ENSMUSG00000030994	D7Ertd443e	-4.53672	3.35715e-30	11.124	0.675	unchanged
ENSMUSG00000071550	Cfap44	-5.20622	3.37431e-30	6.688	0.273	unchanged
ENSMUSG00000069053	Uba1y	-2.93708	3.49503e-30	3.731	0.724	Sertoli
ENSMUSG00000091970	Gm4868	-8.42616	3.64891e-30	45.458	0.188	unchanged
ENSMUSG00000048794	Cfap100	-6.21561	3.6812e-30	6.726	0.132	unchanged
ENSMUSG00000022309	Angpt1	4.68118	3.82842e-30	4.67	5.892	unchanged
ENSMUSG00000034818	Celf5	-6.65044	4.12712e-30	4.172	0.062	unchanged
ENSMUSG00000052861	Dnah6	-6.44261	4.20348e-30	4.912	0.086	unchanged
ENSMUSG00000019732	Calr3	-5.08603	4.35701e-30	21.225	0.913	unchanged
ENSMUSG00000021374	Nup153	-2.5361	4.59231e-30	54.337	12.311	unchanged
ENSMUSG00000040734	Ppp1r13l	-4.20327	4.61959e-30	14.358	1.087	unchanged
ENSMUSG00000034254	Agpat1	-2.29237	4.6795e-30	96.398	26.91	unchanged
ENSMUSG00000036992	Nxt1	-3.02288	4.73111e-30	108.772	18.82	unchanged
ENSMUSG00000064068	Mtx1	-2.7073	4.89244e-30	28.887	6.017	unchanged
ENSMUSG00000021379	Id4	-3.73506	5.09175e-30	14.002	1.484	unchanged
ENSMUSG00000027669	Gnb4	2.57424	5.14913e-30	2.239	3.354	unchanged
ENSMUSG00000069631	Strada	-2.83774	5.17413e-30	15.421	2.914	unchanged
ENSMUSG00000073102	Drc1	-7.4219	5.27796e-30	10.859	0.097	unchanged
ENSMUSG00000000184	Ccnd2	2.78118	5.27796e-30	34.069	46.406	unchanged
ENSMUSG00000109511	Nup62	-2.00474	5.49057e-30	71.604	23.11	unchanged
ENSMUSG00000039395	Mreg	-4.89437	5.51817e-30	7.923	0.374	unchanged
ENSMUSG00000027358	Bmp2	5.42992	5.54351e-30	5.943	15.009	granulosa
ENSMUSG00000028991	Mtor	-2.37613	5.60526e-30	20.32	5.299	unchanged
ENSMUSG00000030801	Kat8	-2.46948	6.10321e-30	27.547	6.661	unchanged
ENSMUSG00000031913	Vps4a	-2.08402	6.15634e-30	50.803	14.744	unchanged
ENSMUSG00000042632	Pla2g6	-3.00085	6.21263e-30	23.625	4.096	unchanged
ENSMUSG00000028643	Svbp	-2.95327	6.22868e-30	75.76	13.575	unchanged
ENSMUSG00000036093	Arl5a	2.05596	6.69961e-30	11.544	19.601	unchanged
ENSMUSG00000054966	Lmntd1	-6.01365	6.71943e-30	3.225	0.075	unchanged
ENSMUSG00000069662	Marcks	2.30338	7.06794e-30	74.545	199.455	unchanged
ENSMUSG00000008398	Elk3	2.97973	7.07067e-30	6.216	12.925	granulosa
ENSMUSG00000007035	Msh5	-3.99131	7.55287e-30	2.957	0.246	unchanged
ENSMUSG00000117326	4930564C03Rik	-9.10521	8.17546e-30	87.81	0.232	unchanged
ENSMUSG00000019828	Grm1	-6.04228	8.28051e-30	2.029	0.047	unchanged
ENSMUSG00000090958	Lrrc32	4.26873	8.53368e-30	1.691	6.416	unchanged
ENSMUSG00000048012	Zfp473	-4.2774	8.67377e-30	1.475	0.092	unchanged
ENSMUSG00000034601	2700049A03Rik	-3.75705	8.79053e-30	13.468	1.358	unchanged
ENSMUSG00000112880	Gm20337	-5.01455	9.04728e-30	11.344	0.517	unchanged
ENSMUSG00000027939	Nup210l	-5.74724	9.06729e-30	6.517	0.176	unchanged
ENSMUSG00000116376	Tmem249	-8.61678	9.07253e-30	46.751	0.191	unchanged
ENSMUSG00000020526	Znhit3	-2.9837	9.30653e-30	20.368	3.587	unchanged
ENSMUSG00000046240	Hepacam	-4.79359	9.89736e-30	4.146	0.206	Sertoli
ENSMUSG00000038022	Mindy4	-3.41253	1.01907e-29	6.456	0.861	unchanged
ENSMUSG00000087122	4930403D09Rik	-10.4655	1.02582e-29	139.003	0.136	unchanged
ENSMUSG00000024663	Rab3il1	-2.93198	1.04634e-29	37.63	7.064	unchanged
ENSMUSG00000079871	Gm4984	-8.17435	1.0751e-29	100.819	0.524	unchanged
ENSMUSG00000025190	Got1	2.67058	1.08549e-29	11.791	43.87	unchanged
ENSMUSG00000058626	Capn11	-8.12691	1.09401e-29	15.046	0.077	unchanged
ENSMUSG00000026043	Col3a1	3.31417	1.09747e-29	33.728	168.548	unchanged
ENSMUSG00000019936	Epyc	-6.50357	1.10248e-29	7.475	0.125	unchanged
ENSMUSG00000031545	Gpat4	-2.78081	1.10397e-29	53.363	10.463	unchanged
ENSMUSG00000028678	Kif2c	-4.14599	1.10566e-29	28.748	2.248	granulosa
ENSMUSG00000076438	Oxct2b	-10.7484	1.13395e-29	63.205	0.059	unchanged
ENSMUSG00000052025	Ppp1r2-ps7	-8.81008	1.14469e-29	74.86	0.256	unchanged
ENSMUSG00000028878	Fam76a	-1.82398	1.20486e-29	40.949	15.196	Sertoli
ENSMUSG00000078721	Fam205a1	-8.84772	1.35701e-29	11.474	0.034	unchanged
ENSMUSG00000021961	4930578I06Rik	-9.47887	1.38972e-29	46.079	0.103	unchanged
ENSMUSG00000052794	1700030K09Rik	-2.99992	1.4054e-29	17.207	2.857	unchanged
ENSMUSG00000006998	Psmd2	-1.35332	1.40727e-29	115.343	54.291	unchanged
ENSMUSG00000041718	Alg13	-2.10453	1.58007e-29	6.252	1.579	unchanged
ENSMUSG00000026672	Optn	-2.97604	1.61131e-29	15.918	2.733	unchanged
ENSMUSG00000037697	Ddhd1	-2.87432	1.64099e-29	16.202	2.902	unchanged
ENSMUSG00000032186	Tmod2	-2.61432	1.64907e-29	5.911	1.342	unchanged
ENSMUSG00000026933	Camsap1	-3.1375	1.68874e-29	53.259	8.316	unchanged
ENSMUSG00000021098	4930447C04Rik	-3.7343	1.74671e-29	4.67	0.521	Sertoli
ENSMUSG00000031970	Dbndd1	-7.19918	1.7603e-29	11.619	0.117	unchanged
ENSMUSG00000030662	Ipo5	-2.62416	1.82514e-29	75.816	16.43	unchanged
ENSMUSG00000021415	4933417A18Rik	-9.25164	1.88597e-29	43.79	0.11	unchanged
ENSMUSG00000026743	Mllt10	-3.36994	1.94032e-29	51.881	6.795	unchanged
ENSMUSG00000102018	Iqank1	-4.1241	1.99024e-29	10.593	0.871	unchanged
ENSMUSG00000031118	1700080O16Rik	-8.68745	1.99765e-29	21.959	0.074	unchanged
ENSMUSG00000027886	1700013F07Rik	-8.61041	2.01697e-29	28.519	0.114	unchanged
ENSMUSG00000054889	Dsp	3.41424	2.06581e-29	9.057	4.18	granulosa
ENSMUSG00000020164	Kcnmb4os1	-10.1423	2.06727e-29	86.287	0.113	unchanged
ENSMUSG00000082396	Zfp389	-7.18601	2.0882e-29	20.324	0.217	unchanged
ENSMUSG00000028492	Saxo1	-10.4732	2.10412e-29	40.919	0.042	unchanged
ENSMUSG00000062791	Gm382	-9.45295	2.13886e-29	14.289	0.028	unchanged
ENSMUSG00000036983	Tfb1m	-2.68456	2.25983e-29	7.246	1.425	unchanged
ENSMUSG00000024317	Rnf138	-1.78301	2.36342e-29	19.327	7.195	unchanged
ENSMUSG00000026821	Ralgds	-3.0261	2.38136e-29	26.736	4.61	unchanged
ENSMUSG00000037432	Fer1l5	-9.38838	2.3969e-29	10.793	0.022	unchanged
ENSMUSG00000082195	Gm13034	-5.29692	2.43603e-29	3.662	0.142	unchanged
ENSMUSG00000031400	G6pdx	2.54779	2.48844e-29	28.661	52.687	unchanged
ENSMUSG00000020472	Zkscan17	-2.66531	2.49688e-29	48.497	10.296	unchanged
ENSMUSG00000108452	4930413G21Rik	-5.50456	2.54425e-29	16.448	0.533	unchanged
ENSMUSG00000022723	Crybg3	-4.36702	2.58345e-29	27.733	1.904	unchanged
ENSMUSG00000037926	Ssh2	-3.17025	2.64307e-29	35.638	5.681	Sertoli
ENSMUSG00000081739	Mdm4-ps	-8.66129	2.68458e-29	6.539	0.024	unchanged
ENSMUSG00000082450	Mageb7-ps	-3.93684	2.70767e-29	11.035	1.062	Sertoli
ENSMUSG00000033632	AW554918	-2.86313	2.71532e-29	17.657	3.003	unchanged
ENSMUSG00000110611	Gm20163	-6.0138	2.76381e-29	14.76	0.328	unchanged
ENSMUSG00000021281	Tnfaip2	-2.76085	2.88924e-29	13.5	2.803	unchanged
ENSMUSG00000032567	Aste1	-2.89943	2.93413e-29	10.383	1.935	unchanged
ENSMUSG00000031875	Cmtm3	3.1786	2.95566e-29	19.856	47.762	unchanged
ENSMUSG00000069769	Msi2	1.97726	2.98409e-29	21.556	36.753	unchanged
ENSMUSG00000041629	Fam104a	-2.24655	3.04746e-29	55.101	15.676	unchanged
ENSMUSG00000030029	Lrig1	2.28588	3.13151e-29	5.537	18.782	unchanged
ENSMUSG00000021918	Nek4	-2.66816	3.24253e-29	9.766	1.985	unchanged
ENSMUSG00000054901	Arhgef33	-5.11739	3.28227e-29	3.362	0.146	unchanged
ENSMUSG00000097016	Gm26708	-7.96698	3.40036e-29	15.789	0.095	unchanged
ENSMUSG00000029581	Fscn1	1.79256	3.53306e-29	33.27	22.365	granulosa
ENSMUSG00000022895	Ets2	3.07174	3.71748e-29	6.462	9.765	unchanged
ENSMUSG00000031871	Cdh5	3.03257	3.91838e-29	8.801	28.101	unchanged
ENSMUSG00000101968	1700027A15Rik	-9.57722	4.20848e-29	115.99	0.23	unchanged
ENSMUSG00000029437	Il31	-8.02561	4.26806e-29	27.082	0.153	unchanged
ENSMUSG00000057156	Homez	-2.40176	4.65466e-29	16.834	4.109	unchanged
ENSMUSG00000016481	Cr1l	1.91767	4.9238e-29	2.538	4.728	unchanged
ENSMUSG00000034689	Spertl	-10.6707	4.98523e-29	87.552	0.079	unchanged
ENSMUSG00000025288	4933436I01Rik	-10.1457	5.09296e-29	50.359	0.072	unchanged
ENSMUSG00000040298	Btbd16	-7.55522	5.20244e-29	8.678	0.064	unchanged
ENSMUSG00000046782	Ttc6	-10.2727	5.28577e-29	11.806	0.016	unchanged
ENSMUSG00000024169	Ift140	-3.44279	5.73214e-29	39.002	5.172	unchanged
ENSMUSG00000041417	Pik3r1	3.01428	5.81444e-29	17.015	22.351	granulosa
ENSMUSG00000051910	Sox6	-3.51591	5.87059e-29	5.643	0.685	Sertoli
ENSMUSG00000030650	Tmc5	-6.04688	5.97361e-29	7.797	0.184	unchanged
ENSMUSG00000027671	Actl6a	-1.57658	6.29418e-29	21.22	8.54	unchanged
ENSMUSG00000090291	Lrrc10b	-5.62227	6.41446e-29	8.305	0.214	granulosa
ENSMUSG00000020246	Hcfc2	-2.16767	6.49699e-29	16.075	4.758	unchanged
ENSMUSG00000044393	Dsg2	6.24752	6.77844e-29	1.9	3.687	unchanged
ENSMUSG00000029298	Gbp9	3.32775	6.83766e-29	3.21	5.463	unchanged
ENSMUSG00000033191	Tie1	3.85082	7.0229e-29	1.891	8.546	unchanged
ENSMUSG00000036555	Iqce	-2.55512	7.06822e-29	7.571	1.727	unchanged
ENSMUSG00000114384	4930455J16Rik	-9.49795	7.12517e-29	7.335	0.014	unchanged
ENSMUSG00000086796	4932702P03Rik	-9.17999	7.4715e-29	13.025	0.03	unchanged
ENSMUSG00000074491	Clec4g	-5.16407	7.55268e-29	5.569	0.24	unchanged
ENSMUSG00000007682	Dio2	2.66174	7.81674e-29	2.779	12.753	unchanged
ENSMUSG00000105676	Gm43403	-6.29583	7.83157e-29	8.368	0.152	unchanged
ENSMUSG00000025420	Katnal2	-5.40672	7.86949e-29	6.102	0.213	unchanged
ENSMUSG00000027550	Lrrcc1	-3.50618	7.87254e-29	30.898	3.74	unchanged
ENSMUSG00000029188	Slc34a2	-5.56935	8.14633e-29	17.57	0.56	unchanged
ENSMUSG00000024107	Lhcgr	3.70686	8.31368e-29	50.897	194.776	granulosa
ENSMUSG00000035399	Oser1	-2.75273	8.67689e-29	23.891	4.787	unchanged
ENSMUSG00000042726	Trafd1	-2.83965	8.75162e-29	38.851	7.614	unchanged
ENSMUSG00000020636	Allc	-9.19121	9.24378e-29	32.74	0.084	unchanged
ENSMUSG00000024155	Meiob	-6.09885	9.46107e-29	8.02	0.177	unchanged
ENSMUSG00000002102	Psmc3	-2.18365	9.68649e-29	179.905	53.724	unchanged
ENSMUSG00000033730	Egr3	-5.70158	9.84991e-29	6.871	0.181	unchanged
ENSMUSG00000031189	Aff2	3.18339	9.96785e-29	6.199	12.43	granulosa
ENSMUSG00000003234	Abcf3	-1.57609	1.03662e-28	35.026	14.09	unchanged
ENSMUSG00000073471	Rsph3a	-4.18781	1.04365e-28	36.106	2.911	unchanged
ENSMUSG00000035049	Rrp12	-2.43274	1.08351e-28	9.423	2.372	unchanged
ENSMUSG00000054746	Abca15	-9.26677	1.0864e-28	9.249	0.021	unchanged
ENSMUSG00000104719	4933437G19Rik	-5.71234	1.11217e-28	13.144	0.382	unchanged
ENSMUSG00000057335	Cep170	-1.92884	1.18117e-28	9.365	2.755	unchanged
ENSMUSG00000020241	Col6a2	3.37678	1.19785e-28	11.401	48.621	unchanged
ENSMUSG00000046785	Epm2aip1	1.33157	1.2314e-28	29.99	31.297	unchanged
ENSMUSG00000070047	Fat1	2.04331	1.28082e-28	22.278	47.456	unchanged
ENSMUSG00000029648	Flt1	2.47932	1.30664e-28	1.347	3.265	unchanged
ENSMUSG00000041144	Dnah7b	-4.05279	1.31866e-28	5.939	0.522	unchanged
ENSMUSG00000108345	4933435G04Rik	-9.15485	1.35561e-28	28.186	0.072	unchanged
ENSMUSG00000020698	Cct6b	-7.70512	1.37843e-28	16.364	0.117	unchanged
ENSMUSG00000026675	Hsd17b7	2.74996	1.44797e-28	140.11	23.863	unchanged
ENSMUSG00000117080	1700063J08Rik	-5.52923	1.50321e-28	21.357	0.698	unchanged
ENSMUSG00000004934	Pias4	-2.59485	1.52466e-28	30.067	6.918	unchanged
ENSMUSG00000034175	Rhbdd3	-2.57995	1.53786e-28	29.576	6.901	unchanged
ENSMUSG00000028132	Tlcd4	-5.16219	1.56573e-28	19.581	0.411	unchanged
ENSMUSG00000030199	Etv6	2.14869	1.66146e-28	12.781	16.375	unchanged
ENSMUSG00000026915	Strbp	-2.30475	1.6822e-28	10.137	2.31	unchanged
ENSMUSG00000035539	Ccdc180	-7.59736	1.72656e-28	6.102	0.046	unchanged
ENSMUSG00000078127	Fam170b	-10.4723	1.73794e-28	33.334	0.036	unchanged
ENSMUSG00000041431	Ccnb1	-2.52636	1.74038e-28	24	4.115	granulosa
ENSMUSG00000026401	Cd55b	-9.28945	1.82502e-28	31.234	0.073	unchanged
ENSMUSG00000056912	1700017N19Rik	-9.34209	1.87054e-28	23.571	0.059	unchanged
ENSMUSG00000041716	Gm20604	-3.02393	1.91537e-28	13.75	2.358	unchanged
ENSMUSG00000055862	Izumo4	-2.83758	1.92361e-28	20.347	3.964	unchanged
ENSMUSG00000061322	Dnaic1	-8.86721	1.96322e-28	14.225	0.047	unchanged
ENSMUSG00000021068	Nin	2.87149	2.04915e-28	1.804	3.401	unchanged
ENSMUSG00000017837	Nkiras2	-2.61996	2.23368e-28	36.859	8.202	unchanged
ENSMUSG00000109179	Gm35339	-5.02215	2.25531e-28	15.249	0.673	unchanged
ENSMUSG00000026592	Tex35	-9.18669	2.34664e-28	45.3	0.124	unchanged
ENSMUSG00000004633	Chn2	-3.86223	2.40976e-28	15.248	1.371	unchanged
ENSMUSG00000028759	Hp1bp3	1.69051	2.445e-28	21.671	32.941	unchanged
ENSMUSG00000102457	Gm38342	-6.43194	2.47035e-28	4.88	0.088	unchanged
ENSMUSG00000007888	Crlf1	-4.91338	2.47035e-28	10.347	0.481	unchanged
ENSMUSG00000056665	Them6	-4.06323	2.49286e-28	23.389	2.036	unchanged
ENSMUSG00000062651	H2al2a	-9.17849	2.49995e-28	213.867	0.584	unchanged
ENSMUSG00000116681	Gm49618	-7.52023	2.54339e-28	38.416	0.289	unchanged
ENSMUSG00000010609	Psen2	3.31491	2.59139e-28	3.325	19.302	unchanged
ENSMUSG00000094845	Tmem95	-5.7605	2.59782e-28	15.68	0.426	unchanged
ENSMUSG00000046679	C87436	-2.54803	2.67357e-28	17.3	3.876	unchanged
ENSMUSG00000069044	Usp9y	-6.67467	2.70874e-28	1.854	0.027	unchanged
ENSMUSG00000055692	Tmem191c	-3.42524	2.93594e-28	15.45	1.989	unchanged
ENSMUSG00000038425	Poli	-2.17568	3.11714e-28	10.039	2.562	unchanged
ENSMUSG00000005089	Slc1a2	-4.75034	3.24828e-28	2.511	0.137	unchanged
ENSMUSG00000026809	Spaca9	-8.17496	3.35309e-28	40.869	0.221	unchanged
ENSMUSG00000027475	Kif3b	-2.63021	3.40508e-28	76.117	16.841	unchanged
ENSMUSG00000021326	Trim27	-2.30289	3.45327e-28	31.888	8.57	unchanged
ENSMUSG00000032249	Anp32a	2.4292	3.59524e-28	31.455	44.85	unchanged
ENSMUSG00000045973	Slc25a51	1.89887	3.63981e-28	18.708	31.841	unchanged
ENSMUSG00000116657	Gm49774	-5.13498	3.77165e-28	1.099	0.047	unchanged
ENSMUSG00000050439	Enthd1	-8.65632	3.83675e-28	15.213	0.058	unchanged
ENSMUSG00000049950	Rpp38	-2.36778	3.89599e-28	39.298	9.198	unchanged
ENSMUSG00000034854	Mfsd12	-2.73037	3.91741e-28	18.084	3.908	unchanged
ENSMUSG00000023403	Stk31	-9.72684	3.96962e-28	16.497	0.027	unchanged
ENSMUSG00000033948	Zswim5	-2.94481	4.10896e-28	4.17	0.497	unchanged
ENSMUSG00000053199	Arhgap20	-2.90575	4.58459e-28	10.676	2.031	Sertoli
ENSMUSG00000048038	Ccdc187	-4.03353	4.60228e-28	10.491	0.902	unchanged
ENSMUSG00000031786	Drc7	-8.79386	4.62249e-28	15.454	0.05	unchanged
ENSMUSG00000050288	Fzd2	3.7853	4.78859e-28	4.426	41.534	granulosa
ENSMUSG00000022671	Mzt2	-3.09774	5.45557e-28	67.993	11.109	unchanged
ENSMUSG00000003423	Pih1d1	-2.01286	5.49566e-28	24.639	8.342	unchanged
ENSMUSG00000026095	Asnsd1	-3.0199	5.58958e-28	11.637	1.998	unchanged
ENSMUSG00000058729	Lin9	-2.36369	5.63911e-28	5.686	1.311	unchanged
ENSMUSG00000020114	Cand1	-1.65641	5.66079e-28	48.189	18.221	unchanged
ENSMUSG00000020184	Mdm2	-1.98772	5.6693e-28	37.868	11.679	unchanged
ENSMUSG00000049339	Retreg2	-1.59242	6.00137e-28	63.529	26.852	unchanged
ENSMUSG00000058388	Phtf1	-2.77015	6.03531e-28	9.599	1.888	unchanged
ENSMUSG00000022881	Rfc4	-2.50865	6.06444e-28	21.925	4.291	unchanged
ENSMUSG00000036087	Slain2	-2.00001	6.08448e-28	39.021	12.39	unchanged
ENSMUSG00000022440	C1qtnf6	3.14494	6.19127e-28	25.981	125.496	unchanged
ENSMUSG00000028639	Ybx1	-2.16829	6.28146e-28	358.03	101.542	unchanged
ENSMUSG00000085396	Firre	2.19875	6.51477e-28	6.985	12.659	unchanged
ENSMUSG00000074093	Svip	-3.56735	6.65048e-28	64.132	7.439	unchanged
ENSMUSG00000033701	Acbd6	-2.33131	6.69671e-28	15.938	4.466	unchanged
ENSMUSG00000029790	Cep41	-2.00715	7.08752e-28	7.239	2.18	unchanged
ENSMUSG00000027792	Bche	3.8309	7.17987e-28	6.967	16.828	unchanged
ENSMUSG00000006299	Aamp	-1.92592	7.48316e-28	108.389	39.278	unchanged
ENSMUSG00000042363	Lgalsl	2.72354	7.98803e-28	25.001	23.915	unchanged
ENSMUSG00000026585	Kifap3	-2.04062	7.98999e-28	21.91	6.671	unchanged
ENSMUSG00000037622	Wdtc1	-2.99611	8.12255e-28	41.434	7.356	unchanged
ENSMUSG00000055720	Ubl7	-2.99028	8.76376e-28	21.39	3.804	unchanged
ENSMUSG00000109745	1700018G05Rik	-6.69435	9.01933e-28	39.49	0.608	Sertoli
ENSMUSG00000073380	Arrdc5	-10.2328	9.11877e-28	71.935	0.091	unchanged
ENSMUSG00000027489	Necab3	-4.73423	9.22933e-28	7.123	0.375	unchanged
ENSMUSG00000052920	Prkg1	-2.52162	9.23926e-28	2.898	0.663	unchanged
ENSMUSG00000030086	Chchd6	-4.01112	9.28637e-28	5.315	0.482	unchanged
ENSMUSG00000022555	Dgat1	-2.22104	9.66815e-28	34.126	8.708	unchanged
ENSMUSG00000051896	Tex37	-9.7277	9.70858e-28	86.609	0.146	unchanged
ENSMUSG00000022443	Myh9	2.43295	9.74726e-28	10.058	25.806	unchanged
ENSMUSG00000110980	Gm47204	-2.7273	1.02941e-27	10.076	2.125	unchanged
ENSMUSG00000054717	Hmgb2	-2.31325	1.0415e-27	41.119	10.042	unchanged
ENSMUSG00000115546	Gm49077	-7.58258	1.06156e-27	19.377	0.162	unchanged
ENSMUSG00000037234	Hook3	1.404	1.19444e-27	5.631	7.481	unchanged
ENSMUSG00000036634	Mag	-4.43585	1.22745e-27	3.153	0.214	unchanged
ENSMUSG00000034773	Hrob	-4.35317	1.24453e-27	9.69	0.641	unchanged
ENSMUSG00000048520	Fbxl13	-5.8405	1.24499e-27	8.883	0.229	unchanged
ENSMUSG00000029310	Nudt9	-1.78247	1.24603e-27	22.434	8.453	unchanged
[truncated: 12,034 more rows]

## Sheet: P28_Het_v_KO
Gene ID	Gene Name	Log2 Fold Change	BH corrected p-value	FPKM P28 Dmrt1 +/-	FPKM P28 Dmrt1 -/-	Sex Biase
ENSMUSG00000010592	Dazl	-8.36005	1.85131e-197	159.474	0.462	Sertoli
ENSMUSG00000051455	Meioc	-8.21274	1.1073e-176	104.647	0.326	Sertoli
ENSMUSG00000026107	Nabp1	-3.58239	2.6056e-152	27.062	2.096	Sertoli
ENSMUSG00000067338	Tuba3b	-8.44372	2.63748e-152	573.809	1.524	Sertoli
ENSMUSG00000026185	Igfbp5	7.53816	3.43785e-148	0.955	163.911	granulosa
ENSMUSG00000050035	Fhl4	-8.65224	5.11428e-145	1296.22	2.979	unchanged
ENSMUSG00000009628	Tex15	-5.17069	3.03495e-144	83.371	2.146	unchanged
ENSMUSG00000067702	Tuba3a	-8.36339	3.29118e-137	569.511	1.599	Sertoli
ENSMUSG00000050553	Gk2	-8.7246	7.92451e-132	710.335	1.549	unchanged
ENSMUSG00000021758	Ddx4	-8.5956	5.51256e-129	122.36	0.295	Sertoli
ENSMUSG00000101959	Ldhal6b	-8.33679	1.7484e-127	795.093	2.262	unchanged
ENSMUSG00000018554	Ybx2	-7.8261	2.37449e-127	580.102	2.368	unchanged
ENSMUSG00000020027	Socs2	4.61174	1.80857e-122	1.93	43.732	unchanged
ENSMUSG00000040629	Mael	-8.84018	3.30416e-122	290.338	0.594	Sertoli
ENSMUSG00000021902	Phf7	-6.8395	4.17113e-119	280.094	2.265	unchanged
ENSMUSG00000074817	Papolb	-8.60509	4.15788e-118	378.756	0.904	unchanged
ENSMUSG00000063447	Ube2d2b	-9.01289	5.80436e-116	417.489	0.746	unchanged
ENSMUSG00000050996	Cetn1	-8.87964	1.57629e-115	784.656	1.526	unchanged
ENSMUSG00000036928	Stag3	-6.87594	4.33235e-114	56.496	0.447	Sertoli
ENSMUSG00000047720	Clec2m	-8.73545	8.13778e-114	768.991	1.657	unchanged
ENSMUSG00000031233	Pgk2	-9.17942	8.64761e-114	839.208	1.333	unchanged
ENSMUSG00000051732	Pabpc2	-8.79745	1.96622e-113	492.331	1.028	unchanged
ENSMUSG00000030344	Akap3	-9.04444	6.0156e-113	275.374	0.484	unchanged
ENSMUSG00000047674	Pdha2	-8.74063	1.26993e-112	148.622	0.323	unchanged
ENSMUSG00000050114	Prdx6b	-8.62221	7.84254e-112	251.381	0.591	unchanged
ENSMUSG00000053624	Gykl1	-8.72056	1.50022e-111	517.045	1.135	unchanged
ENSMUSG00000023930	Crisp2	-8.79167	3.88668e-111	492.904	1.028	unchanged
ENSMUSG00000050089	Akap4	-8.79175	1.03943e-110	572.175	1.192	unchanged
ENSMUSG00000046755	Kif2b	-9.12954	3.13197e-110	348.196	0.575	unchanged
ENSMUSG00000028310	Ppp3r2	-8.83986	5.74232e-109	269.226	0.538	unchanged
ENSMUSG00000060445	Sycp2	-8.97666	8.78858e-109	54.306	0.099	Sertoli
ENSMUSG00000033644	Piwil2	-5.57738	8.99875e-108	37.766	0.725	Sertoli
ENSMUSG00000057000	Nxf3	-6.72761	3.89791e-107	81.61	0.717	Sertoli
ENSMUSG00000030851	Ldhc	-8.46883	5.42254e-107	605.152	1.586	unchanged
ENSMUSG00000101012	1700008K24Rik	-8.90363	1.51454e-106	481.31	0.936	unchanged
ENSMUSG00000073730	Ppp1r14bl	-8.92096	2.88517e-106	316.628	0.609	unchanged
ENSMUSG00000110989	Gm7444	-8.94053	3.29902e-106	423.493	0.799	unchanged
ENSMUSG00000003341	Atp8b3	-8.38085	6.67216e-106	299.93	0.832	unchanged
ENSMUSG00000072295	C2cd6	-8.87082	1.054e-105	154.168	0.305	unchanged
ENSMUSG00000051648	Kctd19	-8.40072	1.13151e-105	116.505	0.318	unchanged
ENSMUSG00000043050	Tnp2	-9.00993	6.90935e-105	4107.2	7.378	unchanged
ENSMUSG00000078653	Cntd1	-7.1336	9.17711e-105	48.651	0.32	unchanged
ENSMUSG00000031518	Spata4	-8.44176	7.12473e-104	687.708	1.82	unchanged
ENSMUSG00000074734	Taf7l2	-8.99449	5.11765e-103	188.302	0.329	Sertoli
ENSMUSG00000072878	1700123L14Rik	-8.83894	1.43702e-101	576.079	1.161	unchanged
ENSMUSG00000038994	Hils1	-8.63476	1.43702e-101	579.791	1.354	unchanged
ENSMUSG00000050050	Ccdc158	-5.48045	1.78924e-101	18.086	0.376	unchanged
ENSMUSG00000038015	Prm2	-8.96954	2.75227e-101	2983.72	5.51	unchanged
ENSMUSG00000091556	Gm14569	-5.88318	4.55722e-101	96.997	1.529	Sertoli
ENSMUSG00000025480	Syce1	-8.85719	1.98082e-100	227.43	0.459	Sertoli
ENSMUSG00000026650	Meig1	-9.09555	2.19514e-100	557.331	0.942	Sertoli
ENSMUSG00000039224	D1Pas1	-9.28632	2.20158e-100	138.639	0.206	Sertoli
ENSMUSG00000070345	Hsf5	-8.3314	7.5017e-100	87.857	0.256	unchanged
ENSMUSG00000062773	Tex101	-8.76989	1.16703e-98	124.668	0.258	Sertoli
ENSMUSG00000036743	Psma8	-5.97439	2.92758e-98	59.593	0.884	unchanged
ENSMUSG00000101963	1700001J11Rik	-8.66869	5.22783e-98	398.826	0.904	unchanged
ENSMUSG00000027379	Bub1	-3.92008	5.85583e-97	31.064	1.902	unchanged
ENSMUSG00000029279	Brdt	-5.62936	8.35841e-97	44.955	0.841	unchanged
ENSMUSG00000017832	Hspb9	-8.85306	8.71747e-97	839.292	1.679	unchanged
ENSMUSG00000020059	Sycp3	-7.82009	9.15162e-97	131.013	0.499	Sertoli
ENSMUSG00000038932	Tcfl5	-8.77597	2.09324e-96	98.917	0.209	unchanged
ENSMUSG00000046957	Spz1	-8.95562	3.16618e-96	631.396	1.18	unchanged
ENSMUSG00000075511	1700001L05Rik	-4.47842	4.43127e-96	98.553	4.093	unchanged
ENSMUSG00000045031	Cetn4	-7.14139	2.62805e-95	98.617	0.648	unchanged
ENSMUSG00000029784	Ssmem1	-8.68062	4.43417e-95	240.051	0.542	unchanged
ENSMUSG00000081984	Dnajb3	-7.30471	1.45167e-93	675.76	3.971	unchanged
ENSMUSG00000046180	4930550L24Rik	-6.42878	1.566e-93	66.063	0.724	Sertoli
ENSMUSG00000048602	Morc2b	-9.13913	1.78627e-93	139.428	0.236	unchanged
ENSMUSG00000032611	1700102P08Rik	-7.2978	4.91749e-93	125.532	0.741	unchanged
ENSMUSG00000074435	Smcp	-8.76731	6.45398e-93	704.911	1.502	unchanged
ENSMUSG00000022432	Smc1b	-8.34735	7.13858e-93	54.672	0.155	Sertoli
ENSMUSG00000044581	4932415D10Rik	-8.64994	1.35111e-92	71.672	0.165	unchanged
ENSMUSG00000062732	Lypd4	-8.53062	1.95811e-92	240.97	0.59	unchanged
ENSMUSG00000025519	Tktl2	-9.27095	3.00507e-92	45.139	0.068	unchanged
ENSMUSG00000070708	Gtsf1l	-8.87801	3.07122e-92	564.967	1.11	unchanged
ENSMUSG00000003469	Phyhip	6.55516	2.52797e-91	0.603	52.059	unchanged
ENSMUSG00000041566	Tssk1	-8.12907	6.20881e-91	76.931	0.254	unchanged
ENSMUSG00000040140	Tdrd6	-8.64815	1.51465e-90	187.484	0.432	unchanged
ENSMUSG00000028613	Lrp8	-6.52111	5.8663e-90	13.658	0.137	unchanged
ENSMUSG00000036463	4930544G11Rik	-9.25692	9.8111e-90	377.552	0.585	unchanged
ENSMUSG00000037979	Ccdc92	-7.19926	1.49535e-89	159.981	1.011	unchanged
ENSMUSG00000002190	Clgn	-7.84008	1.51021e-89	109.496	0.443	unchanged
ENSMUSG00000036168	Ccdc38	-8.36319	2.06638e-89	154.377	0.435	unchanged
ENSMUSG00000090369	4933411K16Rik	-8.68565	5.0396e-89	544.931	1.229	unchanged
ENSMUSG00000020435	Osbp2	-7.43412	8.85236e-89	63.714	0.34	unchanged
ENSMUSG00000045330	4933402E13Rik	-8.66834	1.20055e-88	88.58	0.209	Sertoli
ENSMUSG00000057246	BC051142	-7.68798	3.42397e-88	133.608	0.599	unchanged
ENSMUSG00000051618	Ubqln3	-8.67187	3.56299e-88	225.606	0.51	unchanged
ENSMUSG00000027855	Sycp1	-8.68465	9.82375e-88	50.938	0.115	Sertoli
ENSMUSG00000031847	1700030J22Rik	-6.83596	1.05964e-87	85.332	0.697	unchanged
ENSMUSG00000070979	Actl7a	-8.55351	1.69816e-87	253.441	0.625	unchanged
ENSMUSG00000107008	Gm2762	-8.81356	3.27529e-87	56.139	0.117	unchanged
ENSMUSG00000048686	Hmgb4	-8.9901	7.2964e-87	934.088	1.679	unchanged
ENSMUSG00000070980	Actl7b	-9.2985	7.6342e-87	358.653	0.533	unchanged
ENSMUSG00000045521	Tssk2	-8.7313	9.58046e-87	283.534	0.622	unchanged
ENSMUSG00000030510	Cers3	-8.10471	1.98726e-86	51.433	0.17	unchanged
ENSMUSG00000027528	Fabp9	-9.06044	3.05634e-86	673.606	1.176	unchanged
ENSMUSG00000060499	Rpl10l	-8.52488	3.41377e-86	228.138	0.546	Sertoli
ENSMUSG00000048077	H1f7	-9.01765	4.09939e-86	346.619	0.611	unchanged
ENSMUSG00000046846	Spesp1	-8.72436	4.17151e-86	132.823	0.291	unchanged
ENSMUSG00000075249	Fsip2	-8.51892	6.50111e-86	84.36	0.213	unchanged
ENSMUSG00000050953	Gja1	2.72393	1.38013e-85	23.057	141.362	granulosa
ENSMUSG00000028610	Dmrtb1	-8.70341	1.73044e-85	196.766	0.436	unchanged
ENSMUSG00000025977	Boll	-7.90352	4.46215e-85	46.086	0.176	unchanged
ENSMUSG00000031554	Adam5	-7.91087	4.52151e-85	125.789	0.484	unchanged
ENSMUSG00000030030	1700003E16Rik	-8.34285	9.0216e-85	188.198	0.533	unchanged
ENSMUSG00000028314	Toporsl	-8.99805	9.85267e-85	161.834	0.29	unchanged
ENSMUSG00000092305	Prps1l1	-8.81198	6.16845e-84	211.45	0.44	unchanged
ENSMUSG00000032892	Rangrf	-4.64428	2.16148e-83	209.69	7.766	unchanged
ENSMUSG00000073007	Tent5d	-6.69371	2.57482e-83	45.791	0.412	Sertoli
ENSMUSG00000109864	Eid3	-8.34461	3.61592e-83	510.162	1.465	unchanged
ENSMUSG00000031284	Pak3	3.04727	6.09861e-83	7.796	59.808	unchanged
ENSMUSG00000047995	Cypt4	-9.17623	6.97863e-83	655.978	1.046	unchanged
ENSMUSG00000031898	Dpep3	-7.87123	1.25938e-82	102.735	0.405	Sertoli
ENSMUSG00000051276	Actrt2	-8.56402	1.52809e-82	320.997	0.796	unchanged
ENSMUSG00000061923	Odf1	-8.97963	3.08286e-82	480.768	0.882	unchanged
ENSMUSG00000046934	Csl	-8.53939	4.14214e-82	143.32	0.36	unchanged
ENSMUSG00000028294	Cfap206	-8.72943	6.45881e-82	144.957	0.315	unchanged
ENSMUSG00000070331	Qrich2	-8.46822	6.63822e-82	149.899	0.39	unchanged
ENSMUSG00000071636	Rimbp3	-8.50449	1.22169e-81	141.316	0.361	unchanged
ENSMUSG00000028141	Oaz3	-9.13278	1.54594e-81	105.41	0.173	unchanged
ENSMUSG00000034913	Cby2	-8.94632	2.59225e-81	224.82	0.43	unchanged
ENSMUSG00000020867	Spata20	-8.94071	4.46733e-81	264.57	0.497	unchanged
ENSMUSG00000062859	Tcp11	-8.79712	5.10103e-81	118.663	0.248	unchanged
ENSMUSG00000076433	Cep295nl	-7.31769	2.60462e-80	202.918	1.173	unchanged
ENSMUSG00000031553	Adam3	-7.89463	2.96811e-80	148.312	0.575	unchanged
ENSMUSG00000041912	Tdrkh	-4.85364	6.20624e-80	13.384	0.434	Sertoli
ENSMUSG00000112657	BC106175	-8.92094	6.37231e-80	181.07	0.339	unchanged
ENSMUSG00000026398	Nr5a2	5.67664	6.49758e-80	0.657	31.195	granulosa
ENSMUSG00000024905	Tesmin	-6.51018	7.85442e-80	30.297	0.313	unchanged
ENSMUSG00000020712	Tcam1	-7.46826	1.02848e-79	60.014	0.308	unchanged
ENSMUSG00000023873	1700010I14Rik	-7.10089	1.39058e-79	183.741	1.238	unchanged
ENSMUSG00000078796	Zfp541	-8.50701	1.50538e-79	50.283	0.127	unchanged
ENSMUSG00000033949	Trim36	-7.64658	1.61902e-79	63.549	0.297	unchanged
ENSMUSG00000057265	Bbof1	-7.26427	2.42105e-79	62.699	0.377	unchanged
ENSMUSG00000086788	1700029M20Rik	-8.93992	2.77937e-79	99.834	0.188	unchanged
ENSMUSG00000028182	Lrriq3	-6.37718	7.84374e-79	41.577	0.463	unchanged
ENSMUSG00000061099	Gapdhs	-8.39275	8.08041e-79	245.58	0.669	unchanged
ENSMUSG00000030792	Dkkl1	-8.92616	1.29347e-78	248.168	0.49	granulosa
ENSMUSG00000028976	Slc2a5	-8.35639	1.30575e-78	144.036	0.407	unchanged
ENSMUSG00000050107	Haspin	-6.8808	1.55536e-78	338.443	2.65	unchanged
ENSMUSG00000075272	Ttc30a2	-7.87775	1.60894e-78	102.388	0.404	unchanged
ENSMUSG00000050685	Ccdc54	-9.22672	1.60894e-78	536.792	0.83	unchanged
ENSMUSG00000042213	Zfand4	-6.1797	1.64934e-78	52.898	0.673	unchanged
ENSMUSG00000029130	Rnf32	-6.90226	1.65275e-78	36.879	0.282	unchanged
ENSMUSG00000052525	Spdya	-7.5489	2.66897e-78	72.669	0.361	unchanged
ENSMUSG00000104529	Rbakdn	-8.10995	3.15577e-78	442.108	1.481	unchanged
ENSMUSG00000005470	Asf1b	-3.07028	3.66409e-78	28.104	3.087	unchanged
ENSMUSG00000034612	Chst11	5.20454	5.09405e-78	1.352	46.11	granulosa
ENSMUSG00000028287	1700009N14Rik	-8.70578	2.85509e-77	320.135	0.694	unchanged
ENSMUSG00000042708	Shcbp1l	-8.26603	3.66984e-77	61.673	0.183	unchanged
ENSMUSG00000107879	9330102E08Rik	-5.47841	4.59851e-77	48.877	1.017	unchanged
ENSMUSG00000045835	Hdgfl1	-9.13359	5.5624e-77	168.789	0.269	unchanged
ENSMUSG00000078439	Smim24	-6.71235	1.13882e-76	487.706	4.29	unchanged
ENSMUSG00000072974	Gm4787	-7.43873	2.45131e-76	137.859	0.733	unchanged
ENSMUSG00000027564	Cypt12	-8.98272	2.54382e-76	1066.62	1.952	unchanged
ENSMUSG00000038782	1700028J19Rik	-8.38107	3.42135e-76	101.691	0.287	unchanged
ENSMUSG00000034239	Gm884	-8.85815	3.54136e-76	32.126	0.065	unchanged
ENSMUSG00000059970	Hspa2	-5.49714	4.35282e-76	595.373	12.201	Sertoli
ENSMUSG00000037747	Phyhipl	-9.03351	4.84939e-76	32.683	0.056	unchanged
ENSMUSG00000022783	Spag6l	-7.84454	6.11751e-76	51.982	0.212	unchanged
ENSMUSG00000034648	Lrrn1	4.05724	6.45287e-76	1.231	18.941	unchanged
ENSMUSG00000020639	Pfn4	-6.2575	1.29626e-75	53.103	0.638	unchanged
ENSMUSG00000031831	Dnaaf1	-7.59383	1.59387e-75	108.455	0.517	unchanged
ENSMUSG00000042888	Prr30	-9.56851	2.46155e-75	156.573	0.187	unchanged
ENSMUSG00000045467	Ttll13	-7.48769	4.99821e-75	67.173	0.343	unchanged
ENSMUSG00000007033	Hspa1l	-8.3043	7.01422e-75	246.647	0.727	unchanged
ENSMUSG00000068167	Csnka2ip	-8.70336	7.22119e-75	149.716	0.332	unchanged
ENSMUSG00000022501	Prm1	-9.04627	9.51389e-75	5883.99	10.31	unchanged
ENSMUSG00000046196	Ttc39d	-8.88745	1.10183e-74	144.105	0.277	unchanged
ENSMUSG00000020475	Pgam2	-8.35234	1.54298e-74	418.287	1.172	unchanged
ENSMUSG00000043060	Fscb	-9.28774	2.62504e-74	159.227	0.237	unchanged
ENSMUSG00000027676	Ccdc39	-6.66015	3.3703e-74	44.232	0.404	unchanged
ENSMUSG00000092519	Actl9	-8.85666	5.52516e-74	258.104	0.501	unchanged
ENSMUSG00000039198	Ptchd3	-6.88486	5.55336e-74	26.804	0.213	unchanged
ENSMUSG00000050677	Ccdc96	-7.48785	1.67567e-73	90.961	0.472	unchanged
ENSMUSG00000027938	Creb3l4	-7.0658	3.7421e-73	176.257	1.215	unchanged
ENSMUSG00000001558	Klhl10	-7.78334	4.73304e-73	123.027	0.509	unchanged
ENSMUSG00000050397	Foxl2	8.33452	4.7986e-73	0.153	47.344	granulosa
ENSMUSG00000075524	4930407I10Rik	-8.48424	1.84967e-72	100.325	0.259	unchanged
ENSMUSG00000062028	Irgc1	-8.56921	2.22962e-72	185.711	0.452	unchanged
ENSMUSG00000016982	Pom121l2	-8.87317	2.65036e-72	110.891	0.215	unchanged
ENSMUSG00000062154	Tex33	-8.43887	3.68704e-72	183.772	0.504	unchanged
ENSMUSG00000035785	Cmtm2b	-8.6304	6.60488e-72	370.996	0.835	unchanged
ENSMUSG00000086587	Gm11837	-6.64082	7.41442e-72	312.805	2.907	Sertoli
ENSMUSG00000043633	Fam221b	-8.06087	8.24891e-72	54.288	0.191	unchanged
ENSMUSG00000020878	Lrrc46	-8.00582	1.77163e-71	281.95	1.029	unchanged
ENSMUSG00000051727	Kctd14	3.57552	1.87509e-71	17.139	189.62	unchanged
ENSMUSG00000029235	Pdcl2	-8.89541	2.48679e-71	259.275	0.505	unchanged
ENSMUSG00000050944	Efcab5	-8.63177	2.67843e-71	61.167	0.138	unchanged
ENSMUSG00000020299	4930524B15Rik	-6.70867	2.82906e-71	33.77	0.306	unchanged
ENSMUSG00000043319	Cox8c	-9.25812	2.886e-71	546.342	0.837	unchanged
ENSMUSG00000026049	Tex30	-3.20601	7.10729e-71	54.801	5.489	unchanged
ENSMUSG00000039209	Rpl39l	-8.60148	1.02661e-70	252.111	0.592	unchanged
ENSMUSG00000061633	1700029P11Rik	-9.09466	1.12392e-70	216.132	0.355	unchanged
ENSMUSG00000047104	Pbp2	-9.22021	1.13085e-70	251.614	0.387	unchanged
ENSMUSG00000090457	4930571K23Rik	-8.79553	3.11416e-70	206.392	0.421	unchanged
ENSMUSG00000041791	Capza3	-8.88739	4.016e-70	220.432	0.428	unchanged
ENSMUSG00000024815	Trpd52l3	-8.50448	4.99632e-70	83.66	0.218	unchanged
ENSMUSG00000007107	Atp1a4	-8.6619	5.48406e-70	90.198	0.206	unchanged
ENSMUSG00000029423	Piwil1	-8.78202	1.16105e-69	73.732	0.158	unchanged
ENSMUSG00000078577	Tmco2	-8.37081	1.72479e-69	400.05	1.14	unchanged
ENSMUSG00000078627	Marchf10	-8.15674	2.09841e-69	97.784	0.319	unchanged
ENSMUSG00000040729	Cep126	-5.52575	4.49886e-69	69.589	1.399	unchanged
ENSMUSG00000047025	Ccer1	-8.78443	5.05568e-69	229.536	0.475	unchanged
ENSMUSG00000049916	2610318N02Rik	-8.53886	5.2045e-69	118.773	0.303	unchanged
ENSMUSG00000024033	Rsph1	-7.46132	5.77001e-69	162.807	0.879	unchanged
ENSMUSG00000068860	Gm128	-8.94374	5.82542e-69	162.851	0.31	unchanged
ENSMUSG00000031893	Tsnaxip1	-8.24057	6.06498e-69	108.445	0.341	unchanged
ENSMUSG00000041165	Spem1	-8.9111	1.22807e-68	313.344	0.597	unchanged
ENSMUSG00000059695	1700019M22Rik	-9.39687	1.39924e-68	1376.41	1.905	unchanged
ENSMUSG00000028109	Hormad1	-8.14371	3.76034e-68	72.399	0.243	Sertoli
ENSMUSG00000020102	Slc16a7	-5.3604	3.98608e-68	49.338	1.11	unchanged
ENSMUSG00000047515	BC049715	-6.65548	5.24228e-68	16.928	0.154	unchanged
ENSMUSG00000007907	Cabs1	-9.41656	5.24722e-68	552.803	0.753	unchanged
ENSMUSG00000036523	Greb1	4.90294	1.28559e-67	1.493	41.39	granulosa
ENSMUSG00000039555	Cylc2	-9.05716	1.29481e-67	190.999	0.336	unchanged
ENSMUSG00000030206	Gsg1	-9.43966	1.53582e-67	205.01	0.265	unchanged
ENSMUSG00000050141	Fam205c	-8.46998	2.12012e-67	147.682	0.385	unchanged
ENSMUSG00000038523	1700003F12Rik	-9.08315	2.18678e-67	266.788	0.467	unchanged
ENSMUSG00000030077	Chl1	-8.85495	2.55155e-67	36.499	0.074	unchanged
ENSMUSG00000099398	Ms4a14	-7.38323	2.88774e-67	167.339	0.928	unchanged
ENSMUSG00000022603	Mroh4	-8.94563	3.53875e-67	65.761	0.122	unchanged
ENSMUSG00000008482	Rnf151	-8.41868	3.59073e-67	155.89	0.426	unchanged
ENSMUSG00000078161	Erich3	-7.77631	3.78734e-67	29.317	0.125	unchanged
ENSMUSG00000043621	Ubxn10	-7.31097	3.94744e-67	73.735	0.43	unchanged
ENSMUSG00000038180	Spag4	-6.9913	4.14801e-67	26.225	0.194	unchanged
ENSMUSG00000097520	4930488L21Rik	-7.2119	5.15174e-67	32.343	0.199	unchanged
ENSMUSG00000049506	Sppl2c	-9.31044	8.64964e-67	97.249	0.142	unchanged
ENSMUSG00000022269	Marchf11	-8.63359	8.64964e-67	98.602	0.228	unchanged
ENSMUSG00000040473	Cfap69	-6.4674	1.0102e-66	21.439	0.222	unchanged
ENSMUSG00000023951	Vegfa	3.9287	1.04001e-66	3.92	55.171	unchanged
ENSMUSG00000030641	Ddias	-4.7663	1.16687e-66	64.559	2.197	unchanged
ENSMUSG00000027702	Lrrc34	-8.68634	1.17942e-66	111.989	0.257	unchanged
ENSMUSG00000040163	1700034J05Rik	-8.75412	1.20403e-66	105.814	0.224	unchanged
ENSMUSG00000117055	Gm9805	-7.0194	1.58758e-66	147.008	1.056	unchanged
ENSMUSG00000110737	4930444F02Rik	-8.89596	1.86558e-66	40.474	0.079	unchanged
ENSMUSG00000044084	Spem2	-8.75272	2.15956e-66	153.946	0.335	unchanged
ENSMUSG00000046173	Pabpc6	-8.55345	5.81945e-66	216.726	0.532	unchanged
ENSMUSG00000066368	Actl11	-8.9383	6.17718e-66	83.438	0.156	unchanged
ENSMUSG00000047108	Dnajb7	-8.02452	6.81453e-66	186.418	0.659	unchanged
ENSMUSG00000049387	Cox7b2	-8.53915	6.99147e-66	435.716	1.06	unchanged
ENSMUSG00000063129	Aldoart2	-8.16767	7.63235e-66	153.231	0.492	unchanged
ENSMUSG00000091844	Gm8251	-8.08874	1.21248e-65	28.105	0.094	unchanged
ENSMUSG00000116879	Gm49794	-8.33455	1.34152e-65	15.492	0.046	unchanged
ENSMUSG00000027378	Nphp1	-4.73699	2.95725e-65	89.107	3.094	unchanged
ENSMUSG00000006310	Zbtb32	-7.39327	4.37738e-65	52.586	0.282	unchanged
ENSMUSG00000041180	Hectd2	-3.74974	5.56112e-65	7.741	0.529	unchanged
ENSMUSG00000022768	Ccdc116	-7.86211	6.90999e-65	50.855	0.202	unchanged
ENSMUSG00000000365	Rnf17	-6.87447	8.28922e-65	15.429	0.123	unchanged
ENSMUSG00000032649	Colgalt2	5.71293	1.1207e-64	0.265	13.037	granulosa
ENSMUSG00000032010	Usp2	-5.15236	1.17462e-64	75.581	1.967	unchanged
ENSMUSG00000045942	BC049762	-8.30715	1.28087e-64	141.144	0.416	unchanged
ENSMUSG00000029463	Fam216a	-2.72086	1.58276e-64	103.593	14.553	unchanged
ENSMUSG00000025081	Tdrd1	-8.21572	1.61572e-64	27.558	0.083	unchanged
ENSMUSG00000045004	Spata21	-8.18969	1.7984e-64	93.803	0.295	unchanged
ENSMUSG00000040489	Sox30	-7.16518	1.90792e-64	51.934	0.334	unchanged
ENSMUSG00000073758	Sh3d21	-5.86379	1.97936e-64	168.887	2.681	unchanged
ENSMUSG00000028758	Kif17	-6.8455	4.4322e-64	29.821	0.24	unchanged
ENSMUSG00000005045	Chd5	-7.37432	5.29457e-64	23.646	0.132	unchanged
ENSMUSG00000056223	Spata31	-8.56775	7.39586e-64	105.453	0.252	unchanged
ENSMUSG00000031323	Dmrtc1a	-5.51387	7.39586e-64	36.809	0.755	Sertoli
ENSMUSG00000109737	Gm39566	-8.68614	7.40634e-64	87.489	0.199	unchanged
ENSMUSG00000037801	Iqch	-6.56044	8.84128e-64	22.909	0.226	unchanged
ENSMUSG00000029769	Ccdc136	-5.96051	9.42362e-64	188.769	2.801	unchanged
ENSMUSG00000041245	Wnk3	-3.3227	9.47222e-64	16.867	1.562	Sertoli
ENSMUSG00000042616	Oscp1	-5.52242	1.01387e-63	22.618	0.46	unchanged
ENSMUSG00000032374	Plod2	3.21891	1.70674e-63	23.447	202.644	unchanged
ENSMUSG00000021392	Nol8	-4.00419	1.74873e-63	67.148	3.869	unchanged
ENSMUSG00000028845	Tekt2	-7.35741	2.09752e-63	170.84	0.978	unchanged
ENSMUSG00000001948	Spa17	-6.54999	2.37233e-63	163.503	1.622	unchanged
ENSMUSG00000050957	Insl6	-5.59915	2.70912e-63	180.693	3.463	unchanged
ENSMUSG00000029883	1700074P13Rik	-8.89428	2.80039e-63	138.708	0.264	unchanged
ENSMUSG00000053192	Mllt11	-4.03856	3.50923e-63	78.289	4.404	unchanged
ENSMUSG00000051956	Rnf133	-8.9337	4.56871e-63	229.312	0.428	unchanged
ENSMUSG00000037196	Pacrg	-8.33568	5.93238e-63	117.123	0.328	unchanged
ENSMUSG00000063972	Nr6a1	-4.44352	6.18758e-63	19.556	0.832	unchanged
ENSMUSG00000038057	Dbil5	-8.34967	6.61561e-63	809.067	2.312	unchanged
ENSMUSG00000060176	Kif27	-6.62485	7.80987e-63	41.369	0.388	unchanged
ENSMUSG00000039335	Spata16	-8.34181	9.03755e-63	100.571	0.291	unchanged
ENSMUSG00000043913	Ccdc60	-8.25286	1.17873e-62	43.698	0.131	unchanged
ENSMUSG00000047021	Cfap65	-7.88526	1.2612e-62	40.107	0.159	unchanged
ENSMUSG00000097075	Cdiptos	-7.40028	1.51456e-62	134.732	0.741	unchanged
ENSMUSG00000023257	Cypt1	-9.23967	1.66362e-62	463.387	0.724	unchanged
ENSMUSG00000032101	Ddx25	-8.35576	1.79928e-62	20.841	0.059	unchanged
ENSMUSG00000092518	Fam71e2	-8.44945	1.85063e-62	104.367	0.277	unchanged
ENSMUSG00000041673	Lrrc18	-7.88576	2.05814e-62	142.25	0.558	unchanged
ENSMUSG00000035522	Tsga8	-9.14639	2.39348e-62	216.336	0.358	unchanged
ENSMUSG00000021414	Fam217a	-7.12986	3.91466e-62	96.789	0.647	unchanged
ENSMUSG00000086158	Ccpg1os	-4.50918	4.10176e-62	66.347	2.708	unchanged
ENSMUSG00000027719	Adad1	-8.09929	5.01483e-62	34.109	0.115	unchanged
ENSMUSG00000069805	Fbp1	-6.20212	5.44754e-62	124.651	1.569	unchanged
ENSMUSG00000004347	Pde1c	-7.10713	7.60241e-62	9.891	0.067	unchanged
ENSMUSG00000025500	Lmntd2	-6.7715	8.11009e-62	57.22	0.483	unchanged
ENSMUSG00000024430	Cabyr	-7.52507	8.56803e-62	104.446	0.523	unchanged
ENSMUSG00000045336	Hsfy2	-8.78374	9.15329e-62	160.578	0.333	unchanged
ENSMUSG00000027435	Cd93	3.15172	1.02673e-61	2.934	24.152	unchanged
ENSMUSG00000009941	Nxf2	-5.03506	1.2387e-61	26.043	0.739	Sertoli
ENSMUSG00000000411	Tssk3	-8.14414	1.27143e-61	136.552	0.456	unchanged
ENSMUSG00000030747	Dgat2	-4.72757	1.48344e-61	20.945	0.743	unchanged
ENSMUSG00000091311	Spata31d1b	-8.75475	1.59137e-61	51.425	0.109	unchanged
ENSMUSG00000110170	St6galnac2	-7.33534	1.78165e-61	167.547	0.943	unchanged
ENSMUSG00000031027	Stk33	-8.36584	2.08749e-61	64.746	0.189	unchanged
ENSMUSG00000024973	Plaat5	-8.60087	2.11403e-61	165.535	0.385	unchanged
ENSMUSG00000043629	1700019D03Rik	-7.86592	2.2137e-61	64.561	0.258	unchanged
ENSMUSG00000017195	Zpbp2	-7.98283	2.2323e-61	93.031	0.349	unchanged
ENSMUSG00000070732	Rbm44	-8.53565	2.31956e-61	27.201	0.068	unchanged
ENSMUSG00000083649	Rasl2-9	-6.65028	3.40633e-61	213.903	1.979	unchanged
ENSMUSG00000037443	Cep85	-3.30616	3.51523e-61	30.125	2.822	unchanged
ENSMUSG00000025789	St8sia2	-3.60739	3.57263e-61	13.704	1.037	Sertoli
ENSMUSG00000090202	4930503B20Rik	-8.73045	3.59895e-61	158.853	0.34	unchanged
ENSMUSG00000003824	Syce2	-4.26112	4.93764e-61	32.342	1.561	unchanged
ENSMUSG00000041343	Ankrd42	-5.35175	4.95539e-61	37.764	0.854	unchanged
ENSMUSG00000026646	Suv39h2	-3.63952	5.99195e-61	11.685	0.861	unchanged
ENSMUSG00000050945	Zfp438	-3.5945	6.40422e-61	26.118	1.999	unchanged
ENSMUSG00000003354	Ccdc65	-7.85268	8.4779e-61	86.093	0.342	unchanged
ENSMUSG00000100937	1700020D05Rik	-6.84867	8.4779e-61	278.191	2.203	unchanged
ENSMUSG00000030924	Rexo5	-3.57042	1.17574e-60	18.002	1.393	unchanged
ENSMUSG00000071226	Cecr2	-4.87497	1.47876e-60	3.817	0.12	unchanged
ENSMUSG00000047619	Ddi1	-8.74746	1.88121e-60	40.182	0.09	unchanged
ENSMUSG00000032489	Kif9	-7.4619	2.21075e-60	34.151	0.175	unchanged
ENSMUSG00000044526	Znrf4	-8.63774	2.31638e-60	192.474	0.444	unchanged
ENSMUSG00000115676	4930449C09Rik	-8.57706	2.42721e-60	92.579	0.224	unchanged
ENSMUSG00000117477	Gm50092	-9.16824	2.45745e-60	119.684	0.194	unchanged
ENSMUSG00000019303	Psmc3ip	-4.57211	2.54603e-60	62.549	2.432	unchanged
ENSMUSG00000051736	Fam229b	-6.2148	3.52644e-60	70.994	0.883	unchanged
ENSMUSG00000090173	Fbxw10	-7.00727	3.7801e-60	44.544	0.32	unchanged
ENSMUSG00000044566	Cage1	-4.94327	5.05886e-60	91.022	2.739	Sertoli
ENSMUSG00000020401	Fam71b	-8.30482	5.07853e-60	92.231	0.273	unchanged
ENSMUSG00000067367	Lyar	-5.13404	5.81574e-60	262.669	6.911	unchanged
ENSMUSG00000050555	Hyls1	-4.44898	6.48956e-60	45.243	1.92	unchanged
ENSMUSG00000074178	Gm10638	-5.28467	9.88949e-60	38.912	0.923	unchanged
ENSMUSG00000050612	Txndc2	-6.69193	1.28537e-59	451.4	4.04	unchanged
ENSMUSG00000059891	Tsks	-8.20394	1.4538e-59	94.038	0.3	unchanged
ENSMUSG00000041399	1700013G24Rik	-9.33465	1.55536e-59	252.137	0.363	unchanged
ENSMUSG00000022155	Mroh2b	-8.84651	1.9895e-59	43.584	0.091	unchanged
ENSMUSG00000022236	Ropn1l	-7.13076	2.09072e-59	149.049	0.984	unchanged
ENSMUSG00000039330	Tsga10ip	-8.52706	2.55268e-59	102.445	0.259	unchanged
ENSMUSG00000057132	Rpgrip1	-7.6765	3.01673e-59	23.472	0.106	unchanged
ENSMUSG00000047648	Fbxo30	-3.714	4.43656e-59	93.648	6.599	unchanged
ENSMUSG00000038042	Ptpdc1	-4.60213	5.17058e-59	68.213	2.594	unchanged
ENSMUSG00000037661	Gpr160	-4.81442	8.02824e-59	45.242	1.482	unchanged
ENSMUSG00000072934	Trpc5os	-7.76465	1.13259e-58	22.459	0.089	unchanged
ENSMUSG00000020525	Ppm1d	-3.28326	1.1779e-58	89.362	8.494	unchanged
ENSMUSG00000056987	Fam71d	-8.66978	1.36725e-58	121.355	0.268	unchanged
ENSMUSG00000015599	Ttbk1	-8.67389	1.43026e-58	13.964	0.032	unchanged
ENSMUSG00000025912	Mybl1	-4.57512	1.83993e-58	29.253	1.135	Sertoli
ENSMUSG00000026578	Ccdc181	-5.29275	1.94566e-58	197.648	4.673	unchanged
ENSMUSG00000093394	Gm20621	-7.02017	2.00859e-58	85.956	0.619	unchanged
ENSMUSG00000030887	Pdzd9	-9.03703	2.15575e-58	98.296	0.174	unchanged
ENSMUSG00000053111	Fank1	-6.5977	2.28713e-58	74.292	0.715	unchanged
ENSMUSG00000033987	Dnah17	-8.80404	2.47734e-58	20.514	0.042	unchanged
ENSMUSG00000070568	Slc6a21	-9.07107	2.48251e-58	84.719	0.146	unchanged
ENSMUSG00000071724	Smpd5	-5.69508	2.76148e-58	72.498	1.29	unchanged
ENSMUSG00000053914	Kdm4d	-6.25386	2.94471e-58	55.764	0.671	unchanged
ENSMUSG00000029867	Llcfc1	-8.63032	3.36317e-58	288.834	0.669	unchanged
ENSMUSG00000033794	Lpcat2b	-8.75121	4.9752e-58	81.089	0.182	unchanged
ENSMUSG00000026274	Pask	-4.34388	5.45927e-58	16.851	0.766	unchanged
ENSMUSG00000031849	Comp	-8.43515	5.91476e-58	56.186	0.154	granulosa
ENSMUSG00000021257	Angel1	-4.92469	1.11604e-57	52.417	1.594	unchanged
ENSMUSG00000033486	Catsper2	-5.64365	1.4477e-57	52.012	0.96	unchanged
ENSMUSG00000008129	4930432K21Rik	-4.21261	1.74087e-57	19.323	0.964	unchanged
ENSMUSG00000021319	Sfrp4	7.40755	2.49518e-57	0.396	63.442	unchanged
ENSMUSG00000020481	Ankrd36	-8.05728	2.61081e-57	49.712	0.174	unchanged
ENSMUSG00000021363	Mak	-7.69969	3.34569e-57	15.875	0.071	unchanged
ENSMUSG00000062438	Adam1b	-8.54622	5.22238e-57	57.822	0.146	unchanged
ENSMUSG00000092074	Dynlt1a	-4.03351	5.83973e-57	29.555	1.676	unchanged
ENSMUSG00000046338	Gpat2	-7.34716	6.09599e-57	27.174	0.153	Sertoli
ENSMUSG00000022754	Tmem45a	4.77781	7.82837e-57	3.592	91.224	granulosa
ENSMUSG00000109561	Ankrd31	-8.568	7.92645e-57	18.564	0.043	unchanged
ENSMUSG00000044678	Ly6k	-6.39572	9.38538e-57	81.053	0.941	Sertoli
ENSMUSG00000090585	4933406F09Rik	-7.10104	1.00891e-56	34.302	0.234	unchanged
ENSMUSG00000079608	Stard6	-6.57847	1.15669e-56	61.55	0.595	unchanged
ENSMUSG00000044362	Ccdc89	-6.88611	1.30315e-56	130.874	1.035	unchanged
ENSMUSG00000002055	Spag5	-3.81149	1.64862e-56	37.241	2.454	unchanged
ENSMUSG00000020622	Nt5c1b	-9.11649	2.48096e-56	90.855	0.155	unchanged
ENSMUSG00000028572	Hook1	-3.79788	2.57175e-56	39.907	2.652	unchanged
ENSMUSG00000041809	Efhc1	-5.46317	4.21957e-56	47.056	0.982	unchanged
ENSMUSG00000020154	Ptprb	3.03054	4.41975e-56	1.718	13.01	unchanged
ENSMUSG00000052075	1700029F12Rik	-8.66144	5.9472e-56	241.552	0.551	unchanged
ENSMUSG00000010044	Zmynd10	-8.15737	6.77528e-56	114.873	0.373	unchanged
ENSMUSG00000074771	Ankef1	-7.47551	7.7342e-56	28.726	0.149	unchanged
ENSMUSG00000024154	Gtf2a1l	-8.42181	7.91217e-56	86.726	0.238	unchanged
ENSMUSG00000070999	Ccin	-9.32638	1.01348e-55	112.442	0.162	unchanged
ENSMUSG00000108194	1700097M23Rik	-8.09728	1.05019e-55	111.044	0.378	unchanged
ENSMUSG00000041220	Elovl6	4.16491	1.15591e-55	7.958	132.619	granulosa
ENSMUSG00000029678	Hyal5	-7.94797	1.35629e-55	81.301	0.304	unchanged
ENSMUSG00000049761	Pmis2	-7.11883	1.38605e-55	161.647	1.069	unchanged
ENSMUSG00000051728	Fam243	-9.32242	1.38867e-55	82.285	0.122	unchanged
ENSMUSG00000026679	Enkur	-7.2953	1.49791e-55	95.568	0.582	unchanged
ENSMUSG00000027431	Scp2d1	-9.67108	1.62695e-55	333.815	0.396	unchanged
ENSMUSG00000025757	Hspa4l	-5.87133	2.15798e-55	10.712	0.169	unchanged
ENSMUSG00000037568	Vash2	-5.60566	2.63268e-55	28.828	0.553	unchanged
ENSMUSG00000019834	Slc22a16	-8.54749	2.74645e-55	79.373	0.198	unchanged
ENSMUSG00000071104	Ccdc110	-8.59338	3.07677e-55	87.706	0.205	unchanged
ENSMUSG00000046723	Adam24	-8.95899	3.89728e-55	88.244	0.165	unchanged
ENSMUSG00000029679	Hyal6	-7.96336	4.19105e-55	56.971	0.212	unchanged
ENSMUSG00000026969	Fam166a	-8.30281	1.39977e-54	123.702	0.361	unchanged
ENSMUSG00000071721	1700010D01Rik	-8.68586	1.39977e-54	472.211	1.069	unchanged
ENSMUSG00000035455	Fignl1	-3.35486	1.61487e-54	37.935	3.423	unchanged
ENSMUSG00000031877	Ces2g	3.59607	1.65485e-54	3.234	36.369	unchanged
ENSMUSG00000047841	Fndc11	-7.8563	2.00723e-54	91.399	0.372	unchanged
ENSMUSG00000051359	Ncald	4.42581	4.06008e-54	0.981	19.499	unchanged
ENSMUSG00000020717	Pecam1	3.66158	5.54878e-54	0.874	10.233	unchanged
ENSMUSG00000036964	Trim17	-8.45535	5.97264e-54	41.475	0.109	unchanged
ENSMUSG00000044338	Aplnr	5.05161	7.18384e-54	0.635	19.38	unchanged
ENSMUSG00000044276	4933427E11Rik	-6.97448	7.32699e-54	63.906	0.48	unchanged
ENSMUSG00000030031	Kbtbd8	-3.37493	8.6145e-54	15.71	1.406	unchanged
ENSMUSG00000020799	Tekt1	-7.915	1.57777e-53	84.909	0.318	unchanged
ENSMUSG00000017049	Ccdc70	-8.82347	1.65287e-53	212.238	0.447	unchanged
ENSMUSG00000022622	Acr	-7.76694	1.66903e-53	83.954	0.35	unchanged
ENSMUSG00000056531	Ccdc18	-4.27764	1.8441e-53	6.086	0.295	unchanged
ENSMUSG00000028693	Nasp	-4.44928	1.87852e-53	164.429	6.955	unchanged
ENSMUSG00000040514	Tex47	-8.50942	2.1533e-53	41.368	0.108	unchanged
ENSMUSG00000002997	Prkar2b	4.34184	2.27862e-53	17.759	334.257	granulosa
ENSMUSG00000014782	Plekhg4	-4.96957	2.49594e-53	6.572	0.194	unchanged
ENSMUSG00000032110	Acrv1	-8.8571	2.64163e-53	55.773	0.111	unchanged
ENSMUSG00000029206	Nsun7	-7.41919	2.97311e-53	29.686	0.158	unchanged
ENSMUSG00000036214	Znrd1as	-4.95574	4.42652e-53	107.374	3.213	unchanged
ENSMUSG00000040412	5330417C22Rik	-7.3739	4.44615e-53	22.402	0.125	unchanged
ENSMUSG00000043535	Setx	-4.0735	5.41021e-53	250.838	13.765	unchanged
ENSMUSG00000046826	Fam187b	-6.01865	5.49773e-53	44.788	0.64	unchanged
ENSMUSG00000108448	Gm21269	-8.9705	6.39943e-53	19.979	0.035	unchanged
ENSMUSG00000021572	Cep72	-3.87587	6.67502e-53	18.319	1.151	unchanged
ENSMUSG00000022602	Arc	-7.93516	7.91077e-53	79.85	0.304	unchanged
ENSMUSG00000046192	Iqub	-8.24512	1.19733e-52	49.714	0.158	unchanged
ENSMUSG00000005220	Corin	-5.35483	1.30306e-52	7.722	0.177	unchanged
ENSMUSG00000026331	Slco6c1	-8.56528	1.34673e-52	54.39	0.133	unchanged
ENSMUSG00000042662	Dusp15	-5.97018	1.44249e-52	16.011	0.238	Sertoli
ENSMUSG00000023949	Tcte1	-8.20419	1.9593e-52	66.924	0.216	unchanged
ENSMUSG00000010342	Tex14	-4.78288	2.30613e-52	11.718	0.393	unchanged
ENSMUSG00000074207	Adh1	4.79374	2.36072e-52	4.402	113.455	unchanged
ENSMUSG00000042293	Gm5617	-5.0623	2.40426e-52	707.516	19.65	unchanged
ENSMUSG00000032921	Odf4	-8.99078	2.92619e-52	148.344	0.272	unchanged
ENSMUSG00000027722	Spata5	-2.97722	2.99515e-52	29.734	3.488	unchanged
ENSMUSG00000003153	Slc2a3	-5.52852	3.04129e-52	191.371	3.824	Sertoli
ENSMUSG00000097072	Foxl2os	8.04944	3.45029e-52	0.123	30.68	granulosa
ENSMUSG00000050150	Slc9b1	-7.94068	3.6967e-52	29.371	0.11	unchanged
ENSMUSG00000014529	Tmbim7	-8.63953	3.90118e-52	76.838	0.187	unchanged
ENSMUSG00000025762	Larp1b	-4.52137	3.98085e-52	32.055	1.288	unchanged
ENSMUSG00000071573	Rnls	-5.39705	3.98136e-52	42.33	0.927	unchanged
ENSMUSG00000021977	1700129C05Rik	-9.30408	4.07797e-52	201.95	0.3	unchanged
ENSMUSG00000081137	BC022960	-3.50261	4.17197e-52	25.579	2.089	unchanged
ENSMUSG00000002032	Tmem25	3.8927	4.40896e-52	1.433	19.744	granulosa
ENSMUSG00000030137	Tuba8	-7.83813	4.52075e-52	59.945	0.251	unchanged
ENSMUSG00000043945	Adam6a	-8.62926	5.39704e-52	62.988	0.146	unchanged
ENSMUSG00000055691	Gja6	-5.80107	5.56076e-52	20.629	0.344	Sertoli
ENSMUSG00000020286	1700093K21Rik	-7.92545	9.38724e-52	87.772	0.339	unchanged
ENSMUSG00000030815	Phkg2	-4.2379	1.17646e-51	172.186	8.439	unchanged
ENSMUSG00000031727	Pmfbp1	-8.62039	1.19653e-51	49.185	0.118	unchanged
ENSMUSG00000027227	Sord	-4.78369	1.27365e-51	399.163	13.402	granulosa
ENSMUSG00000020024	Cep83	-3.42313	1.44912e-51	20.808	1.796	unchanged
ENSMUSG00000078632	Lrrc37a	-9.15156	1.51062e-51	29.131	0.047	unchanged
ENSMUSG00000048206	Dnajb8	-8.57559	1.53528e-51	129.233	0.314	unchanged
ENSMUSG00000091017	Fam71a	-8.91733	1.63331e-51	75.112	0.151	unchanged
ENSMUSG00000043429	Ccdc185	-9.49236	1.74873e-51	95.215	0.121	unchanged
ENSMUSG00000035560	Wdr20rt	-8.97131	1.78596e-51	52.19	0.095	unchanged
ENSMUSG00000039021	Ttc16	-7.45749	2.15437e-51	14.204	0.077	unchanged
ENSMUSG00000090132	Cypt2	-8.88401	2.33236e-51	257.432	0.522	unchanged
ENSMUSG00000118396	Iqcf2	-8.48078	3.32337e-51	67.377	0.171	unchanged
ENSMUSG00000002297	Dbf4	-2.93958	3.63935e-51	12.85	1.55	unchanged
ENSMUSG00000020193	Zpbp	-5.796	3.7144e-51	25.058	0.425	unchanged
ENSMUSG00000037910	1700018B24Rik	-8.43096	3.95794e-51	177.267	0.468	unchanged
ENSMUSG00000004892	Bcan	5.79401	4.31154e-51	0.753	39.324	Sertoli
ENSMUSG00000021940	Ptpn20	-9.37313	4.85908e-51	54.239	0.076	unchanged
ENSMUSG00000036196	Slc26a8	-6.75285	6.2352e-51	23.828	0.204	unchanged
ENSMUSG00000034555	Tex16	-6.38604	7.34451e-51	10.892	0.124	Sertoli
ENSMUSG00000078554	Fam229a	-8.25856	7.8194e-51	179.176	0.54	unchanged
ENSMUSG00000064307	Lrrc51	-6.01584	8.22123e-51	113.378	1.603	unchanged
ENSMUSG00000045106	Ccdc73	-4.99175	8.79091e-51	11.334	0.334	unchanged
ENSMUSG00000026832	Cytip	-3.93903	8.9849e-51	6.669	0.406	Sertoli
ENSMUSG00000047518	Slfnl1	-9.31405	9.3393e-51	97.007	0.133	unchanged
ENSMUSG00000071265	1700086L19Rik	-8.06916	1.12852e-50	118.74	0.411	unchanged
ENSMUSG00000026226	Spata3	-9.00026	1.14785e-50	65.885	0.121	unchanged
ENSMUSG00000022542	Septin12	-6.94264	1.41478e-50	46.55	0.351	unchanged
ENSMUSG00000109032	Gm7972	-5.5834	1.94336e-50	12.904	0.245	Sertoli
ENSMUSG00000054909	Wbscr25	-8.4427	2.12334e-50	78.727	0.212	unchanged
ENSMUSG00000030158	Clec12b	-6.51589	2.90683e-50	28.533	0.282	Sertoli
ENSMUSG00000019971	Cep290	-4.05969	3.31041e-50	13.998	0.776	unchanged
ENSMUSG00000070327	Rnf213	2.06523	3.56443e-50	7.01	27.207	unchanged
ENSMUSG00000028730	Cfap57	-7.76978	3.66832e-50	28.332	0.126	unchanged
ENSMUSG00000048478	Spata33	-5.47566	3.81874e-50	76.925	1.596	unchanged
ENSMUSG00000091396	Spanxn4	-8.32474	4.72814e-50	438.876	1.27	unchanged
ENSMUSG00000051811	Cox6b2	-4.51865	5.01213e-50	102.475	4.148	unchanged
ENSMUSG00000030638	Sh3gl3	-4.67989	5.8553e-50	19.347	0.698	Sertoli
ENSMUSG00000015365	Mov10l1	-7.88253	6.10052e-50	17.219	0.069	Sertoli
ENSMUSG00000022441	Efcab6	-8.25213	7.19274e-50	22.735	0.07	unchanged
ENSMUSG00000024175	Tekt4	-7.25461	8.17305e-50	76.502	0.46	unchanged
ENSMUSG00000029576	Radil	-4.24845	8.73354e-50	9.865	0.48	unchanged
ENSMUSG00000045211	Nudt18	-4.02535	8.98427e-50	53.901	3.058	unchanged
ENSMUSG00000027867	Spag17	-8.35762	9.08089e-50	21.307	0.061	unchanged
ENSMUSG00000074224	4932431P20Rik	-8.6795	9.76089e-50	22.376	0.051	unchanged
ENSMUSG00000050844	1700020N01Rik	-8.63017	1.44589e-49	82.796	0.198	unchanged
ENSMUSG00000027968	Larp7	-3.66262	1.48595e-49	176.002	12.854	unchanged
ENSMUSG00000020020	Usp44	-8.88308	1.77754e-49	43.288	0.083	unchanged
ENSMUSG00000041324	Inhba	4.3121	3.35184e-49	1.84	33.845	granulosa
ENSMUSG00000039342	Ankar	-9.01865	3.60581e-49	34.213	0.058	unchanged
ENSMUSG00000020674	Pxdn	2.60013	4.0452e-49	3.081	17.322	granulosa
ENSMUSG00000006784	Ttc25	-6.15133	4.25399e-49	18.297	0.24	unchanged
ENSMUSG00000033368	Trim69	-8.67038	4.83061e-49	72.301	0.158	unchanged
ENSMUSG00000029828	4921507P07Rik	-7.57196	5.9851e-49	115.563	0.567	Sertoli
ENSMUSG00000035984	Nme5	-6.6358	6.5591e-49	59.083	0.561	unchanged
ENSMUSG00000047654	Tssk6	-8.59515	8.24543e-49	98.616	0.236	unchanged
ENSMUSG00000111028	Gm5922	-8.85451	8.46919e-49	64.813	0.128	unchanged
ENSMUSG00000045107	Saysd1	-3.94386	9.4141e-49	68.265	4.104	unchanged
ENSMUSG00000090812	Samd15	-5.24373	1.03765e-48	36.911	0.913	unchanged
ENSMUSG00000039963	Ccdc40	-7.60329	1.31522e-48	22.268	0.107	unchanged
ENSMUSG00000035992	Fnip1	-2.39788	1.35135e-48	37.704	6.628	unchanged
ENSMUSG00000114175	Gm48051	-8.98941	1.48135e-48	143.307	0.27	unchanged
ENSMUSG00000048875	Pudp	-8.39074	1.48135e-48	87.738	0.249	unchanged
ENSMUSG00000030878	Cdr2	-2.91897	1.66722e-48	13.049	1.594	unchanged
ENSMUSG00000051437	Ubqlnl	-8.56896	1.91634e-48	112.97	0.277	unchanged
ENSMUSG00000039742	Fam71f1	-8.35357	2.28817e-48	82.313	0.232	unchanged
ENSMUSG00000057069	Ero1lb	-2.98482	2.46571e-48	31.54	3.689	unchanged
ENSMUSG00000023084	Lrrc71	-7.01182	2.72836e-48	28.582	0.202	unchanged
ENSMUSG00000037278	Tmem97	-3.65818	2.81855e-48	444.347	32.582	unchanged
ENSMUSG00000024805	Pcgf5	-2.64373	2.91179e-48	7.703	1.14	unchanged
ENSMUSG00000040195	Nemp1	-3.32227	2.95951e-48	32.021	2.962	unchanged
ENSMUSG00000005983	1700037C18Rik	-5.01061	3.08679e-48	24.68	0.719	unchanged
ENSMUSG00000045275	Lca5l	-4.80299	3.08679e-48	30.705	1.018	unchanged
ENSMUSG00000029814	Igf2bp3	-4.49378	4.04868e-48	12.693	0.521	Sertoli
ENSMUSG00000037020	Wdr62	-4.4155	4.32876e-48	50.758	2.198	unchanged
ENSMUSG00000036882	Arhgap33	-4.20863	4.63168e-48	15.812	0.793	unchanged
ENSMUSG00000032514	Ttc21a	-7.3776	5.22391e-48	20.85	0.115	unchanged
ENSMUSG00000059395	Nkapl	-5.92728	5.43798e-48	115.553	1.752	unchanged
ENSMUSG00000038936	Sccpdh	-3.27704	6.15965e-48	33.538	3.203	unchanged
ENSMUSG00000079429	Mroh2a	-7.84846	6.20655e-48	17.252	0.068	unchanged
ENSMUSG00000087213	2810408I11Rik	-6.37842	6.26642e-48	37.502	0.419	unchanged
ENSMUSG00000036832	Lpar3	-7.34518	6.68774e-48	24.863	0.154	Sertoli
ENSMUSG00000039110	Mycbpap	-5.49445	6.88949e-48	30.708	0.635	unchanged
ENSMUSG00000026605	Cenpf	-3.37828	7.08967e-48	31.26	2.781	unchanged
ENSMUSG00000027355	Tmco5	-8.04065	8.39374e-48	102.686	0.364	unchanged
ENSMUSG00000043468	Adam30	-8.2665	8.39374e-48	38.817	0.118	unchanged
ENSMUSG00000060771	Tsga10	-4.16461	9.12772e-48	16.714	0.865	unchanged
ENSMUSG00000048573	Cypt3	-8.73738	9.37353e-48	277.721	0.597	unchanged
ENSMUSG00000096141	Dnah7a	-6.93187	1.26819e-47	6.446	0.048	unchanged
ENSMUSG00000023505	Cdca3	-3.45588	1.32071e-47	81.754	6.893	unchanged
ENSMUSG00000031241	Tbx22	-5.6166	1.40713e-47	6.958	0.136	Sertoli
ENSMUSG00000050930	Map10	-3.23768	1.46751e-47	21.546	2.121	unchanged
ENSMUSG00000075502	Kbtbd6	-4.33143	1.46751e-47	26.504	1.213	unchanged
ENSMUSG00000016526	Dyrk3	-6.06228	1.52005e-47	73.958	1.032	unchanged
ENSMUSG00000050730	Arhgap42	2.73033	1.54664e-47	2.109	12.988	unchanged
ENSMUSG00000056197	4931417E11Rik	-8.96143	1.59778e-47	122.963	0.223	unchanged
ENSMUSG00000051113	Fam71e1	-5.62184	1.64317e-47	69.938	1.316	unchanged
ENSMUSG00000078137	Ankrd63	3.1783	1.90734e-47	1.418	11.84	unchanged
ENSMUSG00000067103	AY702103	-9.19897	1.90734e-47	33.41	0.05	unchanged
ENSMUSG00000069733	Ube2u	-7.03062	1.9082e-47	55.025	0.389	unchanged
ENSMUSG00000045312	Lhfpl2	3.95109	2.12755e-47	1.555	22.261	granulosa
ENSMUSG00000028793	Rnf19b	-4.17116	2.14414e-47	103.216	5.299	unchanged
ENSMUSG00000037437	Adam32	-8.624	2.16985e-47	45.05	0.107	unchanged
ENSMUSG00000052783	Grk4	-5.19012	2.27044e-47	14.181	0.36	unchanged
ENSMUSG00000028937	Acot7	-4.41174	2.71584e-47	65.465	2.842	granulosa
ENSMUSG00000037474	Dtl	-2.80625	3.35964e-47	8.842	1.168	unchanged
ENSMUSG00000090840	1700092M07Rik	-8.53658	3.5203e-47	273.985	0.683	unchanged
ENSMUSG00000021986	Amer2	-6.72546	4.76905e-47	8.082	0.071	unchanged
ENSMUSG00000024206	Rfx2	-5.3036	5.04335e-47	26.78	0.625	unchanged
ENSMUSG00000032409	Atr	-3.58682	5.18133e-47	15.586	1.198	unchanged
ENSMUSG00000071726	Gm5941	-9.28915	5.50481e-47	339.419	0.49	unchanged
ENSMUSG00000047446	Arl4a	-4.49269	5.60875e-47	118.881	4.879	Sertoli
ENSMUSG00000038085	Cnbd2	-4.94714	5.93875e-47	18.611	0.557	unchanged
ENSMUSG00000067872	Ccdc87	-8.18505	6.26394e-47	34.302	0.108	unchanged
ENSMUSG00000097164	Cep83os	-3.0297	7.10223e-47	38.836	4.39	unchanged
ENSMUSG00000037101	Ttc29	-8.69702	8.31592e-47	31.377	0.064	unchanged
ENSMUSG00000034401	Spata6	-4.21753	8.69434e-47	56.93	2.828	unchanged
ENSMUSG00000097318	1700007L15Rik	-4.01995	9.27987e-47	45.681	2.623	unchanged
ENSMUSG00000004032	Gstm5	-4.54089	1.00824e-46	927.805	36.852	unchanged
ENSMUSG00000032534	Cep63	-4.19411	1.07838e-46	31.521	1.59	unchanged
ENSMUSG00000000037	Scml2	-4.15542	1.17111e-46	9.823	0.506	unchanged
ENSMUSG00000021590	Spata9	-6.39385	2.02927e-46	44.495	0.493	unchanged
ENSMUSG00000085260	Med9os	-6.70563	2.04558e-46	142.907	1.296	unchanged
ENSMUSG00000053030	Spink2	-8.94733	3.18617e-46	168.325	0.302	unchanged
ENSMUSG00000049123	Catsperg2	-8.52827	3.62516e-46	17.955	0.046	unchanged
ENSMUSG00000035578	Iqcg	-4.55871	3.78701e-46	13.103	0.513	unchanged
ENSMUSG00000100075	1700018L02Rik	-5.84255	3.85641e-46	35.547	0.578	unchanged
ENSMUSG00000031209	Heph	3.90902	4.05116e-46	1.66	23.199	granulosa
ENSMUSG00000038187	Btbd10	-2.81609	4.08362e-46	22.715	2.986	unchanged
ENSMUSG00000029778	Adcyap1r1	3.94365	4.1769e-46	0.44	6.323	Sertoli
ENSMUSG00000026018	Ica1l	-7.38704	4.78262e-46	19.127	0.106	unchanged
ENSMUSG00000029320	1700016H13Rik	-8.08202	5.13186e-46	67.98	0.228	unchanged
ENSMUSG00000049792	Bag5	-3.91373	5.13186e-46	311.633	19.111	unchanged
ENSMUSG00000027905	Ddx20	-3.23415	6.11188e-46	95.105	9.358	unchanged
ENSMUSG00000030125	Lrrc23	-6.73303	6.30769e-46	43.901	0.385	unchanged
ENSMUSG00000026790	Odf2	-4.45058	7.09683e-46	111.632	4.717	unchanged
ENSMUSG00000022865	Cxadr	4.08345	7.25451e-46	0.693	10.906	unchanged
ENSMUSG00000030376	Slc8a2	-5.50547	7.41388e-46	12.187	0.245	unchanged
ENSMUSG00000053856	Dnajc5g	-9.4754	8.84754e-46	88.393	0.113	unchanged
ENSMUSG00000037627	Rgs22	-5.78506	8.93976e-46	19.968	0.338	unchanged
ENSMUSG00000036446	Lum	4.59784	9.85637e-46	2.957	65.961	unchanged
ENSMUSG00000022619	Mapk8ip2	-6.18035	1.04812e-45	14.631	0.186	unchanged
ENSMUSG00000046337	Fam178b	-7.12956	1.34812e-45	30.322	0.193	unchanged
ENSMUSG00000085576	Dpy19l2	-9.15059	1.4967e-45	45.033	0.075	unchanged
ENSMUSG00000069971	4933402J07Rik	-8.69845	1.64356e-45	97.767	0.22	unchanged
ENSMUSG00000053783	1700016K19Rik	-8.70134	1.8456e-45	124.622	0.297	unchanged
ENSMUSG00000059343	Aldoart1	-8.44789	1.92164e-45	64.503	0.176	unchanged
ENSMUSG00000023931	Efhb	-6.20162	1.92814e-45	17.63	0.223	unchanged
ENSMUSG00000053868	Gm5142	-9.36839	2.03057e-45	251.389	0.354	unchanged
ENSMUSG00000021997	Lrrc63	-8.49955	2.35144e-45	48.924	0.126	unchanged
ENSMUSG00000024074	Crim1	2.69402	2.71356e-45	2.048	12.257	granulosa
ENSMUSG00000041390	Mdfic	3.75196	3.46829e-45	1.744	21.745	granulosa
ENSMUSG00000021182	Ccdc88c	-4.89262	3.5005e-45	13.729	0.427	unchanged
ENSMUSG00000026649	Cfap126	-4.76074	4.14878e-45	64.186	2.196	unchanged
ENSMUSG00000059920	4930453N24Rik	-3.67663	4.90028e-45	138.154	9.983	unchanged
ENSMUSG00000101225	1700008J07Rik	-3.61403	4.94571e-45	39.521	2.989	unchanged
ENSMUSG00000038587	Akap12	-4.00903	5.10325e-45	497.355	28.557	Sertoli
ENSMUSG00000004127	Trmt10a	-3.05235	5.9333e-45	13.335	1.489	unchanged
ENSMUSG00000047369	Dnah14	-8.11249	5.96489e-45	8.709	0.03	unchanged
ENSMUSG00000078612	Fyb2	-4.50888	6.11828e-45	11.308	0.481	Sertoli
ENSMUSG00000042707	Dnali1	-5.72477	6.68423e-45	58.109	1.016	unchanged
ENSMUSG00000033826	Dnah8	-7.83435	6.83322e-45	27.869	0.112	unchanged
ENSMUSG00000026888	Grb14	2.4258	7.17416e-45	2.071	10.329	granulosa
ENSMUSG00000019647	Sema6a	4.33832	7.2079e-45	0.353	6.539	unchanged
ENSMUSG00000059854	Hydin	-8.09758	7.76367e-45	7.429	0.026	unchanged
ENSMUSG00000046618	Olfml2a	3.89286	7.76634e-45	1.665	22.914	unchanged
ENSMUSG00000057805	1700084M14Rik	-9.01069	8.91354e-45	316.807	0.579	unchanged
ENSMUSG00000043410	Hfm1	-7.47176	9.45825e-45	8.143	0.045	unchanged
ENSMUSG00000016028	Celsr1	4.89702	1.14946e-44	0.252	7.032	unchanged
ENSMUSG00000030200	Bcl2l14	-8.45505	1.17362e-44	35.39	0.095	unchanged
ENSMUSG00000028520	4921539E11Rik	-9.14573	1.31921e-44	62.677	0.102	unchanged
ENSMUSG00000089984	Fbxo24	-6.55724	1.37601e-44	27.707	0.268	unchanged
ENSMUSG00000072983	4933414I15Rik	-8.53291	1.45484e-44	70.373	0.176	unchanged
ENSMUSG00000045930	Clec14a	4.21534	1.56466e-44	1.245	21.411	unchanged
ENSMUSG00000021643	Serf1	-3.94477	1.72809e-44	134.895	8.122	unchanged
ENSMUSG00000051900	Abca16	-7.9018	1.77985e-44	12.502	0.048	unchanged
ENSMUSG00000027088	Phospho2	-4.20476	1.85818e-44	231.795	11.623	unchanged
ENSMUSG00000053070	Cfap300	-3.20641	1.89234e-44	40.328	4.046	unchanged
ENSMUSG00000026429	Ube2t	-3.90271	2.02403e-44	9.13	0.554	unchanged
ENSMUSG00000039977	Deup1	-6.29886	2.42044e-44	28.491	0.337	unchanged
ENSMUSG00000070883	Ccdc173	-4.92846	2.437e-44	45.119	1.365	unchanged
ENSMUSG00000105975	Gm42609	-8.21475	3.40906e-44	30.628	0.095	unchanged
ENSMUSG00000040699	Limd2	-3.69271	4.07272e-44	106.675	7.633	unchanged
ENSMUSG00000069855	Slc47a2	-6.34965	4.17571e-44	20.567	0.236	unchanged
ENSMUSG00000022039	Adam2	-8.88422	4.26096e-44	47.176	0.088	unchanged
ENSMUSG00000035395	Dcaf8l	-7.69461	4.2685e-44	15.108	0.069	Sertoli
ENSMUSG00000052273	Dnah3	-7.36322	4.34699e-44	9.143	0.052	unchanged
ENSMUSG00000040649	Rimklb	-4.75322	4.35238e-44	35.067	1.196	granulosa
ENSMUSG00000027505	Fam209	-8.54283	4.78763e-44	164.969	0.421	unchanged
ENSMUSG00000050592	Fam78a	-4.12338	5.29394e-44	35.895	1.899	granulosa
ENSMUSG00000042200	Cdrt4	-8.33851	5.29394e-44	186.099	0.552	unchanged
ENSMUSG00000022773	Ypel1	-4.48178	5.77145e-44	75.034	3.107	unchanged
ENSMUSG00000086459	1700030C12Rik	-8.36512	5.86171e-44	103.232	0.274	unchanged
ENSMUSG00000029248	Thegl	-8.39049	7.0484e-44	51.283	0.144	unchanged
ENSMUSG00000070332	Trim80	-7.57496	7.11293e-44	47.888	0.241	unchanged
ENSMUSG00000027111	Itga6	2.73685	7.52009e-44	5.704	35.328	Sertoli
ENSMUSG00000086951	1700051A21Rik	-8.95407	7.58936e-44	74.96	0.141	unchanged
ENSMUSG00000097021	4933433G15Rik	-5.67104	8.68166e-44	29.413	0.528	unchanged
ENSMUSG00000016626	Nlrp14	-9.14745	1.08321e-43	44.13	0.075	granulosa
ENSMUSG00000025558	Dock9	2.20065	1.10269e-43	1.69	7.189	granulosa
ENSMUSG00000087479	Gm16835	-6.39148	1.14017e-43	23.127	0.251	unchanged
ENSMUSG00000061533	Cep128	-4.90042	1.16094e-43	17.524	0.542	unchanged
ENSMUSG00000031452	1700029H14Rik	-7.90749	1.8453e-43	69.705	0.274	unchanged
ENSMUSG00000074127	Cmtm2a	-4.76958	1.86557e-43	167.196	5.672	unchanged
ENSMUSG00000028392	Bspry	-5.13533	1.9605e-43	78.4	2.07	unchanged
ENSMUSG00000005686	Ampd3	3.54731	2.07916e-43	1.577	17.039	unchanged
ENSMUSG00000005483	Dnajb1	-2.80381	2.1114e-43	133.11	17.646	unchanged
ENSMUSG00000017756	Slc12a7	2.48737	2.31115e-43	2.776	14.45	unchanged
ENSMUSG00000029403	Cdkl2	-4.05789	2.47783e-43	30.875	1.717	unchanged
ENSMUSG00000025069	Gsto2	-6.33597	2.52957e-43	24.695	0.286	unchanged
ENSMUSG00000040812	Agbl2	-5.86597	2.53702e-43	15.917	0.248	unchanged
ENSMUSG00000038298	Pdzk1	-8.96438	2.61732e-43	38.122	0.07	unchanged
ENSMUSG00000033029	1700088E04Rik	-4.21209	2.6387e-43	14.058	0.701	unchanged
ENSMUSG00000090273	Prr22	-6.79043	2.6387e-43	35.861	0.295	unchanged
ENSMUSG00000048078	Tenm4	3.36879	2.85644e-43	1.831	17.593	granulosa
ENSMUSG00000021703	Serinc5	2.22268	3.02457e-43	8.318	36.052	unchanged
ENSMUSG00000039099	Wdr93	-5.24674	3.60491e-43	18.2	0.448	unchanged
ENSMUSG00000103705	4930518J20Rik	-9.15356	3.65088e-43	91.65	0.15	unchanged
ENSMUSG00000046282	Adam20	-8.53611	3.92643e-43	49.891	0.131	unchanged
ENSMUSG00000023350	Phf8-ps	-8.68665	4.06158e-43	35.956	0.081	unchanged
ENSMUSG00000028391	Wdr31	-3.96224	6.36263e-43	6.772	0.409	unchanged
ENSMUSG00000035517	Tdrd7	-3.31772	6.65093e-43	51.631	4.792	unchanged
ENSMUSG00000044320	1700001O22Rik	-7.23418	7.49213e-43	27.4	0.167	unchanged
ENSMUSG00000052673	Gm9887	-5.11558	7.49213e-43	22.791	0.619	unchanged
ENSMUSG00000027115	Kif18a	-3.3414	7.86637e-43	3.637	0.331	unchanged
ENSMUSG00000034764	1700006J14Rik	-8.43897	8.21793e-43	36.461	0.094	unchanged
ENSMUSG00000030671	Pde3b	-2.91833	8.50099e-43	10.566	1.293	unchanged
ENSMUSG00000000811	Txnrd3	-3.5654	8.69947e-43	56.461	4.412	unchanged
ENSMUSG00000026039	Sgo2a	-3.18657	8.72468e-43	19.601	1.991	unchanged
ENSMUSG00000037936	Scarb1	2.45483	8.74481e-43	11.066	56.168	unchanged
ENSMUSG00000044948	Cfap43	-7.49154	9.05374e-43	13.759	0.07	unchanged
ENSMUSG00000039200	Atf7ip2	-5.27874	9.81681e-43	7.838	0.184	unchanged
ENSMUSG00000117815	Gm50166	-8.04695	9.87515e-43	10.532	0.036	unchanged
ENSMUSG00000032177	Pde4a	-3.37795	1.05855e-42	9.897	0.882	unchanged
ENSMUSG00000045022	H2bl1	-9.20281	1.08459e-42	333.537	0.529	unchanged
ENSMUSG00000020434	4921536K21Rik	-7.02189	1.1528e-42	37.839	0.27	unchanged
ENSMUSG00000074141	Il4i1	-5.51669	1.26952e-42	16.719	0.338	unchanged
ENSMUSG00000026940	Ccdc183	-7.86809	1.36051e-42	31.024	0.12	unchanged
ENSMUSG00000043648	Pld6	-4.3867	1.45212e-42	30.126	1.324	Sertoli
ENSMUSG00000048416	Mlf1	-4.93245	1.57906e-42	65.134	1.969	unchanged
ENSMUSG00000019846	Lama4	2.98157	1.5973e-42	0.723	5.276	unchanged
ENSMUSG00000038292	Ccdc155	-6.95723	1.76361e-42	21.118	0.15	unchanged
ENSMUSG00000003779	Kif20a	-2.56404	1.76568e-42	44.165	6.907	unchanged
ENSMUSG00000073130	Gm1141	-7.33378	1.7754e-42	31.255	0.167	unchanged
ENSMUSG00000024978	Gpam	2.41866	1.78902e-42	19.313	95.833	unchanged
ENSMUSG00000028533	Izumo3	-8.13004	2.16079e-42	114.547	0.382	unchanged
ENSMUSG00000114207	Gm41109	-7.98103	2.16463e-42	27.715	0.101	unchanged
ENSMUSG00000099422	Gm4275	-7.49663	2.33185e-42	52.423	0.272	unchanged
ENSMUSG00000062017	Abca14	-8.19368	2.36628e-42	16.791	0.053	unchanged
ENSMUSG00000031309	Rps6ka3	1.62383	2.54125e-42	8.475	24.259	unchanged
ENSMUSG00000030877	Mfsd13b	-7.90359	2.55143e-42	40.725	0.151	unchanged
ENSMUSG00000048707	Tprn	-4.2077	2.6801e-42	88.801	4.45	unchanged
ENSMUSG00000024209	Acsbg3	-6.24644	3.05465e-42	27.801	0.333	unchanged
ENSMUSG00000072972	Adam4	-6.72241	3.49801e-42	42.463	0.367	unchanged
ENSMUSG00000091685	Gm17359	-7.40965	3.55685e-42	69.815	0.383	unchanged
ENSMUSG00000045709	Smkr-ps	-8.26158	3.70102e-42	61.329	0.18	unchanged
ENSMUSG00000055891	Ubl4b	-9.4196	3.96886e-42	116.478	0.155	unchanged
ENSMUSG00000040569	Slc26a7	2.15233	4.04407e-42	18.317	75.528	unchanged
ENSMUSG00000035179	Ppp1r32	-7.18385	4.38147e-42	51.129	0.328	unchanged
ENSMUSG00000019966	Kitl	2.57216	4.47646e-42	33.87	186.827	Sertoli
ENSMUSG00000046886	Zfp474	-8.4864	5.25686e-42	57.643	0.155	unchanged
ENSMUSG00000037628	Cdkn3	-4.89793	5.33262e-42	16.911	0.535	unchanged
ENSMUSG00000045928	4933440M02Rik	-7.93061	5.78718e-42	15.727	0.06	unchanged
ENSMUSG00000033983	Coil	-3.62952	5.99689e-42	64.519	4.817	unchanged
ENSMUSG00000073633	Fbxo36	-4.0146	6.08162e-42	33.963	1.954	unchanged
ENSMUSG00000047141	Zfp654	-3.16798	6.69686e-42	125.297	12.888	unchanged
ENSMUSG00000082450	Mageb7-ps	-4.6779	7.40792e-42	29.103	1.062	Sertoli
ENSMUSG00000103935	AY702102	-8.65801	8.31359e-42	94.299	0.223	unchanged
ENSMUSG00000055826	Tescl	-7.01381	8.56286e-42	114.212	0.833	unchanged
ENSMUSG00000038246	Fam50b	-7.82682	8.71255e-42	87.075	0.352	unchanged
ENSMUSG00000044937	Ttc41	-4.84677	9.27571e-42	15.795	0.506	unchanged
ENSMUSG00000022388	Ttll8	-8.40271	9.4938e-42	30.412	0.085	unchanged
ENSMUSG00000031860	Pbx4	-6.36455	9.90739e-42	21.665	0.249	unchanged
ENSMUSG00000020214	Glipr1l2	-7.66184	1.02556e-41	32.532	0.148	unchanged
ENSMUSG00000027074	Slc43a3	3.06426	1.06716e-41	1.324	10.245	granulosa
ENSMUSG00000026833	Olfm1	3.99677	1.09818e-41	1.104	16.381	granulosa
ENSMUSG00000029477	Morn3	-8.20873	1.56889e-41	66.11	0.198	unchanged
ENSMUSG00000020914	Top2a	-2.26802	1.64976e-41	47.691	9.164	unchanged
ENSMUSG00000040866	Rsph6a	-8.84716	1.73383e-41	57.007	0.117	unchanged
ENSMUSG00000033799	Tasor2	-2.87129	2.11426e-41	63.23	8.003	unchanged
ENSMUSG00000007591	Tssk4	-6.24298	2.13383e-41	65.12	0.794	unchanged
ENSMUSG00000085085	1700086P04Rik	-5.7261	2.2053e-41	39.484	0.701	unchanged
ENSMUSG00000019027	Dnah1	-6.06096	2.27942e-41	16.027	0.22	unchanged
ENSMUSG00000031976	Urb2	-2.7407	2.31409e-41	31.902	4.417	unchanged
ENSMUSG00000036752	Tubb4b	-2.56915	2.44026e-41	528.195	82.36	unchanged
ENSMUSG00000024352	Spata24	-4.97967	2.46401e-41	102.485	2.999	unchanged
ENSMUSG00000021534	1700001L19Rik	-6.26996	2.65595e-41	35.195	0.434	unchanged
ENSMUSG00000083695	Rnf138rt1	-6.71919	3.01061e-41	35.87	0.308	Sertoli
ENSMUSG00000028332	Hemgn	-7.91748	3.06031e-41	39.239	0.149	unchanged
ENSMUSG00000106209	Gm42918	-8.33539	3.09795e-41	75.548	0.213	unchanged
ENSMUSG00000066643	Wdr35	-3.3209	3.12677e-41	17.788	1.646	unchanged
ENSMUSG00000005087	Cd44	4.60675	3.39777e-41	0.569	12.821	unchanged
ENSMUSG00000040541	Tmem225	-8.28444	3.59089e-41	106.898	0.315	unchanged
ENSMUSG00000042189	Tekt3	-8.09842	3.59089e-41	54.195	0.191	unchanged
ENSMUSG00000021552	Gkap1	-3.3433	3.77646e-41	36.41	3.312	unchanged
ENSMUSG00000046750	Selenov	-6.84542	4.10441e-41	76.347	0.605	unchanged
ENSMUSG00000076436	Oxct2a	-8.35434	4.65597e-41	57.577	0.167	unchanged
ENSMUSG00000039391	Ccdc81	-7.84169	4.67136e-41	35.788	0.141	unchanged
ENSMUSG00000067199	Frat1	-4.73071	4.85267e-41	54.875	1.902	unchanged
ENSMUSG00000066196	Spag8	-5.69088	5.01044e-41	33.56	0.597	unchanged
ENSMUSG00000022098	Bmp1	3.03499	5.18028e-41	1.57	11.908	unchanged
ENSMUSG00000044365	Cxxc4	3.98634	5.41321e-41	0.343	5.008	unchanged
ENSMUSG00000033904	Ccp110	-3.70678	6.11989e-41	50.897	3.599	unchanged
ENSMUSG00000057116	AF366264	-9.05568	6.18309e-41	53.036	0.097	unchanged
ENSMUSG00000109222	Gm10297	-4.18401	6.30407e-41	109.54	5.595	Sertoli
ENSMUSG00000045350	Fam186a	-7.14152	6.42454e-41	9.496	0.063	unchanged
ENSMUSG00000026778	Prkcq	-5.38308	6.80924e-41	8.004	0.177	unchanged
ENSMUSG00000038379	Ttk	-3.78219	7.33566e-41	14.351	0.963	unchanged
ENSMUSG00000022525	Plaat1	-6.71091	7.42249e-41	17.298	0.153	unchanged
ENSMUSG00000026994	Galnt3	-6.82999	7.47521e-41	49.503	0.411	unchanged
ENSMUSG00000057286	St6galnac2	-4.1709	8.29573e-41	44.637	2.291	unchanged
ENSMUSG00000060487	Samd5	3.40448	8.47048e-41	0.501	4.913	unchanged
ENSMUSG00000022429	Dmc1	-4.29088	9.24949e-41	12.2	0.595	Sertoli
ENSMUSG00000096914	Galntl6	-9.09659	9.51358e-41	20.494	0.036	unchanged
ENSMUSG00000036825	Ssx2ip	-3.26759	9.62246e-41	43.578	4.178	Sertoli
ENSMUSG00000050876	Spata31d1a	-8.9263	1.04792e-40	23.73	0.045	unchanged
ENSMUSG00000112026	Gm6653	-8.54224	1.10228e-40	67.636	0.149	unchanged
ENSMUSG00000007050	Lsm2	-2.42946	1.1595e-40	31.133	5.357	unchanged
ENSMUSG00000026567	Adcy10	-8.44661	1.21911e-40	13.659	0.037	unchanged
ENSMUSG00000043986	Spata31d1d	-9.26216	1.22595e-40	38.318	0.058	unchanged
ENSMUSG00000028188	Spata1	-4.47441	1.26065e-40	22.281	0.92	unchanged
ENSMUSG00000056509	Gm9999	-7.84638	1.38985e-40	160.103	0.643	unchanged
ENSMUSG00000037001	Zfp39	-4.33758	1.43058e-40	73.481	3.357	unchanged
ENSMUSG00000034653	Ythdc2	-2.15917	1.71666e-40	7.29	1.509	unchanged
ENSMUSG00000039081	Zfp503	3.62768	1.73642e-40	2.089	23.966	granulosa
ENSMUSG00000050058	Prm3	-9.65393	1.77181e-40	397.927	0.444	unchanged
ENSMUSG00000057047	1700010B08Rik	-8.46889	1.77773e-40	122.039	0.327	unchanged
ENSMUSG00000052496	Pkdrej	-5.86146	1.98121e-40	24.603	0.389	unchanged
ENSMUSG00000026182	Tnp1	-8.86002	1.99482e-40	5811.75	11.536	unchanged
ENSMUSG00000043541	Casc1	-4.9144	2.02961e-40	3.117	0.096	unchanged
ENSMUSG00000027496	Aurka	-3.45772	2.07505e-40	45.862	3.864	unchanged
ENSMUSG00000025171	Ubtd1	-3.6093	2.12271e-40	78.494	5.951	unchanged
ENSMUSG00000049526	Tmem202	-5.35822	2.13957e-40	41.733	0.952	unchanged
ENSMUSG00000071324	Armc2	-3.88733	2.17129e-40	4.523	0.281	unchanged
ENSMUSG00000012126	Ubxn11	-5.28969	2.21778e-40	15.884	0.37	unchanged
ENSMUSG00000079654	Prrt4	4.87091	2.22723e-40	0.407	11.185	granulosa
ENSMUSG00000064158	Izumo1	-7.60237	2.333e-40	23.991	0.11	unchanged
ENSMUSG00000000942	Hoxa4	-5.97288	2.34681e-40	36.088	0.529	unchanged
ENSMUSG00000045915	Ccdc42	-6.57611	2.42726e-40	48.582	0.477	unchanged
ENSMUSG00000027635	Dsn1	-2.88853	2.49091e-40	21.139	2.639	unchanged
ENSMUSG00000026495	Efcab2	-3.64496	2.65327e-40	25.015	1.862	unchanged
ENSMUSG00000026173	Plcd4	-6.25487	2.79536e-40	8.497	0.103	unchanged
ENSMUSG00000034552	Zswim2	-9.28544	2.91697e-40	65.872	0.094	unchanged
ENSMUSG00000037683	Armc3	-6.91848	3.10016e-40	25.08	0.195	unchanged
ENSMUSG00000060402	Chst8	6.03841	3.10521e-40	0.104	6.35	granulosa
ENSMUSG00000042797	Aqp11	-5.16335	3.14171e-40	29.569	0.764	unchanged
ENSMUSG00000021203	Otub2	-4.58433	3.14171e-40	33.159	1.273	unchanged
ENSMUSG00000049676	Catsperg1	-5.51774	3.32483e-40	20.843	0.42	unchanged
ENSMUSG00000025257	Ribc1	-6.78337	3.33898e-40	36.258	0.305	unchanged
ENSMUSG00000021614	Vcan	3.41708	3.41878e-40	0.538	5.339	granulosa
ENSMUSG00000002768	Mea1	-3.64955	3.78603e-40	301.883	22.244	unchanged
ENSMUSG00000049008	BB014433	-9.8806	3.92269e-40	91.06	0.097	unchanged
ENSMUSG00000086022	Rad51ap2	-7.54832	4.0211e-40	18.062	0.093	unchanged
ENSMUSG00000074136	4930513N10Rik	-4.70157	5.31095e-40	20.186	0.721	unchanged
ENSMUSG00000055780	Usp26	-9.2526	5.3914e-40	24.925	0.038	Sertoli
ENSMUSG00000070280	Slc22a14	-7.06506	5.4314e-40	46.492	0.311	unchanged
ENSMUSG00000047220	Ccdc36	-5.28279	5.60311e-40	10.526	0.251	Sertoli
ENSMUSG00000028427	Aqp7	-8.47286	6.53992e-40	38.386	0.1	unchanged
ENSMUSG00000108981	Gm15262	-7.91412	7.26096e-40	9.218	0.036	Sertoli
ENSMUSG00000025907	Rb1cc1	-2.82968	7.35665e-40	61.869	8.05	unchanged
ENSMUSG00000025255	Zfhx4	2.41213	7.4083e-40	1.39	6.87	unchanged
ENSMUSG00000031493	Ggn	-5.70974	8.41822e-40	119.125	2.101	unchanged
ENSMUSG00000041617	Ccdc74a	-4.65641	9.18371e-40	21.815	0.794	unchanged
ENSMUSG00000029851	Tcaf2	2.94954	1.01684e-39	1.253	8.934	unchanged
ENSMUSG00000118559	A930007A09Rik	-3.12951	1.02774e-39	8.846	0.937	unchanged
ENSMUSG00000040548	Tex2	-3.47007	1.04163e-39	99.266	8.282	unchanged
ENSMUSG00000045794	Lkaaear1	-8.79581	1.09041e-39	140.895	0.266	unchanged
ENSMUSG00000045822	Zswim3	-2.71586	1.16481e-39	23.577	3.312	unchanged
ENSMUSG00000038069	Cdkn2aip	-2.79413	1.27698e-39	50.292	6.703	unchanged
ENSMUSG00000029607	Ankrd61	-7.35311	1.30474e-39	58.93	0.329	unchanged
ENSMUSG00000034349	Smc4	-3.11468	1.43224e-39	100.562	10.73	unchanged
ENSMUSG00000019945	Cabcoco1	-5.09842	1.44422e-39	47.485	1.293	unchanged
ENSMUSG00000031644	Nek1	-2.21705	1.46488e-39	10.155	2.021	unchanged
ENSMUSG00000037971	1110032A03Rik	-3.67408	1.62603e-39	54.979	3.985	unchanged
ENSMUSG00000038732	Mboat1	4.37072	1.69056e-39	0.641	12.239	granulosa
ENSMUSG00000029581	Fscn1	2.07457	1.70882e-39	5.721	22.365	granulosa
ENSMUSG00000052221	Ppp1r36	-8.8047	2.07972e-39	31.32	0.061	unchanged
ENSMUSG00000002808	Epdr1	4.35832	2.10371e-39	3.175	60.452	unchanged
ENSMUSG00000028813	CK137956	-8.61823	2.11755e-39	52.324	0.127	unchanged
ENSMUSG00000044393	Dsg2	5.30961	2.22643e-39	0.1	3.687	unchanged
ENSMUSG00000021007	Spata7	-4.64942	2.45185e-39	27.263	1.005	unchanged
ENSMUSG00000048490	Nrip1	2.37914	2.69669e-39	6.987	33.67	unchanged
ENSMUSG00000028575	Eqtn	-7.63972	2.76382e-39	62.453	0.285	unchanged
ENSMUSG00000047528	Flacc1	-6.98601	2.85641e-39	15.389	0.117	unchanged
ENSMUSG00000040231	Syngr4	-8.15725	2.89108e-39	79.276	0.283	unchanged
ENSMUSG00000079579	Gm6760	-8.59032	2.91948e-39	258.848	0.613	unchanged
ENSMUSG00000045328	Cenpe	-3.36931	3.15649e-39	16.231	1.452	unchanged
ENSMUSG00000019892	Lrriq1	-7.19692	3.2267e-39	12.388	0.078	unchanged
ENSMUSG00000051054	1700014D04Rik	-9.35043	3.34358e-39	40.824	0.06	unchanged
ENSMUSG00000038165	1700022A21Rik	-8.96731	3.73786e-39	83.353	0.16	unchanged
ENSMUSG00000048550	Thnsl1	-3.14331	3.82445e-39	31.574	3.319	unchanged
ENSMUSG00000101337	Dnah7c	-7.69879	4.5123e-39	7.816	0.034	unchanged
ENSMUSG00000054383	Pnma1	-5.8902	4.90566e-39	27.869	0.429	unchanged
ENSMUSG00000069053	Uba1y	-3.31024	5.19185e-39	7.778	0.724	Sertoli
ENSMUSG00000024924	Vldlr	4.88213	5.78775e-39	0.181	4.827	granulosa
ENSMUSG00000026546	Cfap45	-6.91348	6.9881e-39	12.947	0.1	unchanged
ENSMUSG00000098211	Gm27045	-9.15423	7.11296e-39	83.362	0.141	unchanged
ENSMUSG00000033276	Stk36	-4.69609	7.19742e-39	15.716	0.564	unchanged
ENSMUSG00000031631	Cfap97	-3.92009	7.91754e-39	160.559	9.807	unchanged
ENSMUSG00000018362	Kpna2	-3.02568	7.92257e-39	135.975	15.443	unchanged
ENSMUSG00000041828	Abca8a	3.36076	9.2451e-39	0.74	7.125	unchanged
ENSMUSG00000025963	Mdh1b	-7.73702	9.85762e-39	38.291	0.173	unchanged
ENSMUSG00000072612	Gm10382	-6.45123	1.22557e-38	46.158	0.493	unchanged
ENSMUSG00000020389	Cdkl3	-4.51995	1.22557e-38	25.341	1.019	unchanged
ENSMUSG00000039632	Ccdc151	-7.14421	1.2366e-38	18.975	0.12	unchanged
ENSMUSG00000041642	Kif21b	-3.22369	1.28435e-38	4.777	0.47	unchanged
ENSMUSG00000024837	Dmrt1	-7.10504	1.29423e-38	18.067	0.127	Sertoli
ENSMUSG00000029074	Ttll10	-4.75291	1.3451e-38	46.556	1.593	unchanged
ENSMUSG00000071103	1700029J07Rik	-4.78231	1.54655e-38	13.275	0.444	unchanged
ENSMUSG00000074849	Spata31d1c	-8.85218	1.63088e-38	35.817	0.064	unchanged
ENSMUSG00000012211	Tex22	-9.25623	1.70315e-38	98.245	0.151	unchanged
ENSMUSG00000018796	Acsl1	-4.41499	1.74726e-38	25.064	1.089	unchanged
ENSMUSG00000015880	Ncapg	-2.85111	1.93262e-38	11.53	1.475	unchanged
ENSMUSG00000020388	Pdlim4	3.72919	1.93262e-38	2.94	36.396	unchanged
ENSMUSG00000003032	Klf4	-2.91695	2.09423e-38	63.665	7.804	Sertoli
ENSMUSG00000098076	Gm6981	-5.91465	2.20066e-38	64.81	0.988	unchanged
ENSMUSG00000028576	Ift74	-3.28489	2.25249e-38	21.613	2.053	unchanged
ENSMUSG00000026931	1700019N19Rik	-4.50367	2.28599e-38	80.25	3.295	unchanged
ENSMUSG00000026853	Crat	-3.85962	2.31306e-38	87.382	5.562	unchanged
ENSMUSG00000068039	Tcp1	-3.02918	2.35764e-38	335.515	37.989	unchanged
ENSMUSG00000026611	Spata17	-6.76344	2.8879e-38	18.324	0.162	unchanged
ENSMUSG00000056771	Gm10010	-4.57545	3.02734e-38	21.474	0.835	unchanged
ENSMUSG00000059540	Tcea2	-3.41571	3.04232e-38	56.854	4.918	unchanged
ENSMUSG00000029151	Slc30a3	-7.86674	3.55197e-38	28.064	0.112	granulosa
ENSMUSG00000064280	Ccdc146	-7.25302	4.01389e-38	11.688	0.067	unchanged
ENSMUSG00000027364	Usp50	-7.09669	4.80263e-38	21.13	0.145	unchanged
ENSMUSG00000046470	Sox18	4.09799	5.51495e-38	3.287	52.486	unchanged
ENSMUSG00000037108	Zcwpw1	-3.28494	5.51495e-38	4.879	0.464	unchanged
ENSMUSG00000086657	Stamos	-4.99308	6.21609e-38	19.48	0.568	unchanged
ENSMUSG00000047766	Lrrc49	-2.7996	6.30093e-38	8.414	1.118	unchanged
ENSMUSG00000029165	Agbl5	-4.2672	6.30656e-38	79.82	3.832	unchanged
ENSMUSG00000008822	Acyp1	-3.79811	6.57554e-38	171.931	11.446	unchanged
ENSMUSG00000097602	4930519P11Rik	-6.45541	7.10216e-38	33.669	0.335	unchanged
ENSMUSG00000028441	1110017D15Rik	-8.19735	8.7967e-38	63.933	0.207	unchanged
ENSMUSG00000038987	Cfap157	-7.16217	9.01259e-38	26.991	0.164	unchanged
ENSMUSG00000038997	Asb17	-10.0387	9.60839e-38	69.799	0.063	unchanged
ENSMUSG00000070336	Fbxo47	-4.53292	9.60839e-38	10.648	0.42	unchanged
ENSMUSG00000005883	Spo11	-7.35475	1.0563e-37	12.869	0.076	unchanged
ENSMUSG00000050122	Vwa3b	-7.78539	1.05788e-37	11.485	0.05	unchanged
ENSMUSG00000022034	Esco2	-2.60447	1.09424e-37	9.445	1.434	unchanged
ENSMUSG00000009596	Taf7l	-9.6925	1.11822e-37	49.929	0.06	Sertoli
ENSMUSG00000043859	1700049L16Rik	-9.74445	1.17563e-37	270.263	0.304	unchanged
ENSMUSG00000024654	Asrgl1	-4.2147	1.17782e-37	107.282	5.333	unchanged
ENSMUSG00000020131	Pcsk4	-4.8683	1.30934e-37	36.229	1.142	unchanged
ENSMUSG00000044122	Proca1	-4.35694	1.54895e-37	68.625	3.099	unchanged
ENSMUSG00000114832	Gm21388	-8.41129	1.63572e-37	10.926	0.03	unchanged
ENSMUSG00000036872	Abcc12	-6.83833	1.64446e-37	11.579	0.092	unchanged
ENSMUSG00000078490	Cfap74	-6.15546	1.67265e-37	7.436	0.095	unchanged
ENSMUSG00000091415	Ak9	-6.94587	1.7648e-37	11.517	0.087	unchanged
ENSMUSG00000052616	Terb1	-5.70625	1.89039e-37	8.952	0.156	unchanged
ENSMUSG00000029601	Iqcd	-6.39892	1.89926e-37	46.896	0.519	unchanged
ENSMUSG00000044835	Ankrd45	-4.23807	1.97523e-37	21.105	1.042	unchanged
ENSMUSG00000084234	4933405O20Rik	-8.19313	1.98544e-37	67.745	0.222	unchanged
ENSMUSG00000033053	1700028P14Rik	-6.82602	2.06389e-37	70.44	0.574	unchanged
ENSMUSG00000029682	Spam1	-8.33832	2.12054e-37	53.126	0.146	unchanged
ENSMUSG00000018570	2810408A11Rik	-4.95448	2.21142e-37	55.737	1.658	unchanged
ENSMUSG00000059325	Hopx	-2.86266	2.4081e-37	17.5	2.236	Sertoli
ENSMUSG00000057719	Sh3rf2	-6.0535	2.64981e-37	17.047	0.241	unchanged
ENSMUSG00000048327	Ckap2l	-2.87086	2.68132e-37	46.619	5.894	unchanged
ENSMUSG00000028076	Cd1d1	3.61033	2.73844e-37	0.93	10.437	unchanged
ENSMUSG00000035504	Reep6	-4.0159	4.05914e-37	144.743	8.259	unchanged
ENSMUSG00000011349	Dmrtc2	-7.56824	4.35231e-37	27.852	0.139	unchanged
ENSMUSG00000026202	Tuba4a	-4.32396	4.46831e-37	27.896	1.282	unchanged
ENSMUSG00000026921	Egfl7	3.42492	4.75053e-37	1.279	12.684	unchanged
ENSMUSG00000028389	Zfp37	-4.17474	4.83014e-37	80.071	4.094	unchanged
ENSMUSG00000070424	Art5	-6.95399	4.9391e-37	26.049	0.185	unchanged
ENSMUSG00000021782	Dlg5	2.11147	5.13167e-37	2.453	9.827	unchanged
ENSMUSG00000046000	Naa11	-7.96906	5.39288e-37	17.641	0.07	unchanged
ENSMUSG00000041623	D11Wsu47e	-3.55573	5.67676e-37	119.42	9.395	unchanged
ENSMUSG00000020462	Cfap36	-3.27779	5.7292e-37	114.909	10.978	unchanged
ENSMUSG00000022518	4930562C15Rik	-6.86214	6.38094e-37	11.168	0.088	unchanged
ENSMUSG00000070871	Ccnyl1	-2.46289	6.53935e-37	29.665	4.977	unchanged
ENSMUSG00000068747	Sort1	-2.11642	7.20123e-37	16.025	3.431	Sertoli
ENSMUSG00000030254	Rad18	-2.80324	8.96516e-37	11.141	1.48	unchanged
ENSMUSG00000073731	AI507597	-9.49072	9.23115e-37	130.326	0.175	unchanged
ENSMUSG00000106013	4933402J10Rik	-8.84443	1.04981e-36	93.16	0.188	unchanged
ENSMUSG00000034227	Foxj1	-6.69269	1.31482e-36	37.601	0.338	unchanged
ENSMUSG00000081606	Gm9059	-8.8501	1.36628e-36	708.914	1.516	unchanged
ENSMUSG00000034591	Slc41a2	-2.86107	1.47952e-36	13.942	1.792	Sertoli
ENSMUSG00000027326	Knl1	-2.80333	1.77962e-36	15.351	2.03	unchanged
ENSMUSG00000038347	Tcte2	-4.69611	1.78484e-36	24.344	0.869	unchanged
ENSMUSG00000028259	Fhl5	-6.61093	1.82191e-36	50.426	0.466	unchanged
ENSMUSG00000071359	Tbpl1	-2.84585	1.84204e-36	73.044	9.398	unchanged
ENSMUSG00000114138	Gm36423	-8.83356	1.87609e-36	63.54	0.134	unchanged
ENSMUSG00000070283	Ndufaf3	-3.42017	1.93715e-36	120.155	10.373	unchanged
ENSMUSG00000054320	Lrrc36	-5.58638	1.98868e-36	13.942	0.263	unchanged
ENSMUSG00000009092	Derl3	-3.50881	2.03574e-36	23.287	1.888	granulosa
ENSMUSG00000049881	2810025M15Rik	-2.78956	2.09685e-36	85.037	11.391	unchanged
ENSMUSG00000024084	Qpct	-3.96412	3.25874e-36	20.007	1.185	Sertoli
ENSMUSG00000094985	Topaz1	-7.93492	4.25636e-36	11.424	0.045	unchanged
ENSMUSG00000008575	Nfib	2.56522	4.329e-36	4.906	26.928	Sertoli
ENSMUSG00000038146	Notch3	3.21464	4.44067e-36	0.689	5.945	unchanged
ENSMUSG00000028938	Galntl5	-9.89457	4.57376e-36	99.554	0.097	unchanged
ENSMUSG00000034151	Zbbx	-8.65931	5.29516e-36	31.95	0.075	unchanged
ENSMUSG00000052469	Tcp10c	-9.1785	5.9469e-36	45.103	0.073	unchanged
ENSMUSG00000028212	Ccne2	-3.3359	5.94845e-36	24.25	2.231	unchanged
ENSMUSG00000056458	Mok	-4.90051	6.0484e-36	11.804	0.364	unchanged
ENSMUSG00000022113	Trim52	-8.07719	6.25969e-36	15.491	0.049	unchanged
ENSMUSG00000020650	Bcap29	-3.09226	6.51994e-36	47.559	5.155	unchanged
ENSMUSG00000118586	AC156021.1	-9.86823	6.60535e-36	27.937	0.029	NA
ENSMUSG00000026125	Prss39	-9.30085	6.81888e-36	94.862	0.131	unchanged
ENSMUSG00000050304	Slc25a2	-6.92444	7.32946e-36	40.249	0.312	unchanged
ENSMUSG00000036667	Tcaf1	4.24425	8.54373e-36	9.626	169.104	unchanged
ENSMUSG00000071661	Zbtb3	-3.67743	1.20459e-35	36.313	2.619	unchanged
ENSMUSG00000047361	Gm973	-5.54934	1.2167e-35	9.209	0.186	unchanged
ENSMUSG00000021056	Tex21	-8.78322	1.22425e-35	43.129	0.091	unchanged
ENSMUSG00000026568	Mpc2	-2.64867	1.23016e-35	19.313	2.852	unchanged
ENSMUSG00000040367	Lrrd1	-6.88488	1.33301e-35	24.73	0.195	unchanged
ENSMUSG00000025983	Ccdc150	-8.23888	1.33624e-35	16.322	0.049	unchanged
ENSMUSG00000095159	Tubb4b-ps1	-6.35852	1.56471e-35	29.03	0.321	unchanged
ENSMUSG00000109695	Gm31166	-5.40012	1.57971e-35	53.762	1.177	unchanged
ENSMUSG00000056832	Ttc26	-3.26145	1.6215e-35	12.843	1.238	unchanged
ENSMUSG00000054003	Tdrd9	-8.36982	1.80982e-35	12.437	0.035	unchanged
ENSMUSG00000009115	Spatc1l	-8.0168	2.01428e-35	52.292	0.181	unchanged
ENSMUSG00000029186	Pi4k2b	-2.04588	2.08157e-35	26.572	5.963	unchanged
ENSMUSG00000062248	Cks2	-2.81628	2.30055e-35	80.27	10.559	unchanged
ENSMUSG00000072647	Adam1a	-4.67933	2.36894e-35	14.202	0.51	unchanged
ENSMUSG00000097415	AU020206	2.82174	2.41418e-35	34.929	229.514	unchanged
ENSMUSG00000027927	Lelp1	-8.86874	2.66427e-35	130.248	0.259	unchanged
ENSMUSG00000030968	Pdilt	-8.62802	2.70277e-35	35.618	0.087	unchanged
ENSMUSG00000021098	4930447C04Rik	-4.08745	2.74327e-35	9.497	0.521	Sertoli
ENSMUSG00000078907	Fam186b	-5.49593	2.7433e-35	31.815	0.652	unchanged
ENSMUSG00000040978	Gm11992	-6.41348	2.788e-35	20.246	0.216	unchanged
ENSMUSG00000031330	Zcchc13	-8.67328	2.91105e-35	89.774	0.204	unchanged
ENSMUSG00000026259	Ngef	4.27422	3.09754e-35	0.822	14.679	unchanged
ENSMUSG00000051804	Adam6b	-9.39228	3.17482e-35	45.288	0.066	unchanged
ENSMUSG00000072952	Gm5878	-7.61654	3.35801e-35	16.971	0.078	unchanged
ENSMUSG00000102483	Catspere1	-7.63823	3.37511e-35	21.705	0.101	unchanged
ENSMUSG00000019856	Fam184a	-4.76748	3.59113e-35	11.789	0.399	unchanged
ENSMUSG00000022085	Pebp4	-8.82944	3.59976e-35	85.036	0.165	unchanged
ENSMUSG00000022375	Lrrc6	-7.26698	3.63057e-35	25.527	0.16	unchanged
ENSMUSG00000067780	Pi15	3.81519	3.79091e-35	1.119	14.548	unchanged
ENSMUSG00000011154	Cfap161	-6.10812	3.823e-35	19.501	0.256	unchanged
ENSMUSG00000097276	4930525G20Rik	-6.42242	3.93684e-35	23.389	0.251	unchanged
ENSMUSG00000034842	Art3	-2.69753	3.96663e-35	72.614	10.363	Sertoli
ENSMUSG00000031134	Rbmx	1.61773	3.97275e-35	9.017	25.675	unchanged
ENSMUSG00000084837	1700108N11Rik	-8.48611	3.99346e-35	93.142	0.245	unchanged
ENSMUSG00000031991	Spata19	-9.43902	4.00541e-35	95.151	0.118	unchanged
ENSMUSG00000060548	Tnfrsf19	3.09293	4.32092e-35	0.823	6.514	unchanged
ENSMUSG00000039716	Dock3	-4.54079	4.70853e-35	2.42	0.093	unchanged
ENSMUSG00000027518	1700021F07Rik	-7.82832	5.17782e-35	95.695	0.394	unchanged
ENSMUSG00000072770	Acrbp	-4.98428	5.20504e-35	54.223	1.578	unchanged
ENSMUSG00000078958	Atp6ap1l	-8.0972	5.34662e-35	58.251	0.199	unchanged
ENSMUSG00000031756	Cenpn	-3.6403	5.50172e-35	27.529	2.028	unchanged
ENSMUSG00000033579	Fa2h	-6.43551	6.03563e-35	19.736	0.214	unchanged
ENSMUSG00000086211	Gm12462	-8.43454	6.15877e-35	30.419	0.078	unchanged
ENSMUSG00000006731	B4galnt1	-2.62825	7.01839e-35	11.187	1.685	Sertoli
ENSMUSG00000038244	Mical2	-3.44466	7.83802e-35	10.8	0.917	unchanged
ENSMUSG00000031986	Sprtn	-3.60734	7.871e-35	144.69	10.963	unchanged
ENSMUSG00000071686	Tex13a	-9.11882	8.21999e-35	87.05	0.151	unchanged
ENSMUSG00000027793	Ccna1	-8.18268	8.35286e-35	48.712	0.158	unchanged
ENSMUSG00000097047	1110020A21Rik	-6.68311	8.55728e-35	48.172	0.454	unchanged
ENSMUSG00000095789	Nupr1l	-4.60494	8.58668e-35	26.976	1.038	unchanged
ENSMUSG00000085155	Gm11780	-10.3188	8.60744e-35	334.395	0.231	unchanged
ENSMUSG00000040594	Ranbp17	-4.22595	8.61704e-35	4.79	0.234	unchanged
ENSMUSG00000078320	Tex13c1	-8.93607	9.76927e-35	48.832	0.097	unchanged
ENSMUSG00000071073	Lrrc73	-4.76738	1.02074e-34	13.87	0.476	unchanged
ENSMUSG00000072944	Nup62cl	-2.99225	1.03657e-34	23.872	2.802	Sertoli
ENSMUSG00000107577	Gm44103	-8.39288	1.0604e-34	21.796	0.06	unchanged
ENSMUSG00000021066	Atl1	-3.13404	1.10797e-34	4.645	0.489	unchanged
ENSMUSG00000097121	D130020L05Rik	-3.36573	1.11097e-34	15.811	1.414	unchanged
ENSMUSG00000026683	Nuf2	-3.27794	1.15426e-34	9.84	0.939	unchanged
ENSMUSG00000089781	Gm15756	-8.67208	1.1651e-34	145.689	0.335	unchanged
ENSMUSG00000050010	Shisa3	-7.56632	1.17933e-34	12.227	0.06	unchanged
ENSMUSG00000031637	Lrp2bp	-7.13896	1.24043e-34	14.176	0.091	unchanged
ENSMUSG00000063810	Alms1	-3.12345	1.28788e-34	19.5	2.07	unchanged
ENSMUSG00000044447	Dock5	2.76201	1.318e-34	1.642	10.356	unchanged
ENSMUSG00000056598	Drc3	-4.98586	1.32721e-34	7.461	0.222	unchanged
ENSMUSG00000007682	Dio2	2.89949	1.34073e-34	1.85	12.753	unchanged
ENSMUSG00000029703	Lrwd1	-3.23673	1.43803e-34	24.562	2.411	unchanged
ENSMUSG00000013822	Elof1	-2.62694	1.43803e-34	179.901	26.962	unchanged
ENSMUSG00000028458	Tesk1	-3.75549	1.48361e-34	191.223	13.089	unchanged
ENSMUSG00000033739	Fkbpl	-3.92545	1.50716e-34	111.603	6.812	unchanged
ENSMUSG00000090207	4930524O07Rik	-4.46773	1.53245e-34	14.446	0.61	unchanged
ENSMUSG00000091476	Catspere2	-5.77891	1.88857e-34	8.992	0.153	unchanged
ENSMUSG00000078179	Rnf148	-8.25326	1.98185e-34	77.135	0.243	unchanged
ENSMUSG00000061882	Ccdc62	-4.05399	2.14247e-34	16.533	0.917	unchanged
ENSMUSG00000029155	Spata18	-8.26843	2.23089e-34	39.157	0.111	unchanged
ENSMUSG00000000167	Pih1d2	-4.54094	2.78304e-34	13.095	0.526	unchanged
ENSMUSG00000019326	Aoc3	3.41757	2.79467e-34	12.504	124.172	unchanged
ENSMUSG00000040875	Osbpl10	-4.94444	3.06659e-34	5.891	0.177	unchanged
ENSMUSG00000075227	Znhit2	-3.7799	3.35319e-34	187.68	12.655	unchanged
ENSMUSG00000001039	B9d1	-2.77134	3.86882e-34	39.728	5.388	unchanged
ENSMUSG00000020940	Efcab15	-8.94086	4.11755e-34	57.825	0.114	unchanged
ENSMUSG00000062190	Lancl2	-3.41539	4.19392e-34	81.817	7.083	unchanged
ENSMUSG00000089901	Gm8113	3.72938	4.98525e-34	1.666	20.642	granulosa
ENSMUSG00000019297	Nop9	-2.89579	5.07084e-34	47.406	5.898	unchanged
ENSMUSG00000029620	1700018F24Rik	-8.47438	6.10345e-34	64.602	0.168	unchanged
ENSMUSG00000029909	Prss37	-9.50609	6.10345e-34	110.986	0.144	unchanged
ENSMUSG00000055602	Tcp10b	-8.01781	6.63963e-34	18.265	0.065	unchanged
ENSMUSG00000048516	Adam26a	-8.91355	6.89319e-34	45.471	0.085	unchanged
ENSMUSG00000040424	Hipk4	-5.49397	6.9856e-34	28.264	0.575	unchanged
ENSMUSG00000096153	BC061195	-9.20427	7.01549e-34	211.353	0.344	unchanged
ENSMUSG00000018548	Trim37	-3.51357	7.39914e-34	54.784	4.432	unchanged
ENSMUSG00000038759	Nup205	-3.14907	8.13691e-34	32.541	3.391	unchanged
ENSMUSG00000095040	1700001J03Rik	-7.74156	8.95042e-34	124.96	0.537	unchanged
ENSMUSG00000058740	Kcnt1	4.10928	8.99005e-34	1.039	16.731	unchanged
ENSMUSG00000074733	Zfp950	2.03536	9.03861e-34	2.853	10.837	granulosa
ENSMUSG00000048647	Exd1	-3.87164	9.20689e-34	4.726	0.302	unchanged
ENSMUSG00000020096	Tbata	-5.3059	9.55267e-34	22.675	0.538	unchanged
ENSMUSG00000046999	1110032F04Rik	6.07648	1.08009e-33	0.218	13.499	granulosa
ENSMUSG00000021270	Hsp90aa1	-2.80033	1.15926e-33	1104.72	146.597	unchanged
ENSMUSG00000064080	Fbln2	3.83184	1.37346e-33	0.354	4.701	Sertoli
ENSMUSG00000046258	Adam29	-8.23264	1.37967e-33	34.501	0.111	unchanged
ENSMUSG00000024510	Ftmt	-8.57953	1.43966e-33	53.804	0.13	unchanged
ENSMUSG00000020191	Spata48	-5.73097	1.46065e-33	18.488	0.326	unchanged
ENSMUSG00000064105	Cnnm2	2.87596	1.48606e-33	2.051	13.99	unchanged
ENSMUSG00000115422	4930452G13Rik	-7.5063	1.49269e-33	21.427	0.116	unchanged
ENSMUSG00000019817	Plagl1	3.94044	1.52107e-33	2.009	28.685	granulosa
ENSMUSG00000041358	Nutm1	-8.78567	1.56172e-33	20.284	0.047	unchanged
ENSMUSG00000036770	Stpg3	-8.89478	1.59424e-33	41.569	0.081	unchanged
ENSMUSG00000035394	Cfap53	-7.87409	1.61179e-33	24.255	0.092	unchanged
ENSMUSG00000092060	Bend4	-3.46107	1.69252e-33	16.17	1.363	unchanged
ENSMUSG00000039239	Tgfb2	3.13752	1.8907e-33	1.17	9.475	unchanged
ENSMUSG00000032641	Gpr19	-2.92724	1.9083e-33	10.613	1.291	unchanged
ENSMUSG00000027605	Acss2	-2.41276	1.96441e-33	7.652	1.329	Sertoli
ENSMUSG00000085861	Armh2	-9.46828	1.99058e-33	138.602	0.177	unchanged
ENSMUSG00000045217	Ppp1r2-ps9	-8.58102	2.02558e-33	89.415	0.225	unchanged
ENSMUSG00000021012	Zc3h14	-2.3305	2.03328e-33	62.745	11.534	unchanged
ENSMUSG00000085984	1700001G11Rik	-5.67537	2.07903e-33	41.181	0.768	unchanged
ENSMUSG00000075302	Erich2	-7.51698	2.13701e-33	19.321	0.103	unchanged
ENSMUSG00000026807	Ak8	-6.84967	2.18171e-33	27.731	0.232	unchanged
ENSMUSG00000036856	Wnt4	5.73502	2.25526e-33	0.329	16.787	granulosa
ENSMUSG00000064202	4430402I18Rik	-5.29498	2.25873e-33	7.794	0.181	unchanged
ENSMUSG00000038011	Dnah10	-7.00676	2.35491e-33	4.12	0.03	unchanged
ENSMUSG00000079652	Fam71f2	-8.63683	2.36623e-33	73.842	0.169	unchanged
ENSMUSG00000022280	Rnf19a	-2.74797	2.57329e-33	129.043	17.749	unchanged
ENSMUSG00000114073	Gm30302	-7.86251	2.81233e-33	21.049	0.085	unchanged
ENSMUSG00000021879	Dnah12	-8.00858	3.56542e-33	5.797	0.02	unchanged
ENSMUSG00000054321	Taf4b	-2.32967	3.61404e-33	12.45	2.3	unchanged
ENSMUSG00000033948	Zswim5	-3.17605	3.61853e-33	4.85	0.497	unchanged
ENSMUSG00000107191	Gm43579	-6.71834	3.69667e-33	32.702	0.286	unchanged
ENSMUSG00000111734	Gm29825	-8.70762	3.96853e-33	23.149	0.056	unchanged
ENSMUSG00000057054	Inca1	-3.73256	4.04071e-33	12.159	0.873	Sertoli
ENSMUSG00000035420	Fam170a	-9.04228	4.05397e-33	63.035	0.11	unchanged
ENSMUSG00000017767	Spata25	-7.25684	4.17686e-33	36.41	0.218	unchanged
ENSMUSG00000026678	Rgs5	3.72204	4.47309e-33	8.052	98.33	unchanged
ENSMUSG00000028339	Col15a1	2.33742	4.83054e-33	5.781	27.093	unchanged
ENSMUSG00000018509	Cenpv	-2.8837	5.39738e-33	74.461	9.333	unchanged
ENSMUSG00000017146	Brca1	-2.21	5.39818e-33	8.006	1.598	unchanged
ENSMUSG00000017720	Trp53tg5	-8.79049	5.76759e-33	98.022	0.212	unchanged
ENSMUSG00000029648	Flt1	2.60305	5.85978e-33	0.58	3.265	unchanged
ENSMUSG00000057176	Ccdc189	-3.71179	6.01714e-33	24.64	1.746	unchanged
ENSMUSG00000050549	Fam241a	-3.62068	6.30999e-33	22.346	1.677	Sertoli
ENSMUSG00000043036	Ccdc63	-7.28115	6.99583e-33	5.786	0.036	unchanged
ENSMUSG00000047867	Gimap6	3.74766	7.01551e-33	0.867	10.777	unchanged
ENSMUSG00000054435	Gimap4	3.57786	7.23724e-33	1.432	15.638	unchanged
ENSMUSG00000022543	4930451G09Rik	-5.0127	8.20457e-33	13.227	0.383	unchanged
ENSMUSG00000038044	Cct8l1	-8.74785	8.22626e-33	44.72	0.095	unchanged
ENSMUSG00000074634	Tmem267	-4.22267	8.42877e-33	28.806	1.429	unchanged
ENSMUSG00000037143	Cfap61	-4.91286	8.74021e-33	2.722	0.085	unchanged
ENSMUSG00000033213	AA467197	-6.4266	8.91544e-33	36.578	0.396	unchanged
ENSMUSG00000012609	Ttll5	-3.72417	9.08445e-33	6.735	0.47	unchanged
ENSMUSG00000032566	Nudt16l2	-8.07298	9.51217e-33	90.992	0.312	unchanged
ENSMUSG00000094152	Slc6a16	-7.13224	1.01742e-32	15.855	0.107	unchanged
ENSMUSG00000056436	Cyct	-7.89615	1.01893e-32	74.401	0.302	unchanged
ENSMUSG00000020078	Vps26a	-2.41167	1.1041e-32	174.103	30.258	unchanged
ENSMUSG00000035165	Kcne3	-5.97674	1.26942e-32	42.553	0.631	unchanged
ENSMUSG00000074749	Kiz	-2.8811	1.2702e-32	68.034	8.546	unchanged
ENSMUSG00000024397	Aif1	-4.2176	1.27822e-32	138.024	6.867	unchanged
ENSMUSG00000073795	Spef1l	-6.33161	1.2974e-32	17.88	0.206	unchanged
ENSMUSG00000090958	Lrrc32	4.11807	1.83515e-32	0.399	6.416	unchanged
ENSMUSG00000109745	1700018G05Rik	-7.25128	1.94266e-32	94.148	0.608	Sertoli
ENSMUSG00000001985	Grik3	4.89558	2.00352e-32	0.472	13.223	granulosa
ENSMUSG00000025529	Zfp711	-2.33851	2.03519e-32	22.384	4.098	Sertoli
ENSMUSG00000087611	4930458D05Rik	-5.39152	2.16537e-32	8.832	0.194	unchanged
ENSMUSG00000027784	Ppm1l	2.21969	2.2307e-32	3.561	15.399	Sertoli
ENSMUSG00000100680	1810044D09Rik	-4.5188	2.33528e-32	75.839	3.128	unchanged
ENSMUSG00000032251	Irak1bp1	-3.20208	2.45106e-32	47.45	4.772	unchanged
ENSMUSG00000009093	Gstt4	-8.44538	2.45942e-32	71.357	0.184	unchanged
ENSMUSG00000056486	Chn1	-2.32438	2.52963e-32	7.779	1.437	unchanged
ENSMUSG00000058741	Prr19	-8.08656	2.65568e-32	44.969	0.16	Sertoli
ENSMUSG00000024529	Lox	3.28842	2.71893e-32	2.208	19.905	granulosa
ENSMUSG00000020593	Lpin1	-3.52851	2.72958e-32	17.646	1.414	unchanged
ENSMUSG00000089743	Gm16226	-8.45059	2.79133e-32	63.489	0.163	unchanged
ENSMUSG00000029707	Fscn3	-7.96643	2.8336e-32	37.604	0.144	unchanged
ENSMUSG00000038026	Kcnj9	-8.96898	2.88654e-32	23.686	0.042	unchanged
ENSMUSG00000040312	Cchcr1	-4.43082	3.01875e-32	65.272	2.793	unchanged
ENSMUSG00000028637	Ccdc30	-4.12731	3.08051e-32	14.473	0.768	unchanged
ENSMUSG00000048922	Cdca2	-3.72443	3.15127e-32	26.56	1.856	unchanged
ENSMUSG00000028555	Ttc39a	-4.58554	3.30513e-32	10.556	0.404	unchanged
ENSMUSG00000047129	1700113H08Rik	-8.59655	3.39703e-32	58.493	0.134	unchanged
ENSMUSG00000062960	Kdr	2.71206	3.43017e-32	1.017	6.153	unchanged
ENSMUSG00000033319	Fem1c	-2.53061	3.48205e-32	95.54	15.29	unchanged
ENSMUSG00000024729	Ms4a20	-9.07236	3.48419e-32	24.94	0.042	unchanged
ENSMUSG00000054717	Hmgb2	-2.49785	3.72601e-32	61.122	10.042	unchanged
ENSMUSG00000032023	Jhy	-7.8034	3.76088e-32	18.345	0.078	unchanged
ENSMUSG00000002835	Chaf1a	-3.36103	3.84799e-32	18.988	1.707	unchanged
ENSMUSG00000057240	Ms4a13	-8.92635	3.87771e-32	59.399	0.112	unchanged
ENSMUSG00000026885	Ttll11	-4.84599	4.17214e-32	8.669	0.275	unchanged
ENSMUSG00000047669	Msl3l2	-3.00432	4.47121e-32	44.675	5.145	unchanged
ENSMUSG00000049160	Tex50	-8.45199	4.71277e-32	79.416	0.208	unchanged
ENSMUSG00000036557	Stpg4	-8.94152	4.8821e-32	69.66	0.137	unchanged
ENSMUSG00000030032	Wdr54	-5.94014	5.10488e-32	4.719	0.07	unchanged
ENSMUSG00000117666	Gm550	-6.99255	5.19537e-32	45.569	0.343	unchanged
ENSMUSG00000076431	Sox4	2.13812	5.21838e-32	18.239	74.557	unchanged
ENSMUSG00000001156	Mxd1	-2.39317	5.36103e-32	16.639	2.936	Sertoli
ENSMUSG00000030922	Lyrm1	-3.57585	5.95476e-32	5.777	0.449	unchanged
ENSMUSG00000038637	Lrrc56	-3.74418	6.0255e-32	17.061	1.18	unchanged
ENSMUSG00000033210	Slc9c1	-8.51857	6.27448e-32	18.176	0.043	unchanged
ENSMUSG00000025357	Dgka	-3.17109	6.46062e-32	22.181	2.274	unchanged
ENSMUSG00000037788	Vopp1	2.53259	6.61415e-32	1.041	5.587	unchanged
ENSMUSG00000022025	Cnmd	4.37721	6.62399e-32	0.918	17.688	granulosa
ENSMUSG00000110020	Gm45441	-7.49526	7.07688e-32	29.063	0.138	unchanged
ENSMUSG00000036398	Ppp1r11	-3.71826	7.40981e-32	226.089	15.886	unchanged
ENSMUSG00000078442	Ccdc105	-8.24103	7.88909e-32	41.969	0.131	unchanged
ENSMUSG00000073568	Arl14epl	-7.21837	7.91195e-32	15.719	0.1	unchanged
ENSMUSG00000085354	Gm2044	2.34702	7.93021e-32	47.513	223.771	unchanged
ENSMUSG00000079580	Tmem217	-7.59997	9.18872e-32	20.653	0.095	unchanged
ENSMUSG00000038119	Cdon	2.61436	9.34669e-32	5.277	30.036	unchanged
ENSMUSG00000040297	Suco	-2.21306	9.63753e-32	60.384	12.046	unchanged
ENSMUSG00000011350	Gm5893	-7.90876	9.9033e-32	31.757	0.127	unchanged
ENSMUSG00000030069	Prok2	-8.83572	1.05025e-31	40.514	0.081	unchanged
ENSMUSG00000051435	Fhad1	-7.10999	1.07847e-31	7.772	0.054	unchanged
ENSMUSG00000039116	Adgrg6	5.91803	1.12193e-31	0.059	3.117	unchanged
ENSMUSG00000041445	Mmrn2	3.29141	1.20205e-31	1.352	12.279	unchanged
ENSMUSG00000108660	Gm21284	-5.85463	1.2086e-31	12.895	0.21	unchanged
ENSMUSG00000036924	Cst13	-7.04372	1.23105e-31	63.179	0.443	unchanged
ENSMUSG00000054033	Adam39	-9.16137	1.36213e-31	36.726	0.058	unchanged
ENSMUSG00000059991	Nptx2	-5.27192	1.57146e-31	9.177	0.216	Sertoli
ENSMUSG00000043719	Col6a6	2.78648	1.78432e-31	0.515	3.317	unchanged
ENSMUSG00000027157	A26c3	-8.3358	1.78778e-31	27.333	0.083	unchanged
ENSMUSG00000049800	Sertad2	-2.30577	1.88364e-31	38.184	7.145	unchanged
ENSMUSG00000021258	Ccnk	-3.2301	1.95775e-31	116.925	11.519	unchanged
ENSMUSG00000056812	St8sia3	-8.00718	1.96786e-31	5.256	0.019	unchanged
ENSMUSG00000024223	Armc12	-9.49889	2.03715e-31	62.365	0.087	unchanged
ENSMUSG00000055643	Ubqln5	-8.85372	2.06936e-31	41.714	0.09	unchanged
ENSMUSG00000031682	1700011L22Rik	-7.54753	2.28872e-31	49.494	0.242	unchanged
ENSMUSG00000048230	Fbxo43	-8.23065	2.30371e-31	15.231	0.047	unchanged
ENSMUSG00000029442	Wdr66	-5.81891	2.44812e-31	5.243	0.087	unchanged
ENSMUSG00000026311	Asb1	-2.19808	2.61528e-31	21.513	4.34	unchanged
ENSMUSG00000052926	Rnaseh2a	-3.14988	2.9301e-31	65.78	6.855	unchanged
ENSMUSG00000095110	1700003E24Rik	-8.9418	2.98896e-31	174.516	0.332	unchanged
ENSMUSG00000018844	Fndc8	-7.49058	3.0559e-31	24.778	0.119	unchanged
ENSMUSG00000021728	Emb	-2.42986	3.09043e-31	6.931	1.202	unchanged
ENSMUSG00000046694	Tent5b	-5.72962	3.1326e-31	16.631	0.296	granulosa
ENSMUSG00000117725	Gm50240	-4.08119	3.27838e-31	42.296	2.303	unchanged
ENSMUSG00000030556	Lrrc28	-2.80814	3.31281e-31	6.225	0.823	unchanged
ENSMUSG00000005338	Cadm3	4.91323	3.55513e-31	0.64	17.806	Sertoli
ENSMUSG00000025482	Odf3	-8.96922	3.56435e-31	49.851	0.093	unchanged
ENSMUSG00000087162	Gm14244	-9.19967	3.72909e-31	40.751	0.059	unchanged
ENSMUSG00000002658	Gtf2f1	-1.94648	3.72909e-31	103.239	24.776	unchanged
ENSMUSG00000002228	Ppm1j	-5.42331	3.83768e-31	27.886	0.597	unchanged
ENSMUSG00000038836	Agbl3	-2.54769	3.93789e-31	9.456	1.496	unchanged
ENSMUSG00000030189	Ybx3	-3.44657	4.8258e-31	211.847	17.941	unchanged
ENSMUSG00000031790	Mmp15	3.2683	4.8258e-31	0.561	4.999	unchanged
ENSMUSG00000030230	Plcz1	-8.62862	4.95328e-31	31.573	0.069	unchanged
ENSMUSG00000047414	Flrt2	1.93607	5.0389e-31	4.188	14.864	Sertoli
ENSMUSG00000038498	Catsper1	-8.94991	5.05673e-31	45.661	0.083	unchanged
ENSMUSG00000032548	Slco2a1	3.73775	5.27918e-31	0.61	7.537	unchanged
ENSMUSG00000032221	Mns1	-3.67186	5.5698e-31	51.735	3.754	unchanged
ENSMUSG00000062939	Stat4	-9.07149	5.62829e-31	23.817	0.043	unchanged
ENSMUSG00000035109	Shc4	-3.41755	5.80112e-31	6.154	0.537	Sertoli
ENSMUSG00000030513	Pcsk6	3.67039	6.08027e-31	2.572	30.529	unchanged
ENSMUSG00000027445	Cst9	-3.11829	6.19532e-31	286.242	30.579	Sertoli
ENSMUSG00000006527	Sfmbt1	-2.43706	6.35899e-31	19.56	3.341	unchanged
ENSMUSG00000043003	Rasef	-6.25786	6.67346e-31	5.794	0.068	unchanged
ENSMUSG00000021768	Dusp13	-9.66889	6.94039e-31	39.427	0.039	unchanged
ENSMUSG00000003452	Bicd1	2.83803	7.21218e-31	0.194	1.299	unchanged
ENSMUSG00000066382	Iqcf5	-8.56655	7.2881e-31	139.601	0.336	unchanged
ENSMUSG00000020743	Mif4gd	-2.35373	7.61677e-31	103.959	18.806	unchanged
ENSMUSG00000076434	Wfdc3	-4.75911	7.72729e-31	7.678	0.267	unchanged
ENSMUSG00000039543	Cfap70	-5.60369	7.95263e-31	18.56	0.354	unchanged
ENSMUSG00000070388	Fbxo39	-8.38453	8.63571e-31	40.403	0.116	unchanged
ENSMUSG00000111465	Gm47113	-4.22618	8.65751e-31	1.592	0.077	unchanged
ENSMUSG00000020307	Cdc34	-2.10557	8.89459e-31	71.74	15.428	unchanged
ENSMUSG00000028005	Gucy1b1	3.23343	9.07612e-31	0.987	8.568	unchanged
ENSMUSG00000050471	Fam118b	-3.20469	9.60958e-31	21.192	2.128	unchanged
ENSMUSG00000097494	4933406C10Rik	-4.27277	1.0309e-30	13.339	0.637	unchanged
ENSMUSG00000079513	4932429P05Rik	-8.15164	1.07683e-30	18.914	0.065	unchanged
ENSMUSG00000100954	Gm10138	-4.14902	1.12638e-30	20.909	1.085	unchanged
ENSMUSG00000034219	Septin14	-5.86284	1.18256e-30	14.545	0.221	Sertoli
ENSMUSG00000026193	Fn1	2.3098	1.19394e-30	2.59	11.908	unchanged
ENSMUSG00000074635	3110070M22Rik	-6.00605	1.27574e-30	41.724	0.619	unchanged
ENSMUSG00000028560	Usp1	-3	1.29884e-30	205.975	23.777	unchanged
ENSMUSG00000107164	4933425D22Rik	-9.64614	1.34553e-30	62.46	0.065	unchanged
ENSMUSG00000041633	Kctd12b	2.54357	1.41632e-30	1.654	8.911	unchanged
ENSMUSG00000033985	Tesk2	-2.70253	1.43259e-30	11.842	1.69	unchanged
ENSMUSG00000097124	A530020G20Rik	2.8443	1.47121e-30	8.624	57.614	granulosa
ENSMUSG00000033722	BC034090	3.24832	1.51783e-30	0.795	7.032	unchanged
ENSMUSG00000055809	Dnaaf3	-3.72769	1.53252e-30	34.756	2.425	unchanged
ENSMUSG00000023966	Rsph9	-4.68479	1.56319e-30	16.031	0.559	unchanged
ENSMUSG00000032038	St3gal4	2.61447	1.57191e-30	16.282	92.56	unchanged
ENSMUSG00000034212	Ankmy1	-6.19739	1.6326e-30	9.904	0.126	unchanged
ENSMUSG00000024145	Pigf	-3.22983	1.6935e-30	51.84	5.125	unchanged
ENSMUSG00000020696	Rffl	-2.96348	1.86741e-30	12.968	1.531	unchanged
ENSMUSG00000003604	Aven	-3.28467	2.01915e-30	17.792	1.683	unchanged
ENSMUSG00000006398	Cdc20	-2.47129	2.05324e-30	80.375	13.42	unchanged
ENSMUSG00000027959	Sass6	-3.17316	2.38237e-30	13.11	1.342	unchanged
ENSMUSG00000085593	4930589P08Rik	-9.34698	2.54799e-30	81.647	0.116	unchanged
ENSMUSG00000106157	4930555A03Rik	-5.74087	2.65436e-30	18.606	0.316	unchanged
ENSMUSG00000044906	4930503L19Rik	-3.21147	2.74726e-30	30.521	3.042	unchanged
ENSMUSG00000093668	Pou5f2	-6.70378	2.77473e-30	38.569	0.346	unchanged
ENSMUSG00000007080	Pole	-2.40129	2.7973e-30	7.339	1.285	unchanged
ENSMUSG00000044056	Efcab9	-6.60641	2.84224e-30	41.077	0.384	unchanged
ENSMUSG00000025176	Hoga1	-4.72353	2.86175e-30	17.538	0.624	unchanged
ENSMUSG00000021209	Ppp4r4	-3.31107	3.14998e-30	9.388	0.871	unchanged
ENSMUSG00000061607	Mdc1	-2.88444	3.35757e-30	72.97	9.132	unchanged
ENSMUSG00000028345	Tex10	-2.17385	3.36921e-30	28.297	5.812	unchanged
ENSMUSG00000014747	Ankrd53	-6.5236	3.40666e-30	26.784	0.265	unchanged
ENSMUSG00000022620	Arsa	-2.78691	3.49585e-30	69.019	9.248	unchanged
ENSMUSG00000032376	Usp3	2.15273	3.50037e-30	6.303	26.076	unchanged
ENSMUSG00000040919	4930505A04Rik	-6.26265	3.50657e-30	57.099	0.68	unchanged
ENSMUSG00000019906	Lin7a	-4.61941	3.51501e-30	12.745	0.475	unchanged
ENSMUSG00000024331	Dsc2	4.96891	3.69373e-30	0.215	6.156	unchanged
ENSMUSG00000024556	Me2	2.03974	3.72335e-30	3.782	14.468	unchanged
ENSMUSG00000001120	Pcbp3	-3.71929	4.03809e-30	27.958	1.968	unchanged
ENSMUSG00000042942	Greb1l	2.40273	4.15113e-30	2.498	12.253	granulosa
ENSMUSG00000108929	Cc2d2b	-5.42544	4.68081e-30	8.565	0.183	unchanged
ENSMUSG00000022972	Cfap298	-2.91297	4.79726e-30	60.294	7.398	unchanged
ENSMUSG00000039164	Naif1	-2.60266	4.97313e-30	15.532	2.373	unchanged
ENSMUSG00000059430	Actg2	-4.37281	5.17926e-30	36.524	1.615	unchanged
ENSMUSG00000072720	Myo18b	-4.66044	5.27188e-30	2.884	0.105	unchanged
ENSMUSG00000031397	Tktl1	-7.58125	5.36635e-30	15.605	0.072	Sertoli
ENSMUSG00000039133	9330171B17Rik	-8.21562	5.44851e-30	29.547	0.097	unchanged
ENSMUSG00000027803	Wwtr1	2.16554	5.48174e-30	8.274	34.398	unchanged
ENSMUSG00000105734	4930558C23Rik	-9.28074	5.50116e-30	115.245	0.171	unchanged
ENSMUSG00000034063	4930590J08Rik	-5.97695	5.68373e-30	12.239	0.179	unchanged
ENSMUSG00000020930	Ccdc103	-4.72539	5.73185e-30	14.695	0.512	unchanged
ENSMUSG00000037313	Tacc3	-2.25612	6.05463e-30	18.614	3.604	unchanged
ENSMUSG00000066383	Iqcf1	-8.99147	6.05463e-30	117.375	0.215	unchanged
ENSMUSG00000043753	Dmrta1	-3.45001	6.15394e-30	21.73	1.851	Sertoli
ENSMUSG00000071322	Tcp10a	-8.63335	6.15962e-30	21.122	0.052	unchanged
ENSMUSG00000044854	1700056E22Rik	-5.64122	6.60967e-30	36.161	0.698	unchanged
ENSMUSG00000035085	1700020L24Rik	-7.99706	7.13112e-30	57.99	0.214	unchanged
ENSMUSG00000056215	Lrguk	-4.39126	8.06221e-30	2.425	0.107	unchanged
ENSMUSG00000034973	Dop1a	-2.10814	8.13458e-30	4.971	1.067	unchanged
ENSMUSG00000035095	Fam167a	-6.84493	8.55453e-30	9.382	0.08	unchanged
ENSMUSG00000040456	H2ap	-10.335	8.61296e-30	299.211	0.205	unchanged
ENSMUSG00000004105	Angptl2	3.42512	8.68039e-30	1.203	11.965	granulosa
ENSMUSG00000036225	Kctd1	2.48669	8.90627e-30	0.625	3.258	unchanged
ENSMUSG00000030976	Tex36	-9.00637	9.56817e-30	89.836	0.152	unchanged
ENSMUSG00000109160	4930598N05Rik	-7.32863	1.00165e-29	16.215	0.091	unchanged
ENSMUSG00000099681	1700052K11Rik	-2.27222	1.01417e-29	24.191	4.655	unchanged
ENSMUSG00000010136	Pifo	-7.55489	1.0351e-29	39.723	0.194	unchanged
ENSMUSG00000026974	Zmynd19	-1.74993	1.04674e-29	16.783	4.627	unchanged
ENSMUSG00000049608	Gpr55	-2.34669	1.05377e-29	16.718	3.066	Sertoli
ENSMUSG00000028750	Pla2g2c	-9.111	1.07599e-29	20.848	0.036	unchanged
ENSMUSG00000086918	4930429F24Rik	-6.48258	1.15092e-29	16.082	0.178	unchanged
ENSMUSG00000087223	4930442L01Rik	-9.2889	1.17982e-29	41.073	0.062	unchanged
ENSMUSG00000030323	Ift122	-2.73899	1.18492e-29	11.328	1.571	unchanged
ENSMUSG00000004070	Hmox2	-2.85051	1.2885e-29	132.613	17.012	unchanged
ENSMUSG00000069044	Usp9y	-6.83429	1.35449e-29	3.344	0.027	unchanged
ENSMUSG00000090877	Hspa1b	2.81186	1.51592e-29	4.695	30.527	unchanged
ENSMUSG00000031651	Triml1	-8.27878	1.54318e-29	22.5	0.065	unchanged
ENSMUSG00000030708	Dnajb13	-7.7243	1.62259e-29	16	0.076	granulosa
ENSMUSG00000056492	Adgrf5	3.37383	1.62664e-29	1.346	12.984	granulosa
ENSMUSG00000116210	Spn-ps	-7.86974	1.64385e-29	40.76	0.154	unchanged
ENSMUSG00000083899	Gm12346	-3.01389	1.68667e-29	17.524	2.02	unchanged
ENSMUSG00000027742	Cog6	-2.88948	1.70931e-29	45.239	5.65	unchanged
ENSMUSG00000035390	Brsk1	-3.53909	1.77988e-29	8.213	0.652	unchanged
ENSMUSG00000036292	Gramd1c	-4.47576	1.81144e-29	20.612	0.852	unchanged
ENSMUSG00000069713	4933406P04Rik	-4.30003	1.8445e-29	17.055	0.807	unchanged
ENSMUSG00000070471	Erich6	-6.39736	1.94803e-29	14.303	0.156	unchanged
ENSMUSG00000021756	Il6st	2.66513	2.05004e-29	16.084	94.691	unchanged
ENSMUSG00000034317	Trim59	-1.68797	2.05014e-29	39.563	11.373	unchanged
ENSMUSG00000022309	Angpt1	3.96103	2.05014e-29	0.405	5.892	unchanged
ENSMUSG00000026655	Fam107b	-3.50159	2.14517e-29	40.264	3.286	granulosa
ENSMUSG00000017639	Rab11fip4	-3.42908	2.14517e-29	10.918	0.943	Sertoli
ENSMUSG00000097675	1700101I11Rik	-5.71628	2.18006e-29	15.263	0.267	unchanged
ENSMUSG00000021944	Gata4	2.83189	2.24559e-29	22.992	152.189	unchanged
ENSMUSG00000024989	Cep55	-2.45474	2.33403e-29	22.664	3.832	unchanged
ENSMUSG00000027973	1700006A11Rik	-8.48604	2.33694e-29	28.022	0.069	unchanged
ENSMUSG00000116786	4930570E03Rik	-8.21339	2.4242e-29	32.279	0.103	unchanged
ENSMUSG00000022753	Tmem30c	-7.65624	2.47626e-29	13.931	0.064	unchanged
ENSMUSG00000030762	Aqp8	-6.53231	2.49179e-29	21.1	0.193	unchanged
ENSMUSG00000054934	Kcnmb4	-4.87775	2.49746e-29	8.545	0.274	unchanged
ENSMUSG00000020212	Mdm1	-3.449	2.52822e-29	17.629	1.492	unchanged
ENSMUSG00000027200	Sema6d	2.05402	2.572e-29	1.677	6.461	unchanged
ENSMUSG00000045378	Pxt1	-8.12613	2.61533e-29	51.55	0.168	unchanged
ENSMUSG00000030544	Mesp1	-8.01868	2.62321e-29	41.478	0.148	unchanged
ENSMUSG00000004661	Arid3b	-3.08931	2.73002e-29	9.543	1.036	unchanged
ENSMUSG00000034810	Scn7a	2.98266	2.83931e-29	0.508	3.679	unchanged
ENSMUSG00000050994	Adgb	-6.99285	2.87837e-29	7.138	0.055	unchanged
ENSMUSG00000117560	Gm31759	-4.54639	3.00375e-29	13.713	0.539	granulosa
ENSMUSG00000054910	4931415C17Rik	-7.07589	3.0893e-29	12.283	0.081	unchanged
ENSMUSG00000047502	Mroh7	-5.46203	3.20009e-29	19.405	0.404	unchanged
ENSMUSG00000026571	Dcaf6	-2.56206	3.31626e-29	22.188	3.475	unchanged
ENSMUSG00000101009	1700108F19Rik	-4.89761	3.41512e-29	6.715	0.211	unchanged
ENSMUSG00000026601	Axdnd1	-4.67859	3.58029e-29	17.116	0.617	unchanged
ENSMUSG00000020728	Cep112	-4.3123	3.60287e-29	10.662	0.495	unchanged
ENSMUSG00000033882	Rbm46	-3.10855	3.61317e-29	48.707	5.212	Sertoli
ENSMUSG00000031118	1700080O16Rik	-8.66359	3.65562e-29	34.86	0.074	unchanged
ENSMUSG00000108383	Gm6567	-7.35787	3.68931e-29	23.931	0.134	unchanged
ENSMUSG00000014503	Pkd2l2	-4.90415	3.92757e-29	6.809	0.208	granulosa
ENSMUSG00000024306	Ccdc178	-8.83471	3.9831e-29	20.604	0.043	unchanged
ENSMUSG00000026062	Slc9a2	-2.84459	4.19138e-29	3.416	0.443	unchanged
ENSMUSG00000046585	Cfap58	-8.19265	4.3665e-29	17.311	0.058	unchanged
ENSMUSG00000029163	Emilin1	2.74316	4.42245e-29	3.494	21.722	unchanged
ENSMUSG00000031787	Katnb1	-3.10693	4.42418e-29	17.503	1.879	unchanged
ENSMUSG00000022472	Desi1	-2.42719	4.53743e-29	61.463	10.561	unchanged
ENSMUSG00000043183	Simc1	-2.18852	4.73785e-29	20.679	4.194	unchanged
ENSMUSG00000112730	4930567K20Rik	-8.67789	4.82796e-29	55.195	0.119	unchanged
ENSMUSG00000030126	Tmcc1	-1.90428	4.89595e-29	10.38	2.566	unchanged
ENSMUSG00000085407	1700095J03Rik	-8.00563	4.96768e-29	24.251	0.091	unchanged
ENSMUSG00000095677	Dynlt1f	-2.92787	5.10563e-29	34.959	4.255	unchanged
ENSMUSG00000053080	2700081O15Rik	2.73219	5.17486e-29	3.006	18.585	unchanged
ENSMUSG00000074627	Mroh8	-6.20666	5.62945e-29	7.593	0.092	unchanged
ENSMUSG00000028024	Enpep	4.786	5.66459e-29	0.256	6.571	unchanged
ENSMUSG00000036782	Klhl13	3.35415	6.32621e-29	1.853	17.528	unchanged
ENSMUSG00000097455	Gm26891	-8.09519	6.54431e-29	18.062	0.066	unchanged
ENSMUSG00000040364	Sec1	-6.2053	6.8947e-29	11.95	0.143	unchanged
ENSMUSG00000049653	Spatc1	-8.4615	7.02269e-29	42.297	0.109	unchanged
ENSMUSG00000029131	Dnajb6	-2.22335	7.23588e-29	30.855	6.119	unchanged
ENSMUSG00000025413	Ttc4	-2.17792	7.58167e-29	46.03	9.409	unchanged
ENSMUSG00000050192	Eif5a2	-2.32117	8.31064e-29	14.904	2.779	unchanged
ENSMUSG00000063704	Mapk15	-6.1154	8.48407e-29	13.387	0.169	unchanged
ENSMUSG00000054690	Emcn	4.01056	8.64444e-29	0.217	3.183	unchanged
ENSMUSG00000031626	Sorbs2	1.67493	8.79104e-29	0.953	2.828	unchanged
ENSMUSG00000030882	Dnhd1	-5.08242	9.90021e-29	19.534	0.531	unchanged
ENSMUSG00000022994	Adcy6	2.55851	1.01873e-28	3.968	21.702	granulosa
ENSMUSG00000061186	Sfmbt2	-3.76009	1.06496e-28	15.591	1.064	unchanged
ENSMUSG00000032512	Wdr48	-2.21639	1.08121e-28	32.082	6.387	unchanged
ENSMUSG00000049971	Glt1d1	-8.22182	1.08633e-28	14.076	0.045	unchanged
ENSMUSG00000090206	Tepp	-6.34701	1.10642e-28	17.63	0.211	unchanged
ENSMUSG00000024155	Meiob	-6.09215	1.13222e-28	12.904	0.177	unchanged
ENSMUSG00000029875	Ccdc184	-7.00017	1.13511e-28	13.205	0.098	unchanged
ENSMUSG00000057359	Gm17494	-4.07109	1.13757e-28	2.84	0.161	unchanged
ENSMUSG00000074052	BC048644	-5.59668	1.16196e-28	8.957	0.176	unchanged
ENSMUSG00000041301	Cftr	-5.38953	1.17739e-28	5.154	0.119	unchanged
ENSMUSG00000064299	4921528I07Rik	-8.71354	1.20404e-28	18.24	0.042	unchanged
ENSMUSG00000053153	Spag16	-6.50903	1.25644e-28	5.11	0.054	unchanged
ENSMUSG00000034023	Fancd2	-3.32618	1.38446e-28	3.582	0.336	unchanged
ENSMUSG00000042688	Mapk6	-2.508	1.45211e-28	72.953	11.861	unchanged
ENSMUSG00000032306	Mpi	-2.14827	1.4986e-28	53.818	11.233	unchanged
ENSMUSG00000022092	Ppp3cc	-2.58576	1.68574e-28	28.442	4.377	unchanged
ENSMUSG00000029014	Dnajc2	-2.30544	1.74427e-28	15.546	2.915	unchanged
ENSMUSG00000097323	4930426I24Rik	-4.89337	1.76024e-28	14.66	0.446	unchanged
ENSMUSG00000023927	Satb1	2.50107	1.77335e-28	0.391	2.065	unchanged
ENSMUSG00000060600	Eno3	-2.88381	1.80598e-28	32.808	4.106	unchanged
ENSMUSG00000030059	Tmf1	-2.42665	1.83942e-28	43.495	7.474	unchanged
ENSMUSG00000021557	Agtpbp1	-2.81761	1.84302e-28	6.519	0.854	unchanged
ENSMUSG00000008398	Elk3	2.81253	1.85612e-28	1.984	12.925	granulosa
ENSMUSG00000026153	Fam135a	-2.2614	1.86557e-28	46.632	8.994	unchanged
ENSMUSG00000035211	Xrra1	-9.29499	2.027e-28	19.13	0.026	unchanged
ENSMUSG00000081739	Mdm4-ps	-8.54252	2.05658e-28	9.723	0.024	unchanged
ENSMUSG00000022855	Senp2	-2.53498	2.12064e-28	35.983	5.739	unchanged
ENSMUSG00000037418	Best1	-4.75968	2.19109e-28	35.767	1.216	unchanged
ENSMUSG00000006362	Cbfa2t3	3.08914	2.35676e-28	0.995	7.899	unchanged
ENSMUSG00000070639	Lrrc8b	-3.31077	2.58078e-28	79.685	7.413	unchanged
ENSMUSG00000030346	Rad51ap1	-2.57901	3.41063e-28	6.49	1.005	unchanged
ENSMUSG00000020904	Cfap52	-7.61113	3.44885e-28	17.37	0.088	unchanged
ENSMUSG00000020227	Irak3	-3.10991	3.47496e-28	17.804	1.904	unchanged
ENSMUSG00000071042	Rasgrp3	3.23463	3.53316e-28	0.687	6.014	unchanged
ENSMUSG00000025288	4933436I01Rik	-10.0118	3.68037e-28	74.194	0.072	unchanged
ENSMUSG00000047565	Acot10	-8.10396	3.71212e-28	36.519	0.123	unchanged
ENSMUSG00000029859	Epha1	3.92163	3.82761e-28	0.403	5.74	Sertoli
ENSMUSG00000074673	Ttll9	-7.12675	3.86383e-28	11.092	0.079	unchanged
ENSMUSG00000031174	Rpgr	-3.00608	3.86569e-28	7.789	0.893	unchanged
ENSMUSG00000027669	Gnb4	2.36828	3.9603e-28	0.7	3.354	unchanged
ENSMUSG00000020681	Ace	-3.20266	4.18569e-28	71.621	7.191	unchanged
ENSMUSG00000043460	Elfn2	-5.18381	4.32073e-28	4.247	0.111	unchanged
ENSMUSG00000089997	1810020O05Rik	-5.88776	4.39409e-28	6.614	0.107	unchanged
ENSMUSG00000075480	Gm10840	-9.08144	4.5131e-28	76.287	0.13	unchanged
ENSMUSG00000048400	Prss54	-8.22333	4.56281e-28	30.694	0.098	unchanged
ENSMUSG00000022033	Pbk	-2.74385	4.60021e-28	60.344	8.328	unchanged
ENSMUSG00000113211	4921525O09Rik	-7.96044	5.01829e-28	13.298	0.045	unchanged
ENSMUSG00000034825	Nrip3	-5.12791	5.07261e-28	4.404	0.116	unchanged
ENSMUSG00000039851	4932438H23Rik	-4.45765	5.14494e-28	7.619	0.325	unchanged
ENSMUSG00000026163	Sphkap	-3.71786	5.64652e-28	31.242	2.193	unchanged
ENSMUSG00000096573	1700009J07Rik	-8.23996	5.82624e-28	52.071	0.157	unchanged
ENSMUSG00000030321	Efcab12	-3.92163	5.84292e-28	10.059	0.614	unchanged
ENSMUSG00000067878	Map7d3	-3.06797	6.15707e-28	12.853	1.412	Sertoli
ENSMUSG00000038756	Ttll6	-8.68101	6.18762e-28	18.436	0.045	unchanged
ENSMUSG00000026019	Wdr12	-2.22812	6.32716e-28	7.505	1.48	unchanged
ENSMUSG00000044098	Rsbn1	-1.72326	6.41805e-28	28.038	7.858	unchanged
ENSMUSG00000022837	Iqcb1	-1.87979	6.47995e-28	9.041	2.272	unchanged
ENSMUSG00000042606	Hirip3	-2.64636	7.60299e-28	48.668	7.183	unchanged
ENSMUSG00000039492	Ccdc27	-7.97957	7.87611e-28	24.751	0.093	unchanged
ENSMUSG00000031576	Kcnu1	-4.65639	7.99914e-28	8.996	0.332	unchanged
ENSMUSG00000033149	Phldb2	2.51644	8.08771e-28	3.088	16.364	unchanged
ENSMUSG00000079871	Gm4984	-7.91846	8.19263e-28	137.057	0.524	unchanged
ENSMUSG00000049532	Sall2	2.24445	8.20994e-28	2.118	9.294	unchanged
ENSMUSG00000037737	Actrt3	-9.23653	8.30635e-28	42.551	0.071	unchanged
ENSMUSG00000049091	Sephs2	-2.69796	8.7721e-28	136.297	19.433	unchanged
ENSMUSG00000030491	Tdrd12	-7.6571	9.08021e-28	9.468	0.043	unchanged
ENSMUSG00000030216	Wbp11	-2.72294	9.16041e-28	65.825	9.217	unchanged
ENSMUSG00000036574	Tex44	-9.48752	9.29026e-28	57.199	0.077	unchanged
ENSMUSG00000020021	Fgd6	-3.12205	9.56109e-28	8.804	0.932	unchanged
ENSMUSG00000021365	Nedd9	2.53679	9.7248e-28	2.983	16.074	Sertoli
ENSMUSG00000027699	Ect2	-2.30469	9.78502e-28	11.287	2.117	unchanged
ENSMUSG00000061286	Exosc5	-2.16184	9.78502e-28	8.584	1.781	unchanged
ENSMUSG00000082071	Pramel	-4.58279	1.01159e-27	9.321	0.349	Sertoli
ENSMUSG00000045587	Lypd10	-9.02466	1.10259e-27	58.886	0.095	unchanged
ENSMUSG00000082195	Gm13034	-5.13739	1.16024e-27	5.294	0.142	unchanged
ENSMUSG00000043644	0610009L18Rik	-3.19515	1.16759e-27	51.74	5.242	unchanged
ENSMUSG00000073894	Rbmxl2	-9.91545	1.21056e-27	65.837	0.054	Sertoli
ENSMUSG00000020014	Cfap54	-5.62545	1.21959e-27	2.813	0.052	unchanged
ENSMUSG00000049670	Morn4	-3.06677	1.22657e-27	45.381	5.006	unchanged
ENSMUSG00000048003	Catsper4	-8.27317	1.26547e-27	24.982	0.075	unchanged
ENSMUSG00000074219	Gm10644	-3.82144	1.28398e-27	10.088	0.664	unchanged
ENSMUSG00000003500	Impdh1	3.49638	1.30173e-27	3.391	35.534	granulosa
ENSMUSG00000049897	Stkld1	-8.05469	1.33578e-27	20.617	0.072	unchanged
ENSMUSG00000042800	Spata46	-10.0688	1.39004e-27	141.912	0.124	unchanged
ENSMUSG00000099863	1700031L13Rik	-8.85136	1.48032e-27	83.079	0.173	unchanged
ENSMUSG00000020601	Trib2	4.171	1.52309e-27	9.086	151.97	granulosa
ENSMUSG00000031026	Trim66	-4.62419	1.53012e-27	2.516	0.092	unchanged
ENSMUSG00000025608	Podxl	2.08936	1.54047e-27	3.645	14.419	unchanged
ENSMUSG00000118383	Gm50321	2.22316	1.59333e-27	9.426	40.816	unchanged
ENSMUSG00000022800	Fyttd1	-2.01818	1.60623e-27	83.653	19.091	unchanged
ENSMUSG00000020657	Dnajc27	-3.45109	1.61285e-27	39.988	3.375	unchanged
ENSMUSG00000052025	Ppp1r2-ps7	-8.49183	1.62783e-27	97.606	0.256	unchanged
ENSMUSG00000035161	Ints6	-1.79072	1.77145e-27	11.243	3.009	unchanged
ENSMUSG00000022479	Vdr	-3.28492	1.79195e-27	7.029	0.669	Sertoli
ENSMUSG00000087204	1700073E17Rik	-8.10732	1.82632e-27	44.966	0.157	unchanged
ENSMUSG00000044556	Tex38	-8.28507	1.91365e-27	66.604	0.21	unchanged
ENSMUSG00000048411	Gm597	-8.66792	1.91378e-27	23.958	0.054	unchanged
ENSMUSG00000091970	Gm4868	-8.03923	1.97391e-27	56.173	0.188	unchanged
ENSMUSG00000112615	Gm18337	-8.58103	1.98522e-27	11.308	0.027	unchanged
ENSMUSG00000027703	Lrriq4	-7.6837	1.98523e-27	17.492	0.077	unchanged
ENSMUSG00000050526	Mgat4f	-7.56923	2.00429e-27	25.486	0.122	unchanged
ENSMUSG00000037580	Gch1	3.18308	2.05801e-27	0.361	3.029	granulosa
ENSMUSG00000019578	Ubxn6	-2.11331	2.07407e-27	39.445	8.435	unchanged
ENSMUSG00000049571	Cfap46	-5.9629	2.15162e-27	4.749	0.069	unchanged
ENSMUSG00000014547	Wdfy2	1.17265	2.36162e-27	7.193	15.033	unchanged
ENSMUSG00000097626	4921504A21Rik	-3.25156	2.37475e-27	10.519	1.027	unchanged
ENSMUSG00000036432	Siah2	-2.94462	2.38305e-27	31.127	3.737	unchanged
ENSMUSG00000084939	Gm830	8.86302	2.44938e-27	0.036	16.923	unchanged
ENSMUSG00000053470	Kdm3a	-2.01189	2.53333e-27	30.069	6.899	unchanged
ENSMUSG00000052534	Pbx1	3.13238	2.53409e-27	5.15	41.94	unchanged
ENSMUSG00000079177	Fam228a	-5.34976	2.71836e-27	13.129	0.296	unchanged
ENSMUSG00000042087	4933440N22Rik	-3.03001	2.72239e-27	20.527	2.353	unchanged
ENSMUSG00000045238	A730035I17Rik	-8.89579	2.81789e-27	26.78	0.048	unchanged
ENSMUSG00000027517	Ankrd60	-8.66125	2.94577e-27	58.016	0.124	unchanged
ENSMUSG00000063652	Slc22a21	-3.63757	3.00553e-27	26.504	1.965	unchanged
ENSMUSG00000092054	Kif4-ps	-8.99402	3.05072e-27	16.838	0.032	unchanged
ENSMUSG00000023272	Creld2	-2.13256	3.2275e-27	43.638	9.211	unchanged
ENSMUSG00000028484	Psip1	-2.1667	3.25629e-27	111.76	23.005	unchanged
ENSMUSG00000039337	Tex19.2	-8.30271	3.34423e-27	20.878	0.065	Sertoli
ENSMUSG00000006386	Tek	3.05352	3.34954e-27	0.912	6.948	unchanged
ENSMUSG00000062791	Gm382	-9.10035	3.37111e-27	18.12	0.028	unchanged
ENSMUSG00000030858	Fam24b	-6.77792	3.38765e-27	44.367	0.394	unchanged
ENSMUSG00000029833	Trim24	-2.34539	3.45319e-27	24.379	4.435	unchanged
ENSMUSG00000046958	4930432E11Rik	-7.33901	3.54681e-27	4.488	0.026	unchanged
ENSMUSG00000029517	Ankrd7	-8.77408	3.55284e-27	63.452	0.144	unchanged
ENSMUSG00000096959	4930509G22Rik	-5.7122	3.67799e-27	15.118	0.266	unchanged
ENSMUSG00000025154	Arhgap19	-2.29887	3.67941e-27	39.205	7.382	unchanged
ENSMUSG00000032226	Gcnt3	-5.35603	3.68589e-27	6.563	0.151	unchanged
ENSMUSG00000033966	Cdkl4	-6.70962	3.74703e-27	11.844	0.106	unchanged
ENSMUSG00000020461	Clhc1	-6.18057	3.85695e-27	12.154	0.151	unchanged
ENSMUSG00000109715	Gm45606	-4.14317	3.90468e-27	8.284	0.429	unchanged
ENSMUSG00000020234	4930404N11Rik	-7.1074	4.03144e-27	18.546	0.121	unchanged
ENSMUSG00000007035	Msh5	-3.79457	4.06707e-27	3.762	0.246	unchanged
ENSMUSG00000047044	D030056L22Rik	-2.19429	4.15861e-27	106.848	21.594	Sertoli
ENSMUSG00000031629	Cenpu	-3.5613	4.20469e-27	5.568	0.432	unchanged
ENSMUSG00000054727	1700013H16Rik	-7.65517	4.27481e-27	27.877	0.124	Sertoli
ENSMUSG00000072663	Spef2	-4.6284	4.31829e-27	3.28	0.122	unchanged
ENSMUSG00000068551	Zfp467	2.84521	4.51e-27	2.187	14.64	unchanged
ENSMUSG00000026491	Ahctf1	-2.43353	4.60845e-27	33.179	5.678	unchanged
ENSMUSG00000058816	Ppp1r2-ps3	-8.88145	4.74086e-27	103.496	0.198	unchanged
ENSMUSG00000036768	Kif15	-2.87982	4.90432e-27	4.092	0.514	unchanged
ENSMUSG00000052353	Cemip	-3.36151	5.00028e-27	2.596	0.236	unchanged
ENSMUSG00000028718	Stil	-3.33813	5.00454e-27	10.55	0.959	unchanged
ENSMUSG00000087367	Gm15491	-5.09	5.56667e-27	33.13	0.932	unchanged
ENSMUSG00000030787	Lyve1	4.95868	5.57979e-27	0.492	14.125	unchanged
ENSMUSG00000008438	Adam21	-7.08	5.61057e-27	14.282	0.099	unchanged
ENSMUSG00000020258	Glyctk	-3.40064	5.84647e-27	6.608	0.585	unchanged
ENSMUSG00000045414	Dipk2a	2.00985	6.0427e-27	7.566	28.291	unchanged
ENSMUSG00000020805	Slc13a5	-6.58265	6.05999e-27	7.28	0.07	unchanged
ENSMUSG00000021234	Fam161b	-3.21867	6.25369e-27	6.555	0.649	unchanged
ENSMUSG00000036377	C530008M17Rik	-4.22138	6.35839e-27	51.561	2.553	unchanged
ENSMUSG00000033055	Ankrd54	-2.98075	6.58326e-27	41.535	4.864	unchanged
ENSMUSG00000023403	Stk31	-9.52418	6.79613e-27	23.065	0.027	unchanged
ENSMUSG00000008813	Tppp2	-8.40024	7.73164e-27	90.298	0.227	unchanged
ENSMUSG00000052852	Reep1	-2.32055	7.79442e-27	51.636	9.587	Sertoli
ENSMUSG00000027358	Bmp2	4.57584	8.38498e-27	0.679	15.009	granulosa
ENSMUSG00000068391	Chrac1	-2.53979	8.7381e-27	47.672	7.596	unchanged
ENSMUSG00000014767	Tbp	-1.98113	8.77717e-27	8.305	1.945	unchanged
ENSMUSG00000099858	Gm6652	-5.14337	9.25572e-27	20.108	0.522	unchanged
ENSMUSG00000052056	Zfp217	-2.56034	9.42313e-27	41.111	6.442	unchanged
ENSMUSG00000008489	Elavl2	-3.0278	9.7024e-27	3.695	0.427	unchanged
ENSMUSG00000087122	4930403D09Rik	-9.92393	1.05882e-26	154.811	0.136	unchanged
ENSMUSG00000101968	1700027A15Rik	-9.17826	1.08656e-26	142.803	0.23	unchanged
ENSMUSG00000114979	Gm31072	-8.2526	1.08656e-26	165.62	0.506	unchanged
ENSMUSG00000036411	9530077C05Rik	-3.0248	1.1332e-26	16.729	1.899	unchanged
ENSMUSG00000045248	Med26	-3.03436	1.13547e-26	55.76	6.295	unchanged
ENSMUSG00000033191	Tie1	3.46383	1.17881e-26	0.831	8.546	unchanged
ENSMUSG00000062651	H2al2a	-8.90563	1.3137e-26	287.415	0.584	unchanged
ENSMUSG00000037075	Rnf139	-2.94969	1.31485e-26	174.722	20.896	unchanged
ENSMUSG00000037617	Spag1	-3.6101	1.35212e-26	6.319	0.475	unchanged
ENSMUSG00000022456	Septin3	-5.96066	1.36432e-26	3.814	0.057	unchanged
ENSMUSG00000031749	St3gal2	2.21883	1.36603e-26	10.033	43.381	unchanged
ENSMUSG00000079235	Ccdc13	-6.58182	1.38765e-26	11.899	0.123	unchanged
ENSMUSG00000013091	Tmem190	-7.59792	1.43909e-26	45.007	0.209	unchanged
ENSMUSG00000030722	Nfatc2ip	-2.59481	1.45572e-26	37.42	5.73	Sertoli
ENSMUSG00000022665	Ccdc80	3.04955	1.46641e-26	4.955	38.155	unchanged
ENSMUSG00000036800	Fam135b	-8.21011	1.49336e-26	2.595	0.008	unchanged
ENSMUSG00000013158	4933405L10Rik	-7.53417	1.55788e-26	25.574	0.131	unchanged
ENSMUSG00000041774	Ydjc	-3.48313	1.61337e-26	5.065	0.418	unchanged
ENSMUSG00000038564	Ift172	-3.19955	1.61726e-26	48.034	4.828	unchanged
ENSMUSG00000022895	Ets2	2.81772	1.62893e-26	1.491	9.765	unchanged
ENSMUSG00000110670	Gm30132	-8.237	1.65623e-26	5.626	0.017	unchanged
ENSMUSG00000051243	Islr2	-5.40372	1.65623e-26	3.357	0.072	Sertoli
ENSMUSG00000022881	Rfc4	-2.43119	1.7366e-26	25.038	4.291	unchanged
ENSMUSG00000058183	Mmel1	-5.50961	1.83628e-26	12.582	0.258	unchanged
ENSMUSG00000025916	Ppp1r42	-7.82158	1.84877e-26	30.188	0.121	unchanged
ENSMUSG00000037995	Igsf9	-3.87748	1.84877e-26	4.666	0.296	unchanged
ENSMUSG00000038323	1700066M21Rik	-2.38483	1.89599e-26	38.677	6.849	unchanged
ENSMUSG00000034206	Polq	-3.35746	2.15628e-26	3.887	0.352	unchanged
ENSMUSG00000040936	Ulk4	-4.3967	2.19895e-26	4.106	0.18	unchanged
ENSMUSG00000047604	Frat2	-3.88709	2.34184e-26	32.588	2.037	unchanged
ENSMUSG00000018776	Slc35g3	-8.81175	2.38785e-26	37.84	0.08	unchanged
ENSMUSG00000075590	Nrbp2	2.48121	2.48093e-26	13.266	68.847	unchanged
ENSMUSG00000049694	BC048671	-8.98892	2.51113e-26	46.893	0.087	unchanged
ENSMUSG00000046709	Mapk10	-3.54499	2.53689e-26	2.863	0.226	unchanged
ENSMUSG00000092192	Dnaaf4	-4.01014	2.55254e-26	8.378	0.487	unchanged
ENSMUSG00000057895	Zfp105	-2.4388	2.74338e-26	36.263	6.187	unchanged
ENSMUSG00000031552	Adam18	-6.10349	2.74872e-26	12.872	0.172	unchanged
ENSMUSG00000096995	2810029C07Rik	-3.69638	2.78656e-26	14.037	0.993	unchanged
ENSMUSG00000021916	Glt8d1	-1.82325	2.80445e-26	71.11	18.61	unchanged
ENSMUSG00000032680	6820408C15Rik	-4.32711	3.02949e-26	13.759	0.636	unchanged
ENSMUSG00000070997	1700055D18Rik	-3.63764	3.10907e-26	6.128	0.456	unchanged
ENSMUSG00000110393	Gm36445	-3.49361	3.11842e-26	18.549	1.523	unchanged
ENSMUSG00000033760	Rbm4b	-2.35165	3.12536e-26	18.157	3.291	unchanged
ENSMUSG00000027886	1700013F07Rik	-8.13103	3.14367e-26	33.068	0.114	unchanged
ENSMUSG00000021415	4933417A18Rik	-8.73221	3.14367e-26	49.467	0.11	unchanged
ENSMUSG00000062031	Pgghg	2.75857	3.18984e-26	2.458	15.426	unchanged
ENSMUSG00000015291	Gdi1	2.11169	3.24131e-26	7.786	31.247	unchanged
ENSMUSG00000005534	Insr	1.56293	3.245e-26	3.232	8.851	unchanged
ENSMUSG00000060967	Etd	-6.49694	3.26652e-26	44.718	0.45	Sertoli
ENSMUSG00000061436	Hipk2	2.15166	3.54671e-26	7.221	29.752	unchanged
ENSMUSG00000097271	Gm9903	-5.03966	3.86528e-26	13.563	0.387	unchanged
ENSMUSG00000019732	Calr3	-4.73695	3.90462e-26	26.296	0.913	unchanged
ENSMUSG00000029458	Brap	-2.25381	3.91097e-26	26.241	5.092	unchanged
ENSMUSG00000053046	Brsk2	-7.5903	3.96055e-26	5.28	0.026	unchanged
ENSMUSG00000041718	Alg13	-1.96701	4.05583e-26	6.662	1.579	unchanged
ENSMUSG00000079476	1700011M02Rik	-9.56465	4.2429e-26	181.94	0.212	Sertoli
ENSMUSG00000007987	Ift22	-2.55851	4.26353e-26	27.089	4.251	unchanged
ENSMUSG00000060491	4930522H14Rik	-7.91627	4.46063e-26	50.343	0.182	unchanged
ENSMUSG00000029147	Ppm1g	-2.30854	4.56745e-26	96.164	17.946	unchanged
ENSMUSG00000020164	Kcnmb4os1	-9.54263	4.94271e-26	92.138	0.113	unchanged
ENSMUSG00000010538	Tsacc	-4.57467	5.85333e-26	32.607	1.248	unchanged
ENSMUSG00000044916	1700029I15Rik	-3.7755	6.09369e-26	25.716	1.734	unchanged
ENSMUSG00000071138	Tex24	-8.07199	6.13924e-26	25.866	0.09	unchanged
ENSMUSG00000035365	Parpbp	-2.7661	6.21077e-26	10.351	1.402	unchanged
ENSMUSG00000059263	Usp47	-2.01307	6.27582e-26	29.314	6.721	unchanged
ENSMUSG00000028330	Ncbp1	-2.41274	6.27709e-26	45.469	7.896	unchanged
ENSMUSG00000054746	Abca15	-8.80999	6.55112e-26	10.926	0.021	unchanged
ENSMUSG00000032595	Cdhr4	-4.88353	6.63333e-26	7.461	0.233	unchanged
ENSMUSG00000026938	Fcna	5.63308	6.63863e-26	0.37	17.294	unchanged
ENSMUSG00000024207	Acsbg2	-8.0502	7.18633e-26	17.532	0.066	unchanged
ENSMUSG00000046230	Vps13a	-2.77417	7.33456e-26	15.633	2.112	unchanged
ENSMUSG00000038291	Snx25	-2.87668	7.50786e-26	6.784	0.851	unchanged
ENSMUSG00000034371	Tkfc	-3.06382	7.66273e-26	22.373	2.47	unchanged
ENSMUSG00000082396	Zfp389	-6.73527	7.67322e-26	23.867	0.217	unchanged
ENSMUSG00000020124	Usp15	-2.6917	7.73683e-26	21.552	3.086	unchanged
ENSMUSG00000045257	Morn2	-3.9877	7.83165e-26	46.978	2.775	unchanged
ENSMUSG00000118071	Gm50455	-4.02419	8.21659e-26	9.75	0.564	unchanged
ENSMUSG00000074491	Clec4g	-4.87721	8.65547e-26	7.365	0.24	unchanged
ENSMUSG00000091735	Gpr62	-6.69508	8.6865e-26	17.203	0.141	unchanged
ENSMUSG00000028492	Saxo1	-9.80237	9.19796e-26	41.421	0.042	unchanged
ENSMUSG00000028264	Spaca1	-5.04344	9.22705e-26	30.113	0.837	unchanged
ENSMUSG00000040669	Phc1	-2.73814	9.43472e-26	34.21	4.738	unchanged
ENSMUSG00000114384	4930455J16Rik	-8.97045	9.56203e-26	8.24	0.014	unchanged
ENSMUSG00000046408	1700067K01Rik	-5.61824	1.04077e-25	11.806	0.221	unchanged
ENSMUSG00000076438	Oxct2b	-10.0013	1.0477e-25	61.04	0.059	unchanged
ENSMUSG00000051316	Taf7	-1.73546	1.08446e-25	33.83	9.439	unchanged
ENSMUSG00000048960	Prex2	2.8492	1.10262e-25	0.177	1.173	unchanged
ENSMUSG00000048439	Nupl2	-2.57674	1.13145e-25	15.448	2.402	unchanged
ENSMUSG00000054889	Dsp	2.97055	1.29275e-25	0.576	4.18	granulosa
ENSMUSG00000087047	1700110K17Rik	-6.77555	1.3321e-25	28.578	0.228	unchanged
ENSMUSG00000032705	Exd2	-1.58189	1.35059e-25	8.856	2.738	unchanged
ENSMUSG00000117326	4930564C03Rik	-8.4324	1.36381e-25	88.933	0.232	unchanged
ENSMUSG00000037363	Letm2	-3.39213	1.38863e-25	14.702	1.293	unchanged
ENSMUSG00000089775	Gm16270	-9.14033	1.39054e-25	17.689	0.028	Sertoli
ENSMUSG00000090843	Heatr4	-7.55732	1.40565e-25	12.576	0.061	unchanged
ENSMUSG00000087360	Gm15104	-9.11899	1.42208e-25	88.365	0.134	unchanged
ENSMUSG00000021785	Ngly1	-2.57978	1.42937e-25	28.908	4.469	unchanged
ENSMUSG00000056912	1700017N19Rik	-8.8565	1.47655e-25	27.174	0.059	unchanged
ENSMUSG00000097016	Gm26708	-7.45187	1.50982e-25	17.828	0.095	unchanged
ENSMUSG00000038179	Slamf7	-7.71129	1.52179e-25	9.373	0.041	unchanged
ENSMUSG00000116681	Gm49618	-7.13868	1.64504e-25	47.731	0.289	unchanged
ENSMUSG00000037872	Ackr1	4.15563	1.64776e-25	0.946	15.745	unchanged
ENSMUSG00000104719	4933437G19Rik	-5.38346	1.66641e-25	16.966	0.382	unchanged
ENSMUSG00000108452	4930413G21Rik	-5.12782	1.73285e-25	20.289	0.533	unchanged
ENSMUSG00000019936	Epyc	-6.02298	1.73839e-25	8.695	0.125	unchanged
ENSMUSG00000085704	4921531C22Rik	-2.57179	1.74506e-25	23.552	3.704	unchanged
ENSMUSG00000051306	Usp42	-2.45539	1.76158e-25	32.286	5.446	unchanged
ENSMUSG00000079330	Lemd1	-5.80082	1.83444e-25	4.41	0.071	unchanged
ENSMUSG00000022787	Wdr53	-2.44693	1.86895e-25	45.867	7.781	unchanged
ENSMUSG00000021993	Mipep	-2.8565	1.90182e-25	7.757	0.989	unchanged
ENSMUSG00000040600	Eps8l3	-7.86719	1.91538e-25	17.594	0.073	unchanged
ENSMUSG00000040850	Psme4	-2.38152	1.97583e-25	34.519	6.125	unchanged
ENSMUSG00000031329	Tsx	-8.02773	2.00016e-25	43.531	0.159	Sertoli
ENSMUSG00000022676	Snai2	2.71733	2.00882e-25	4.223	25.744	unchanged
ENSMUSG00000079058	Adam34	-7.78324	2.06627e-25	17.862	0.082	unchanged
ENSMUSG00000029765	Plxna4	3.13556	2.16064e-25	0.282	2.305	unchanged
ENSMUSG00000026478	Lamc1	1.91077	2.16618e-25	11.303	39.476	unchanged
ENSMUSG00000024059	Clip4	-3.37547	2.19488e-25	12.781	1.137	unchanged
ENSMUSG00000026604	Ptpn14	2.08263	2.20549e-25	0.769	3.01	unchanged
ENSMUSG00000056899	Immp2l	-3.43749	2.23991e-25	7.484	0.651	unchanged
ENSMUSG00000025352	Gdf11	2.30058	2.25771e-25	1.419	6.484	granulosa
ENSMUSG00000062729	Ppox	1.83719	2.26707e-25	3.993	13.257	unchanged
ENSMUSG00000066441	Rdh11	-3.21282	2.41836e-25	106.811	10.643	unchanged
ENSMUSG00000034689	Spertl	-9.96759	2.42692e-25	87.142	0.079	unchanged
ENSMUSG00000040584	Abcb1a	2.63304	2.46048e-25	0.988	5.658	unchanged
ENSMUSG00000025495	Ptdss2	-2.02848	2.49562e-25	36.984	8.39	unchanged
ENSMUSG00000072995	Cpxcr1	-9.88484	2.64415e-25	59.954	0.056	unchanged
ENSMUSG00000054161	Fam83e	-7.25553	2.8614e-25	9.548	0.059	unchanged
ENSMUSG00000028457	Atp8b5	-4.39439	2.90809e-25	6.418	0.281	unchanged
ENSMUSG00000027327	1700037H04Rik	-3.07843	3.13429e-25	67.427	7.388	unchanged
ENSMUSG00000026831	1700007K13Rik	-3.22827	3.15358e-25	24.817	2.491	granulosa
ENSMUSG00000039831	Arhgap29	-1.86134	3.359e-25	59.888	15.247	unchanged
ENSMUSG00000096188	Cmtm4	1.47232	3.3654e-25	5.129	13.218	unchanged
ENSMUSG00000028399	Ptprd	1.98501	3.62992e-25	1.929	7.087	unchanged
ENSMUSG00000036992	Nxt1	-2.76091	3.76379e-25	137.583	18.82	unchanged
ENSMUSG00000087519	AV039307	-5.64803	4.00682e-25	20.04	0.373	unchanged
ENSMUSG00000092417	Gpank1	-2.32273	4.06434e-25	26.773	4.954	unchanged
ENSMUSG00000090671	Gm5067	3.59751	4.15503e-25	2.721	30.881	unchanged
ENSMUSG00000030714	Sgf29	-2.42151	4.20838e-25	42.902	7.401	unchanged
ENSMUSG00000020698	Cct6b	-7.21846	4.26518e-25	18.892	0.117	unchanged
ENSMUSG00000037605	Adgrl3	-2.99425	4.45548e-25	1.979	0.229	unchanged
ENSMUSG00000041431	Ccnb1	-2.3657	4.49685e-25	22.904	4.115	granulosa
ENSMUSG00000013155	Enkd1	-3.77036	4.5457e-25	15.021	1.021	unchanged
ENSMUSG00000002409	Dyrk1b	-3.19428	4.6903e-25	76.6	7.737	unchanged
ENSMUSG00000090643	Gm3453	-5.95219	4.71233e-25	14.411	0.221	unchanged
ENSMUSG00000058729	Lin9	-2.22712	4.77454e-25	6.615	1.311	unchanged
ENSMUSG00000046782	Ttc6	-9.53901	4.98582e-25	11.461	0.016	unchanged
ENSMUSG00000030748	Il4ra	2.64187	5.07603e-25	2.28	13.2	unchanged
ENSMUSG00000026809	Spaca9	-7.69687	5.35911e-25	47.544	0.221	unchanged
ENSMUSG00000036356	Csgalnact1	3.59221	5.38386e-25	0.514	5.726	unchanged
ENSMUSG00000048330	Ric3	-2.6032	5.46746e-25	5.806	0.885	Sertoli
ENSMUSG00000038949	Cnst	-1.95474	5.50666e-25	9.883	2.357	unchanged
ENSMUSG00000029135	Fosl2	2.80657	5.69561e-25	4.146	26.907	granulosa
ENSMUSG00000039958	Etfbkmt	1.91275	5.7202e-25	7.721	26.851	unchanged
ENSMUSG00000026401	Cd55b	-8.69354	6.16318e-25	33.476	0.073	unchanged
ENSMUSG00000022369	Mtbp	-2.35335	6.16457e-25	5.182	0.942	unchanged
ENSMUSG00000074768	Bhmt	-4.81908	6.16483e-25	14.171	0.465	unchanged
ENSMUSG00000032417	Rwdd2a	-3.14911	6.3275e-25	58.869	6.133	unchanged
ENSMUSG00000105843	Gm19439	4.00619	6.46777e-25	0.484	7.244	unchanged
ENSMUSG00000021087	Rtn1	-4.95176	6.51943e-25	7.245	0.214	unchanged
ENSMUSG00000034813	Grip1	-3.25007	6.56589e-25	6.47	0.627	unchanged
ENSMUSG00000063109	Dgkeos	-6.20703	6.57474e-25	10.555	0.13	unchanged
ENSMUSG00000030688	Stard10	-3.13469	6.72967e-25	58.393	6.153	unchanged
ENSMUSG00000027536	Chmp4c	4.05908	7.04233e-25	0.133	2.063	Sertoli
ENSMUSG00000078721	Fam205a1	-8.1011	7.5125e-25	11.03	0.034	unchanged
ENSMUSG00000022805	Maats1	-4.76258	7.91714e-25	7.114	0.241	unchanged
ENSMUSG00000030538	Cib1	-2.0123	7.92995e-25	25.299	5.821	unchanged
ENSMUSG00000025190	Got1	2.38913	8.05285e-25	9.028	43.87	unchanged
ENSMUSG00000029174	Tbc1d1	-2.32021	8.08718e-25	16.814	3.113	unchanged
ENSMUSG00000051043	Gprc5c	3.54559	8.12279e-25	0.66	7.11	unchanged
ENSMUSG00000046280	She	2.99418	8.32925e-25	0.386	2.827	granulosa
ENSMUSG00000031970	Dbndd1	-6.59829	8.38378e-25	11.515	0.117	unchanged
ENSMUSG00000000555	Itga5	2.71965	8.50139e-25	1.198	7.321	granulosa
ENSMUSG00000074039	4930520O04Rik	-3.85711	9.04118e-25	4.562	0.287	unchanged
ENSMUSG00000075271	Ttc30a1	-2.61568	9.06138e-25	17.69	2.678	unchanged
ENSMUSG00000078127	Fam170b	-9.75608	9.70364e-25	32.722	0.036	unchanged
ENSMUSG00000018800	Abca5	-1.64486	9.86399e-25	6.846	2.027	unchanged
ENSMUSG00000085521	4930526A20Rik	-4.34547	1.01917e-24	7.596	0.343	unchanged
ENSMUSG00000029298	Gbp9	2.75142	1.08017e-24	0.88	5.463	unchanged
ENSMUSG00000047368	Abhd17b	-1.93003	1.173e-24	70.04	17.005	unchanged
ENSMUSG00000051896	Tex37	-9.17163	1.18129e-24	95.526	0.146	unchanged
ENSMUSG00000061322	Dnaic1	-8.25249	1.21415e-24	14.944	0.047	unchanged
ENSMUSG00000046240	Hepacam	-4.35689	1.21732e-24	4.562	0.206	Sertoli
ENSMUSG00000037012	Hk1	-2.69168	1.22671e-24	47.073	6.728	unchanged
ENSMUSG00000050288	Fzd2	3.49027	1.32245e-24	3.981	41.534	granulosa
ENSMUSG00000041923	Nol4	-9.2505	1.32484e-24	10.859	0.016	unchanged
ENSMUSG00000036983	Tfb1m	-2.44497	1.33248e-24	8.492	1.425	unchanged
ENSMUSG00000026574	Dpt	4.10248	1.33329e-24	1.749	27.506	unchanged
ENSMUSG00000037325	Bbs7	-2.48383	1.45587e-24	8.769	1.448	unchanged
ENSMUSG00000039252	Lgi2	3.28021	1.4568e-24	0.406	3.64	unchanged
ENSMUSG00000030595	Nfkbib	-2.31126	1.46301e-24	22.914	4.273	unchanged
ENSMUSG00000048696	Mex3d	-2.77946	1.476e-24	111.388	14.998	unchanged
ENSMUSG00000025049	Taf5	-2.01806	1.49825e-24	11.473	2.614	unchanged
ENSMUSG00000086796	4932702P03Rik	-8.45944	1.55607e-24	12.831	0.03	unchanged
ENSMUSG00000021961	4930578I06Rik	-8.62092	1.59492e-24	40.967	0.103	unchanged
ENSMUSG00000031736	Crnde	-5.52356	1.60167e-24	8.45	0.162	unchanged
ENSMUSG00000005481	Ddx39	-1.50163	1.62157e-24	19.968	6.524	unchanged
ENSMUSG00000029437	Il31	-7.35963	1.67188e-24	27.525	0.153	unchanged
ENSMUSG00000029003	Mad2l2	-2.83406	1.69251e-24	21.269	2.751	unchanged
ENSMUSG00000032065	Tex12	-6.66195	1.70577e-24	20.349	0.195	unchanged
ENSMUSG00000039395	Mreg	-4.41649	1.71813e-24	8.383	0.374	unchanged
ENSMUSG00000040298	Btbd16	-6.93644	1.72624e-24	8.791	0.064	unchanged
ENSMUSG00000022177	Haus4	-2.63924	1.72624e-24	26.091	3.863	unchanged
ENSMUSG00000048126	Col6a3	2.6189	1.74036e-24	3.877	22.065	unchanged
ENSMUSG00000001517	Foxm1	-2.81939	1.85964e-24	27.975	3.669	unchanged
ENSMUSG00000058290	Espl1	-3.16727	1.87625e-24	14.464	1.491	unchanged
ENSMUSG00000050199	Lgr4	1.4934	1.90346e-24	7.248	18.956	unchanged
ENSMUSG00000073102	Drc1	-6.69151	1.90572e-24	10.555	0.097	unchanged
ENSMUSG00000038060	Dlec1	-4.66219	1.90572e-24	6.989	0.256	unchanged
ENSMUSG00000062224	4933411G06Rik	-8.58934	1.93563e-24	51.348	0.126	unchanged
ENSMUSG00000116376	Tmem249	-7.79672	1.96399e-24	42.712	0.191	unchanged
ENSMUSG00000027071	P2rx3	-6.08623	2.0486e-24	10.755	0.145	unchanged
ENSMUSG00000048012	Zfp473	-3.86013	2.25984e-24	1.391	0.092	unchanged
ENSMUSG00000022110	Sucla2	-2.0104	2.29849e-24	78.404	18.001	unchanged
ENSMUSG00000028132	Tlcd4	-4.76585	2.31961e-24	12.142	0.411	unchanged
ENSMUSG00000020636	Allc	-8.45116	2.36998e-24	31.761	0.084	unchanged
ENSMUSG00000022742	Cpox	2.03103	2.44552e-24	2.912	11.047	unchanged
ENSMUSG00000006599	Gtf2h1	-2.23563	2.51192e-24	55.642	10.922	unchanged
ENSMUSG00000097898	4930455B14Rik	-9.31997	2.53597e-24	45.994	0.074	unchanged
ENSMUSG00000032712	Resf1	1.76724	2.54764e-24	10.335	32.692	unchanged
ENSMUSG00000030650	Tmc5	-5.53649	2.55589e-24	8.84	0.184	unchanged
ENSMUSG00000070563	Spaca4	-9.44836	2.56585e-24	100.58	0.136	unchanged
ENSMUSG00000029408	Abcb9	-3.31017	2.68575e-24	4.217	0.392	unchanged
ENSMUSG00000048029	Eno4	-5.23033	2.69877e-24	9.76	0.251	unchanged
ENSMUSG00000033031	Cip2a	-2.07308	2.81825e-24	9.13	2.007	unchanged
ENSMUSG00000058626	Capn11	-7.33962	2.82754e-24	14.062	0.077	unchanged
ENSMUSG00000034623	Prss55	-8.56771	2.91505e-24	36.661	0.087	unchanged
ENSMUSG00000060510	Zfp266	1.39249	3.14913e-24	12.458	30.351	unchanged
ENSMUSG00000030041	M1ap	-7.79384	3.16391e-24	13.524	0.048	Sertoli
ENSMUSG00000026028	Trak2	1.59608	3.2008e-24	6.537	18.352	unchanged
ENSMUSG00000042246	Tmc7	-3.3957	3.21557e-24	20.452	1.793	Sertoli
ENSMUSG00000025980	Hspd1	2.55906	3.2717e-24	49.849	272.566	unchanged
ENSMUSG00000044863	Defb36	-3.02031	3.31744e-24	47.383	5.416	Sertoli
ENSMUSG00000039629	Strip2	-2.99386	3.33992e-24	10.195	1.186	Sertoli
ENSMUSG00000028453	Fancg	-2.88881	3.43126e-24	20.563	2.562	unchanged
ENSMUSG00000020419	Hormad2	-6.96204	3.47932e-24	7.722	0.06	unchanged
ENSMUSG00000037432	Fer1l5	-8.5118	3.48528e-24	9.467	0.022	unchanged
ENSMUSG00000027939	Nup210l	-5.17101	3.57629e-24	7.033	0.176	unchanged
ENSMUSG00000053965	Pde5a	3.21178	3.80235e-24	4.043	34.775	unchanged
ENSMUSG00000024269	Tpgs2	-2.48435	4.25625e-24	18.286	3.019	unchanged
ENSMUSG00000073380	Arrdc5	-9.52408	4.49898e-24	71.058	0.091	unchanged
ENSMUSG00000015970	Chdh	-3.4704	4.50486e-24	12.86	1.075	unchanged
ENSMUSG00000035983	Gm7008	-4.28417	4.51364e-24	11.509	0.529	unchanged
ENSMUSG00000026592	Tex35	-8.45638	4.61536e-24	44.258	0.124	unchanged
ENSMUSG00000071015	Gm136	-8.53605	4.64368e-24	47.613	0.113	unchanged
ENSMUSG00000025586	Cpeb1	-3.50821	4.74915e-24	6.026	0.502	unchanged
ENSMUSG00000044933	Sstr3	3.60743	5.25796e-24	0.653	7.373	unchanged
ENSMUSG00000034706	Dnaic2	-5.56356	5.31231e-24	9.307	0.18	unchanged
ENSMUSG00000001228	Uhrf1	-2.19558	5.72343e-24	22.136	4.465	granulosa
ENSMUSG00000032968	Inha	3.18383	6.00124e-24	255.942	2164.36	granulosa
ENSMUSG00000052920	Prkg1	-2.33115	6.17313e-24	3.612	0.663	unchanged
ENSMUSG00000024897	Apba1	-3.75328	6.18627e-24	16.493	1.125	unchanged
ENSMUSG00000035049	Rrp12	-2.21269	6.21261e-24	11.891	2.372	unchanged
ENSMUSG00000002076	Hsf2bp	-7.77578	6.30287e-24	8.24	0.031	unchanged
ENSMUSG00000115546	Gm49077	-7.0419	6.52417e-24	21.537	0.162	unchanged
ENSMUSG00000020246	Hcfc2	-1.96478	6.53817e-24	20.056	4.758	unchanged
ENSMUSG00000021090	Lrrc9	-4.13	7.35232e-24	12.595	0.668	unchanged
ENSMUSG00000038569	Rad9b	-2.72266	7.48998e-24	6.736	0.932	unchanged
ENSMUSG00000020333	Acsl6	-3.69785	7.50372e-24	4.047	0.291	unchanged
ENSMUSG00000045725	Prr15	-3.34562	7.61628e-24	10.143	0.936	Sertoli
ENSMUSG00000020562	Efcab10	-8.02738	7.98504e-24	66.846	0.246	unchanged
ENSMUSG00000020617	1700012B07Rik	-9.39625	8.12795e-24	31.314	0.04	unchanged
ENSMUSG00000039329	Tex19.1	-7.92531	8.2591e-24	17.475	0.064	unchanged
ENSMUSG00000087044	1700042G15Rik	-8.0829	8.70882e-24	55.587	0.194	unchanged
ENSMUSG00000097908	4933404O12Rik	-2.85521	9.11142e-24	10.35	1.325	unchanged
ENSMUSG00000028678	Kif2c	-3.70101	9.44706e-24	31.654	2.248	granulosa
ENSMUSG00000019876	Pkib	-3.70666	9.80441e-24	2.052	0.146	unchanged
ENSMUSG00000011832	Evi5l	-2.34578	9.88134e-24	20.291	3.691	Sertoli
ENSMUSG00000040828	Catsperd	-4.50137	9.9324e-24	12.343	0.502	unchanged
ENSMUSG00000035245	Eogt	2.03778	1.00602e-23	1.995	7.597	unchanged
ENSMUSG00000023051	Tarbp2	-2.23896	1.04914e-23	19.12	3.743	unchanged
ENSMUSG00000059972	Gm14773	-9.85814	1.05244e-23	209.635	0.206	unchanged
ENSMUSG00000058709	Egln2	-2.2653	1.09491e-23	129.755	24.98	unchanged
ENSMUSG00000052861	Dnah6	-5.70245	1.10956e-23	4.748	0.086	unchanged
ENSMUSG00000000103	Zfy2	-7.08355	1.11364e-23	7.403	0.051	unchanged
ENSMUSG00000050439	Enthd1	-7.93325	1.12558e-23	14.871	0.058	unchanged
ENSMUSG00000031189	Aff2	2.80836	1.12558e-23	1.911	12.43	granulosa
ENSMUSG00000033965	Slc16a2	2.40598	1.18975e-23	6.315	31.125	Sertoli
ENSMUSG00000040250	Ints13	-1.9451	1.24029e-23	14.173	3.404	unchanged
ENSMUSG00000105676	Gm43403	-5.6937	1.26067e-23	8.809	0.152	unchanged
ENSMUSG00000085820	4933406K04Rik	-8.36441	1.26067e-23	16.725	0.046	unchanged
ENSMUSG00000030994	D7Ertd443e	-4.00291	1.26367e-23	11.698	0.675	unchanged
ENSMUSG00000048794	Cfap100	-5.49089	1.28145e-23	6.56	0.132	unchanged
ENSMUSG00000007888	Crlf1	-4.47796	1.3198e-23	12.31	0.481	unchanged
ENSMUSG00000025420	Katnal2	-4.88182	1.42919e-23	6.712	0.213	unchanged
ENSMUSG00000035168	Tanc1	1.69994	1.48707e-23	2.296	6.916	unchanged
ENSMUSG00000053199	Arhgap20	-2.65706	1.51803e-23	13.843	2.031	Sertoli
ENSMUSG00000032076	Cadm1	-1.8681	1.64428e-23	14.384	3.656	Sertoli
ENSMUSG00000048772	Tmem53	-3.32362	1.71765e-23	61.023	5.629	unchanged
ENSMUSG00000021379	Id4	-3.29455	1.76714e-23	15.626	1.484	unchanged
ENSMUSG00000036040	Adamtsl2	4.25655	1.77491e-23	0.23	4.074	unchanged
ENSMUSG00000117080	1700063J08Rik	-5.00635	1.85737e-23	23.778	0.698	unchanged
ENSMUSG00000112880	Gm20337	-4.44502	1.85882e-23	11.967	0.517	unchanged
ENSMUSG00000022656	Nectin3	-3.03225	1.88761e-23	43.328	4.89	unchanged
ENSMUSG00000025203	Scd2	1.61845	1.98261e-23	152.499	434.219	unchanged
ENSMUSG00000108345	4933435G04Rik	-8.2673	2.21154e-23	24.684	0.072	unchanged
ENSMUSG00000033386	Frrs1	2.8715	2.30264e-23	0.619	4.179	unchanged
ENSMUSG00000045102	Poln	-4.23612	2.37889e-23	2.267	0.116	unchanged
ENSMUSG00000060715	1700019A02Rik	-6.935	2.46032e-23	37.624	0.285	unchanged
ENSMUSG00000035057	Mgat4d	-9.28806	2.46032e-23	30.115	0.044	unchanged
ENSMUSG00000037885	Stk35	-2.32615	2.47521e-23	34.04	6.267	unchanged
ENSMUSG00000086930	Frs3os	-7.77678	2.49691e-23	34.975	0.146	unchanged
ENSMUSG00000086540	Scml1	-7.37837	2.80395e-23	10.992	0.06	unchanged
ENSMUSG00000040829	Zmynd15	-2.55845	2.80823e-23	31.697	4.973	unchanged
ENSMUSG00000072473	1700024G13Rik	-7.57169	2.92153e-23	37.913	0.183	unchanged
ENSMUSG00000026950	Neb	2.57141	3.08604e-23	0.149	0.823	unchanged
ENSMUSG00000112666	Gm48485	-8.10374	3.09633e-23	11.064	0.037	unchanged
ENSMUSG00000118653	AC159819.1	-2.74072	3.27951e-23	18.302	2.536	NA
ENSMUSG00000035126	Wdr78	-3.92666	3.33345e-23	10.709	0.65	unchanged
ENSMUSG00000057969	Sema3b	3.13387	3.49102e-23	0.601	4.899	granulosa
ENSMUSG00000027463	Slc52a3	-2.70088	3.51914e-23	39.161	5.591	Sertoli
ENSMUSG00000075033	Nxpe3	-3.3244	3.52934e-23	7.393	0.684	unchanged
ENSMUSG00000116576	Gm49725	-8.27536	3.69163e-23	25.32	0.076	unchanged
ENSMUSG00000027306	Nusap1	-2.02625	3.74163e-23	16.681	3.79	unchanged
ENSMUSG00000037892	Pcdh18	3.03072	3.83698e-23	1.022	7.708	granulosa
ENSMUSG00000022960	Donson	-2.4319	3.90521e-23	19.83	3.391	unchanged
ENSMUSG00000026211	Obsl1	2.41204	3.9522e-23	14.088	69.717	unchanged
ENSMUSG00000063281	Zfp35	-2.84796	4.04992e-23	115.189	14.785	unchanged
ENSMUSG00000032402	Smad3	2.25192	4.24046e-23	5.873	26.007	unchanged
ENSMUSG00000005803	Sqor	-3.08708	4.25397e-23	26.873	2.928	unchanged
ENSMUSG00000004798	Ulk2	-1.68504	4.3242e-23	27.135	7.818	unchanged
ENSMUSG00000035547	Capn5	3.65453	4.45526e-23	0.837	9.811	unchanged
ENSMUSG00000028643	Svbp	-2.58462	4.49886e-23	87.908	13.575	unchanged
ENSMUSG00000044468	Tent5c	-2.51773	4.63795e-23	103.127	16.677	unchanged
ENSMUSG00000045466	Zfp956	-3.25487	4.85141e-23	45.513	4.396	unchanged
ENSMUSG00000049164	Zfp518a	-1.77155	4.88593e-23	48.631	13.203	Sertoli
ENSMUSG00000035539	Ccdc180	-6.82265	4.88626e-23	5.754	0.046	unchanged
ENSMUSG00000028706	Nsun4	-3.07044	5.0349e-23	39.232	4.314	unchanged
ENSMUSG00000031786	Drc7	-7.95408	5.13552e-23	13.94	0.05	unchanged
ENSMUSG00000031229	Atrx	1.67826	5.20465e-23	6.289	18.69	unchanged
ENSMUSG00000117852	4930471G03Rik	-9.58876	5.31255e-23	81.983	0.097	unchanged
ENSMUSG00000033658	Ddx19b	-2.69421	5.32815e-23	36.507	5.217	unchanged
ENSMUSG00000067360	Pramel3	-7.63581	5.49593e-23	7.286	0.032	unchanged
ENSMUSG00000020156	Pwwp3a	-2.84677	5.5636e-23	26.102	3.356	unchanged
ENSMUSG00000019952	Poc1b	-2.16737	5.6168e-23	12.972	2.678	unchanged
ENSMUSG00000026004	Kansl1l	-1.51663	5.68908e-23	16.453	5.322	unchanged
ENSMUSG00000005493	Msh4	-6.10627	5.78823e-23	2.347	0.028	unchanged
ENSMUSG00000103504	Gm38390	-8.47283	5.78823e-23	45.107	0.112	unchanged
ENSMUSG00000032186	Tmod2	-2.29774	5.84904e-23	7.132	1.342	unchanged
ENSMUSG00000032218	Ccnb2	-2.51175	6.15218e-23	47.175	7.675	granulosa
ENSMUSG00000032497	Lrrfip2	-2.14674	6.23962e-23	9.678	2.019	unchanged
ENSMUSG00000042428	Mgat3	2.36249	6.34081e-23	2.213	10.591	unchanged
ENSMUSG00000022911	Arl13b	-1.62799	6.34365e-23	13.017	3.894	unchanged
ENSMUSG00000024076	Vit	-3.14297	6.42254e-23	21.933	2.295	unchanged
ENSMUSG00000062170	Fmr1nb	-6.32606	6.61096e-23	17.41	0.205	Sertoli
ENSMUSG00000025001	Hells	-1.88928	6.64269e-23	10.906	2.729	unchanged
ENSMUSG00000029044	4930584F24Rik	-8.72487	6.80529e-23	33.538	0.075	unchanged
ENSMUSG00000085880	Gm15229	-8.12634	6.87608e-23	27.244	0.092	unchanged
ENSMUSG00000026676	Ccdc3	4.47353	6.94744e-23	2.672	54.719	granulosa
ENSMUSG00000037708	Spag6	-7.65462	7.10785e-23	10.043	0.046	unchanged
ENSMUSG00000087612	A230005M16Rik	5.55141	7.32725e-23	0.197	8.487	unchanged
ENSMUSG00000029788	Cpa5	-8.52274	7.3509e-23	20.279	0.055	unchanged
ENSMUSG00000015597	Zfp318	-2.64952	7.48677e-23	29.147	4.292	unchanged
ENSMUSG00000053508	Gtsf2	-8.16553	7.53384e-23	52.742	0.166	unchanged
ENSMUSG00000041679	Lrrc29	-3.37721	7.65852e-23	13.824	1.234	unchanged
ENSMUSG00000054523	Ms4a5	-9.63635	7.75114e-23	53.371	0.061	unchanged
ENSMUSG00000026279	Thap4	-2.14569	7.76208e-23	16.768	3.504	unchanged
ENSMUSG00000031781	Ciapin1	-1.7193	7.87992e-23	9.335	2.633	unchanged
ENSMUSG00000084135	Pom121l12	-10.8846	7.93515e-23	124.491	0.07	unchanged
ENSMUSG00000056821	1700028I16Rik	-7.57859	7.96254e-23	24.617	0.125	unchanged
ENSMUSG00000097573	G730003C15Rik	-3.64718	8.41386e-23	5.688	0.425	unchanged
ENSMUSG00000096993	Gm26787	-7.42693	8.76215e-23	48.797	0.283	unchanged
ENSMUSG00000061759	Armt1	-2.03218	8.8672e-23	17.721	4.007	unchanged
ENSMUSG00000117868	Gm50165	-8.65788	9.0353e-23	26.289	0.057	unchanged
ENSMUSG00000112039	Gm5136	-7.78744	9.05252e-23	21.353	0.083	unchanged
ENSMUSG00000027971	Ndst4	-7.00454	9.17626e-23	2.247	0.017	unchanged
ENSMUSG00000040732	Erg	2.3174	9.5092e-23	1.284	5.993	unchanged
ENSMUSG00000054966	Lmntd1	-5.23418	9.65701e-23	2.992	0.075	unchanged
ENSMUSG00000033420	Antxr1	2.39527	1.00021e-22	2.733	13.323	unchanged
ENSMUSG00000020919	Stat5b	2.15667	1.00714e-22	4.333	17.94	unchanged
ENSMUSG00000063229	Ldha	-2.42816	1.00981e-22	187.234	32.149	granulosa
ENSMUSG00000026000	Lancl1	-2.22981	1.01298e-22	16.498	3.254	unchanged
ENSMUSG00000014075	Tctex1d2	-3.11088	1.03178e-22	24.798	2.645	unchanged
ENSMUSG00000005947	Itgae	-8.95233	1.03824e-22	11.081	0.022	unchanged
ENSMUSG00000042784	Muc1	-4.78812	1.08371e-22	9.246	0.312	unchanged
ENSMUSG00000070570	Slc17a7	-7.1452	1.11549e-22	4.414	0.026	unchanged
ENSMUSG00000079173	Zan	-6.11046	1.12963e-22	2.247	0.03	unchanged
ENSMUSG00000056508	1700001K19Rik	-9.47212	1.26142e-22	77.065	0.111	unchanged
ENSMUSG00000039254	Pomt1	-2.49365	1.28849e-22	22.304	3.657	granulosa
ENSMUSG00000019828	Grm1	-5.25558	1.29604e-22	1.882	0.047	unchanged
ENSMUSG00000097650	4921507G05Rik	-7.87147	1.46982e-22	19.25	0.076	unchanged
ENSMUSG00000011877	Git1	-2.88938	1.47025e-22	102.519	12.794	unchanged
ENSMUSG00000020396	Nefh	2.82533	1.47378e-22	2.731	17.939	unchanged
ENSMUSG00000022249	Ttc23l	-7.24501	1.47378e-22	11.73	0.068	unchanged
ENSMUSG00000016239	Lonrf3	-2.24123	1.49519e-22	17.46	3.422	Sertoli
ENSMUSG00000046532	Ar	1.66577	1.56821e-22	8.955	26.4	unchanged
ENSMUSG00000036138	Acaa1a	2.18812	1.58936e-22	5.274	22.318	unchanged
ENSMUSG00000039738	Slx4	-3.02246	1.74059e-22	33.926	3.855	unchanged
ENSMUSG00000090291	Lrrc10b	-4.95046	1.74859e-22	7.014	0.214	granulosa
ENSMUSG00000026814	Eng	2.87291	1.78724e-22	4.399	29.921	unchanged
ENSMUSG00000004085	Map3k20	1.273	1.85528e-22	2.488	5.576	unchanged
ENSMUSG00000073471	Rsph3a	-3.69417	1.87508e-22	40.711	2.911	unchanged
ENSMUSG00000005089	Slc1a2	-4.22871	1.88429e-22	2.754	0.137	unchanged
ENSMUSG00000032400	Zwilch	-2.57489	1.92759e-22	13.392	2.069	unchanged
ENSMUSG00000060268	Armh1	-7.03792	1.95183e-22	9.006	0.06	unchanged
ENSMUSG00000044938	Klhl31	4.20444	1.98576e-22	0.291	4.959	unchanged
ENSMUSG00000029330	Cds1	-3.67631	2.02979e-22	21.485	1.559	unchanged
ENSMUSG00000041009	Iqcf4	-11.2398	2.03059e-22	216.896	0.083	unchanged
ENSMUSG00000096753	Fam181a	-9.03423	2.081e-22	34.542	0.056	unchanged
ENSMUSG00000098090	2700099C18Rik	-2.90496	2.1225e-22	8.72	1.076	unchanged
ENSMUSG00000032359	Ctsh	4.0511	2.2236e-22	3.135	48.182	unchanged
ENSMUSG00000039841	Zfp800	-2.03188	2.25812e-22	28.841	6.522	unchanged
ENSMUSG00000034009	Rxfp1	5.18037	2.29003e-22	0.047	1.608	unchanged
ENSMUSG00000064125	Prr36	2.95921	2.39355e-22	0.459	3.319	unchanged
ENSMUSG00000029384	2010109A12Rik	-4.76143	2.40539e-22	12.739	0.417	unchanged
ENSMUSG00000017417	Plxdc1	-2.90645	2.44458e-22	9.85	1.216	unchanged
ENSMUSG00000069135	Fgfr1op	-1.86002	2.51968e-22	31.352	7.994	unchanged
ENSMUSG00000045435	Tmem60	-2.02362	2.56921e-22	28.013	6.373	unchanged
ENSMUSG00000046093	Hpcal4	-4.85614	2.64254e-22	2.923	0.092	unchanged
ENSMUSG00000039782	Cpeb2	-2.57649	2.75194e-22	38.828	6.031	Sertoli
ENSMUSG00000018425	Dhx40	-1.4672	2.86984e-22	31.08	10.421	unchanged
ENSMUSG00000082691	Dynlt1-ps1	-2.40771	2.88019e-22	111.432	19.484	unchanged
ENSMUSG00000021987	Mtmr6	-2.08006	2.88434e-22	90.262	19.739	unchanged
ENSMUSG00000023885	Thbs2	2.58896	2.98004e-22	0.932	5.17	unchanged
ENSMUSG00000072145	BC061237	-7.33105	3.14797e-22	22.298	0.138	unchanged
ENSMUSG00000079479	Gm9112	-8.93976	3.25118e-22	117.155	0.189	Sertoli
ENSMUSG00000006464	Bbs1	-2.24571	3.32388e-22	6.22	1.213	unchanged
ENSMUSG00000007646	Rad51c	-2.1942	3.61148e-22	5.334	1.078	unchanged
ENSMUSG00000032854	Ugt8a	-7.65691	4.36818e-22	6.059	0.03	Sertoli
ENSMUSG00000019851	Perp	3.5377	4.52179e-22	0.781	8.397	granulosa
ENSMUSG00000031906	Smpd3	-3.48541	4.54719e-22	8.238	0.675	unchanged
ENSMUSG00000034818	Celf5	-5.67944	4.56379e-22	3.389	0.062	unchanged
ENSMUSG00000032057	4833427G06Rik	-8.15595	4.89656e-22	39.032	0.109	unchanged
ENSMUSG00000010609	Psen2	2.82435	4.91819e-22	2.943	19.302	unchanged
ENSMUSG00000018479	1700125H20Rik	-5.68845	5.06506e-22	17.627	0.315	unchanged
ENSMUSG00000050966	Lin28a	-6.5376	5.41518e-22	4.712	0.047	Sertoli
ENSMUSG00000102457	Gm38342	-5.65966	5.43617e-22	4.62	0.088	unchanged
ENSMUSG00000030086	Chchd6	-3.56031	5.53759e-22	6.071	0.482	unchanged
ENSMUSG00000021068	Nin	2.40758	5.53978e-22	0.69	3.401	unchanged
ENSMUSG00000022580	Rhpn1	-3.59787	5.71535e-22	4.431	0.337	unchanged
ENSMUSG00000032515	Csrnp1	-2.95497	5.92304e-22	13.358	1.598	Sertoli
ENSMUSG00000002274	Metrn	2.87722	6.01963e-22	2.304	15.681	unchanged
ENSMUSG00000045377	Tmem88	3.67589	6.28014e-22	1.051	12.569	unchanged
ENSMUSG00000033730	Egr3	-4.9697	6.30456e-22	6.297	0.181	unchanged
ENSMUSG00000086598	Btbd18	-6.74944	6.30562e-22	5.173	0.047	unchanged
ENSMUSG00000104222	Gm7292	-5.47261	6.30948e-22	7.169	0.149	unchanged
ENSMUSG00000006673	Qrich1	-1.42329	6.40669e-22	41.387	14.293	unchanged
ENSMUSG00000025221	Kcnip2	-4.43032	6.64068e-22	7.396	0.316	unchanged
ENSMUSG00000023191	P3h3	3.01955	6.70445e-22	1.789	13.512	granulosa
ENSMUSG00000021918	Nek4	-2.30071	6.78253e-22	10.563	1.985	unchanged
ENSMUSG00000006457	Actn3	-4.21216	7.16593e-22	5.685	0.277	unchanged
ENSMUSG00000086443	4933421A08Rik	-7.26921	7.23258e-22	16.115	0.101	unchanged
ENSMUSG00000055027	Smyd1	-4.64367	7.23961e-22	3.013	0.114	unchanged
ENSMUSG00000034205	Loxl2	2.75808	7.36477e-22	7.144	44.788	unchanged
ENSMUSG00000038199	Iqca1l	-8.76184	7.50991e-22	17.295	0.035	unchanged
ENSMUSG00000033124	Atg9a	-2.52295	7.57089e-22	19.359	3.114	unchanged
ENSMUSG00000050623	Catsperz	-8.98141	7.65561e-22	40.942	0.078	unchanged
ENSMUSG00000038552	Fndc4	2.9673	7.70143e-22	1.406	10.155	granulosa
ENSMUSG00000025025	Mxi1	-2.12741	7.71774e-22	21.665	4.603	Sertoli
ENSMUSG00000060843	Ctnna3	-4.08589	7.74956e-22	4.748	0.261	unchanged
ENSMUSG00000110611	Gm20163	-5.18388	7.78416e-22	13.136	0.328	unchanged
ENSMUSG00000054901	Arhgef33	-4.41647	7.81857e-22	3.299	0.146	unchanged
ENSMUSG00000005699	Pard6a	-2.43549	7.81897e-22	20.288	3.445	unchanged
ENSMUSG00000032485	Scap	2.1267	7.97872e-22	11.913	48.302	unchanged
ENSMUSG00000022211	Carmil3	2.5751	8.11429e-22	0.871	4.857	unchanged
ENSMUSG00000029223	Uchl1	-3.43352	8.4856e-22	17.27	1.492	unchanged
ENSMUSG00000112586	Gm6729	-8.12835	8.68243e-22	17.137	0.054	unchanged
ENSMUSG00000027778	Ift80	-2.04823	8.73094e-22	11.414	2.554	unchanged
ENSMUSG00000022723	Crybg3	-3.75117	8.738e-22	27.837	1.904	unchanged
ENSMUSG00000116096	4933404G15Rik	-9.00358	8.83857e-22	32.183	0.061	unchanged
ENSMUSG00000048520	Fbxl13	-5.17323	8.96547e-22	8.958	0.229	unchanged
ENSMUSG00000113210	4930474N09Rik	-7.87508	8.96547e-22	27.244	0.115	unchanged
ENSMUSG00000029310	Nudt9	-1.57125	9.11435e-22	27.128	8.453	unchanged
ENSMUSG00000057173	Rfx8	-6.99866	9.14649e-22	14.131	0.101	unchanged
ENSMUSG00000116244	Gm49461	-9.00247	9.16333e-22	52.437	0.081	unchanged
ENSMUSG00000037279	Ovol2	-8.34078	9.26208e-22	20.812	0.059	unchanged
ENSMUSG00000106086	Lef1os1	-8.32279	9.43887e-22	13.859	0.035	unchanged
ENSMUSG00000021760	Gpx8	2.94654	9.49061e-22	18.204	130.088	unchanged
ENSMUSG00000026042	Col5a2	3.11076	9.61578e-22	0.847	6.746	unchanged
ENSMUSG00000097287	D130017N08Rik	-3.37606	9.61578e-22	13.823	1.235	unchanged
ENSMUSG00000034848	Ttc21b	-2.32671	9.79285e-22	9.911	1.829	unchanged
ENSMUSG00000053211	Zfy1	-6.46926	9.84219e-22	6.27	0.064	unchanged
ENSMUSG00000034601	2700049A03Rik	-3.1966	1.00273e-21	13.497	1.358	unchanged
ENSMUSG00000035021	Baz1a	-3.28155	1.02005e-21	23.039	2.187	unchanged
ENSMUSG00000009207	Lnpk	-1.8378	1.02722e-21	4.969	1.284	unchanged
ENSMUSG00000020029	Nudt4	-2.28691	1.03831e-21	385.169	72.895	Sertoli
ENSMUSG00000022455	Wbp2nl	-8.98093	1.04414e-21	36.497	0.066	unchanged
ENSMUSG00000024056	Ndc80	-2.769	1.06168e-21	3.082	0.415	unchanged
ENSMUSG00000101505	1700109G14Rik	-8.30997	1.09846e-21	28.56	0.083	unchanged
ENSMUSG00000043445	Pgp	-2.22435	1.13498e-21	196.23	38.917	unchanged
ENSMUSG00000001666	Ddt	-2.19106	1.16781e-21	66.155	13.427	unchanged
[truncated: 10,418 more rows]

## Sheet: P7_Het_v_KO
Gene ID	Gene Name	Log2 Fold Change	BH corrected p-value	FPKM P7 Dmrt1 +/-	FPKM P7 Dmrt1 -/-	Sex Biase
ENSMUSG00000021638	Ocln	-4.60964	2.83524e-51	23.328	0.962	Sertoli
ENSMUSG00000028488	Sh3gl2	-3.86575	2.97552e-48	21.659	1.513	Sertoli
ENSMUSG00000046180	4930550L24Rik	-4.92289	5.78924e-44	142.467	4.74	Sertoli
ENSMUSG00000049404	Rarres1	-4.64234	4.47854e-41	46.385	1.822	Sertoli
ENSMUSG00000091556	Gm14569	-4.97174	3.61591e-40	74.278	2.373	Sertoli
ENSMUSG00000020427	Igfbp3	-3.92381	1.02988e-39	33.381	2.239	Sertoli
ENSMUSG00000051243	Islr2	-7.44758	5.90233e-33	13.848	0.08	Sertoli
ENSMUSG00000021364	Elovl2	-2.70589	2.16611e-31	140.384	21.544	Sertoli
ENSMUSG00000052302	Tbc1d30	-6.09438	1.0682e-29	6.503	0.104	Sertoli
ENSMUSG00000045330	4933402E13Rik	-8.95405	6.26683e-28	64.218	0.134	Sertoli
ENSMUSG00000025128	Bhlhe22	4.77642	1.4336e-25	0.315	9.04	unchanged
ENSMUSG00000022061	Nkx3-1	-3.90458	4.20028e-25	24.538	1.682	Sertoli
ENSMUSG00000038077	Kcna6	-5.32672	9.70497e-25	4.843	0.115	Sertoli
ENSMUSG00000024837	Dmrt1	-2.86512	3.30816e-23	78.52	10.795	Sertoli
ENSMUSG00000024420	Zfp521	4.20361	4.12564e-23	0.311	5.782	unchanged
ENSMUSG00000035493	Tgfbi	-3.40384	7.69777e-23	12.137	1.109	Sertoli
ENSMUSG00000052852	Reep1	-1.97185	9.14964e-23	105.002	26.797	Sertoli
ENSMUSG00000031137	Fgf13	-3.49641	1.9334e-22	12.241	1.089	Sertoli
ENSMUSG00000034275	Igsf9b	-1.8918	2.81259e-22	9.494	2.56	Sertoli
ENSMUSG00000041272	Tox	-5.91971	1.28955e-21	3.772	0.065	Sertoli
ENSMUSG00000022425	Enpp2	-4.78522	1.40985e-21	7.687	0.287	Sertoli
ENSMUSG00000068522	Aard	-1.69235	1.52693e-21	1213.84	375.575	Sertoli
ENSMUSG00000069855	Slc47a2	-5.53795	2.42926e-21	18.845	0.427	unchanged
ENSMUSG00000027445	Cst9	-3.72252	8.79454e-21	393.151	29.487	Sertoli
ENSMUSG00000024232	Bambi	-2.06183	1.74325e-20	18.548	4.427	unchanged
ENSMUSG00000004035	Gstm7	-1.88388	4.53635e-20	164.757	44.601	Sertoli
ENSMUSG00000034570	Inpp5j	4.4461	1.42075e-19	0.281	6.264	unchanged
ENSMUSG00000027463	Slc52a3	-2.57663	3.32938e-19	45.923	7.762	Sertoli
ENSMUSG00000040289	Hey1	2.7742	7.38783e-19	2.765	18.965	unchanged
ENSMUSG00000008398	Elk3	3.7895	7.38783e-19	0.369	4.955	granulosa
ENSMUSG00000022836	Mylk	-2.92401	1.49278e-18	18.013	2.386	Sertoli
ENSMUSG00000034648	Lrrn1	2.37313	3.21465e-18	6.775	35.073	unchanged
ENSMUSG00000074785	Plxnc1	-2.27403	3.21465e-18	37.448	7.751	unchanged
ENSMUSG00000050953	Gja1	-1.53868	6.34446e-18	124.81	42.962	granulosa
ENSMUSG00000041245	Wnk3	-2.16716	8.34934e-18	21.836	4.862	Sertoli
ENSMUSG00000042599	Kdm7a	-1.5228	2.42544e-17	90.366	31.461	Sertoli
ENSMUSG00000030865	Chp2	-1.59363	2.57062e-17	172.098	57.088	Sertoli
ENSMUSG00000061082	Plac1	-3.7088	6.19758e-17	15.868	1.201	Sertoli
ENSMUSG00000038415	Foxq1	-3.15302	7.54209e-17	16.766	1.914	Sertoli
ENSMUSG00000036902	Neto2	2.37739	1.12468e-16	4.317	22.454	unchanged
ENSMUSG00000033676	Gabrb3	3.27188	1.15363e-16	0.504	4.928	unchanged
ENSMUSG00000029095	Ablim2	4.56298	2.66561e-16	0.098	2.358	unchanged
ENSMUSG00000063694	Cycs	-2.05575	2.66561e-16	85.589	20.585	Sertoli
ENSMUSG00000034463	Scara3	-4.29234	2.8915e-16	11.184	0.592	unchanged
ENSMUSG00000039982	Dtx4	-2.31428	3.81674e-16	24.038	4.867	Sertoli
ENSMUSG00000065954	Tacc1	-1.60439	9.4893e-16	43.606	14.353	Sertoli
ENSMUSG00000047281	Sfn	-3.89057	1.27028e-15	16.596	1.164	Sertoli
ENSMUSG00000058656	Samd12	3.18476	4.01816e-15	0.382	3.557	unchanged
ENSMUSG00000056069	Otulinl	-4.18727	4.66435e-15	5.457	0.319	Sertoli
ENSMUSG00000024610	Cd74	3.95494	5.35127e-15	0.595	9.427	granulosa
ENSMUSG00000067786	Nnat	-2.57603	5.58002e-15	24.884	4.184	granulosa
ENSMUSG00000083695	Rnf138rt1	-4.80388	1.48074e-14	14.538	0.513	Sertoli
ENSMUSG00000045763	Basp1	-3.20929	1.96913e-14	166.12	18.016	Sertoli
ENSMUSG00000040624	Plekhg1	-2.21863	2.78964e-14	9.257	1.997	Sertoli
ENSMUSG00000037625	Cldn11	-2.50708	3.37186e-14	133.041	23.417	Sertoli
ENSMUSG00000073557	Ppp1r12b	-1.84534	4.09632e-14	14.31	3.993	unchanged
ENSMUSG00000050397	Foxl2	6.39018	5.07369e-14	0.065	5.972	granulosa
ENSMUSG00000074802	Gas2l3	1.57824	5.07369e-14	7.551	22.542	granulosa
ENSMUSG00000039542	Ncam1	3.04471	6.12222e-14	0.253	2.067	unchanged
ENSMUSG00000026832	Cytip	-4.10847	7.84191e-14	3.91	0.213	Sertoli
ENSMUSG00000068748	Ptprz1	2.68343	1.26447e-13	0.249	1.611	unchanged
ENSMUSG00000028780	Sema3c	-2.15745	1.53079e-13	31.88	7.132	unchanged
ENSMUSG00000091387	Gcnt4	-2.03399	2.52354e-13	7.506	1.847	unchanged
ENSMUSG00000098188	Sowahc	-1.70977	3.14338e-13	26.917	8.218	Sertoli
ENSMUSG00000037509	Arhgef4	-1.70715	3.50462e-13	9.805	3.005	Sertoli
ENSMUSG00000000530	Acvrl1	-1.72338	6.1358e-13	17.951	5.452	Sertoli
ENSMUSG00000027452	Acss1	-2.6506	7.93204e-13	13.891	2.199	Sertoli
ENSMUSG00000010175	Prox1	4.05876	7.99359e-13	0.169	2.687	unchanged
ENSMUSG00000032578	Cish	-2.45258	8.52634e-13	15.559	2.865	Sertoli
ENSMUSG00000062519	Zfp398	-1.62358	8.80949e-13	19.166	6.226	Sertoli
ENSMUSG00000039904	Gpr37	-1.80495	1.50128e-12	48.887	14.019	Sertoli
ENSMUSG00000082450	Mageb7-ps	-4.04636	1.69316e-12	30.121	1.861	Sertoli
ENSMUSG00000032327	Stra6	-4.9863	1.858e-12	3.366	0.105	Sertoli
ENSMUSG00000025608	Podxl	3.17204	2.29424e-12	2.827	25.619	unchanged
ENSMUSG00000021719	Rgs7bp	3.34476	2.67459e-12	0.212	2.083	unchanged
ENSMUSG00000064293	Cntn4	2.46477	2.71597e-12	0.877	4.81	unchanged
ENSMUSG00000067878	Map7d3	-3.12094	4.01256e-12	8.215	0.923	Sertoli
ENSMUSG00000044026	Slc35g1	-2.08793	4.28855e-12	31.427	7.41	Sertoli
ENSMUSG00000023467	Tulp2	-2.34791	4.60173e-12	15.556	3.034	Sertoli
ENSMUSG00000014846	Tppp3	2.30097	5.94945e-12	12.14	59.791	unchanged
ENSMUSG00000060882	Kcnd2	2.98186	7.38079e-12	0.461	3.619	unchanged
ENSMUSG00000020121	Srgap1	2.77259	7.38079e-12	0.541	3.716	unchanged
ENSMUSG00000022231	Sema5a	1.78461	7.70186e-12	5.331	18.372	granulosa
ENSMUSG00000036594	H2-Aa	2.98983	1.12348e-11	0.603	4.774	unchanged
ENSMUSG00000073421	H2-Ab1	3.53124	1.13903e-11	0.6	7.019	unchanged
ENSMUSG00000022479	Vdr	-2.94694	1.18162e-11	7.53	0.984	Sertoli
ENSMUSG00000036136	Fam110c	2.51554	1.33678e-11	5.66	32.328	unchanged
ENSMUSG00000013076	Amotl1	1.66898	2.49014e-11	1.968	6.253	granulosa
ENSMUSG00000060967	Etd	-8.0733	2.5661e-11	58.354	0.211	Sertoli
ENSMUSG00000037161	Mgarp	-1.43291	2.63077e-11	96.652	35.766	unchanged
ENSMUSG00000021221	Dpf3	2.01207	2.76727e-11	3.289	13.271	unchanged
ENSMUSG00000034981	Parm1	3.10126	3.09949e-11	1.303	11.117	granulosa
ENSMUSG00000032816	Igdcc4	3.11556	3.43446e-11	1.046	8.975	granulosa
ENSMUSG00000031980	Agt	3.029	3.94738e-11	1.668	13.524	granulosa
ENSMUSG00000089809	Rasgef1b	1.7779	6.39839e-11	5.834	19.999	unchanged
ENSMUSG00000032122	Slc37a2	-2.19071	7.11906e-11	4.315	0.936	Sertoli
ENSMUSG00000027669	Gnb4	1.54825	7.26384e-11	2.443	7.149	unchanged
ENSMUSG00000067235	H2-Q10	-2.99476	7.26384e-11	6.088	0.771	Sertoli
ENSMUSG00000027716	Trpc3	-2.05376	8.49025e-11	5.08	1.222	unchanged
ENSMUSG00000031565	Fgfr1	1.96607	9.03457e-11	2.34	9.158	unchanged
ENSMUSG00000038587	Akap12	-2.46573	1.00194e-10	41.146	7.474	Sertoli
ENSMUSG00000097072	Foxl2os	6.80283	1.26975e-10	0.038	4.683	granulosa
ENSMUSG00000057914	Cacnb2	-2.56038	1.52169e-10	1.355	0.231	unchanged
ENSMUSG00000060519	Tor3a	2.34523	2.15546e-10	2.295	11.647	unchanged
ENSMUSG00000008206	Cers4	1.83142	2.5662e-10	1.536	5.451	unchanged
ENSMUSG00000030158	Clec12b	-6.45849	2.995e-10	60.624	0.716	Sertoli
ENSMUSG00000005357	Slc1a6	-2.91821	4.50848e-10	9.266	1.17	Sertoli
ENSMUSG00000052353	Cemip	2.19525	5.69212e-10	0.936	4.286	unchanged
ENSMUSG00000102979	Gm37350	2.29878	1.18686e-09	22.235	108.755	Sertoli
ENSMUSG00000050379	Septin6	-1.49391	1.28477e-09	11.756	4.17	Sertoli
ENSMUSG00000020218	Wif1	2.44878	1.29656e-09	3.902	21.29	Sertoli
ENSMUSG00000031112	Stk26	2.59173	1.3575e-09	1.412	8.544	unchanged
ENSMUSG00000059852	Kcng2	-2.11356	1.42361e-09	23.482	5.474	Sertoli
ENSMUSG00000051159	Cited1	-1.45785	1.60095e-09	87.009	31.691	Sertoli
ENSMUSG00000044667	Plppr4	-1.62779	1.60999e-09	20.246	6.553	Sertoli
ENSMUSG00000034209	Rasl10a	1.95686	1.78326e-09	10.053	39.213	unchanged
ENSMUSG00000001870	Ltbp1	2.73032	2.24592e-09	1.438	9.566	granulosa
ENSMUSG00000032265	Tent5a	1.94017	2.28586e-09	6.913	26.522	unchanged
ENSMUSG00000031285	Dcx	3.0185	2.34104e-09	0.108	0.873	unchanged
ENSMUSG00000040254	Sema3d	1.40507	2.50586e-09	5.497	14.557	Sertoli
ENSMUSG00000025875	Tspan17	-3.9483	2.86602e-09	7.964	0.502	Sertoli
ENSMUSG00000039116	Adgrg6	2.93768	2.90772e-09	0.143	1.109	unchanged
ENSMUSG00000032908	Sgpp2	2.67225	3.09568e-09	2.315	14.729	granulosa
ENSMUSG00000028082	Sh3d19	-1.18081	3.09568e-09	22.202	9.785	Sertoli
ENSMUSG00000001156	Mxd1	-1.42618	3.09568e-09	18.823	7.026	Sertoli
ENSMUSG00000042372	Dmrt3	2.33667	3.09568e-09	3.879	19.661	Sertoli
ENSMUSG00000031762	Mt2	-1.68324	3.1517e-09	83.802	25.974	unchanged
ENSMUSG00000039239	Tgfb2	2.36502	3.17618e-09	0.911	4.71	unchanged
ENSMUSG00000022504	Ciita	3.53588	3.22675e-09	0.087	1.052	unchanged
ENSMUSG00000025931	Paqr8	-2.08019	3.23547e-09	6.592	1.563	unchanged
ENSMUSG00000066595	Flvcr1	2.21274	3.39418e-09	0.862	3.971	granulosa
ENSMUSG00000029641	Rasl11a	-1.70317	3.39418e-09	61.155	18.858	unchanged
ENSMUSG00000024867	Pip5k1b	-2.64207	3.39418e-09	4.113	0.66	Sertoli
ENSMUSG00000024548	Setbp1	2.45297	4.37245e-09	0.841	4.582	unchanged
ENSMUSG00000024697	Gna14	-2.2585	4.76303e-09	11.115	2.32	Sertoli
ENSMUSG00000073207	Ccdc160	-2.10458	5.36141e-09	45.564	10.563	Sertoli
ENSMUSG00000032937	Fshr	-1.49702	5.60555e-09	46.45	16.438	unchanged
ENSMUSG00000004891	Nes	1.58815	6.13378e-09	2.716	8.204	unchanged
ENSMUSG00000040990	Sh3kbp1	2.04802	6.13378e-09	0.719	2.951	granulosa
ENSMUSG00000046805	Mpeg1	-2.79937	6.31498e-09	10.025	1.455	Sertoli
ENSMUSG00000019256	Ahr	1.5521	7.71268e-09	3.997	11.715	unchanged
ENSMUSG00000022037	Clu	-1.45541	7.79221e-09	342.274	124.789	Sertoli
ENSMUSG00000060586	H2-Eb1	3.25641	9.7611e-09	0.801	7.567	unchanged
ENSMUSG00000050505	Pcdh20	3.98679	9.7881e-09	0.1	1.532	unchanged
ENSMUSG00000051379	Flrt3	1.99793	1.01224e-08	2.253	8.915	unchanged
ENSMUSG00000021728	Emb	-2.85744	1.05648e-08	3.246	0.435	unchanged
ENSMUSG00000028836	Slc30a2	-1.36913	1.3151e-08	25.907	10.014	Sertoli
ENSMUSG00000087143	A830082K12Rik	4.2207	1.56911e-08	0.05	1.021	unchanged
ENSMUSG00000024043	Arhgap28	2.06752	1.58297e-08	1.921	8.027	granulosa
ENSMUSG00000018427	Ypel2	1.27409	1.59675e-08	12.313	29.832	unchanged
ENSMUSG00000026235	Epha4	3.4198	1.65343e-08	0.106	1.128	unchanged
ENSMUSG00000031504	Rab20	-1.50878	1.83692e-08	50.502	17.763	Sertoli
ENSMUSG00000069171	Nr2f1	2.7152	2.17181e-08	0.521	3.488	unchanged
ENSMUSG00000033730	Egr3	2.35952	2.62207e-08	1.74	8.82	unchanged
ENSMUSG00000022715	Tmem114	-1.74042	3.86983e-08	61.751	18.465	Sertoli
ENSMUSG00000028360	Slc44a5	5.03021	3.89046e-08	0.03	1.034	unchanged
ENSMUSG00000019997	Ccn2	2.39966	4.0559e-08	100.863	532.097	unchanged
ENSMUSG00000025056	Nr0b1	-1.52273	4.15566e-08	33.826	11.811	Sertoli
ENSMUSG00000097636	Mirt1	3.5327	4.42054e-08	0.097	1.096	unchanged
ENSMUSG00000026600	Soat1	1.32465	4.64053e-08	17.926	44.922	unchanged
ENSMUSG00000031480	Thsd1	3.11832	4.72363e-08	0.343	2.913	unchanged
ENSMUSG00000025277	Abhd6	-1.50145	4.92386e-08	31.105	10.947	Sertoli
ENSMUSG00000038143	Stox2	1.2575	5.47187e-08	1.733	4.148	unchanged
ENSMUSG00000051951	Xkr4	1.68018	5.70142e-08	1.567	5.032	unchanged
ENSMUSG00000047787	Flrt1	-1.4593	5.83602e-08	12.942	4.728	Sertoli
ENSMUSG00000017314	Mpp2	2.17395	6.90219e-08	1.011	4.557	unchanged
ENSMUSG00000031654	Cbln1	-3.50586	9.26773e-08	11.544	1.025	unchanged
ENSMUSG00000054150	Syne3	-2.02087	9.62652e-08	4.137	1.021	Sertoli
ENSMUSG00000050751	Pgbd5	1.91669	1.02211e-07	5.004	18.989	granulosa
ENSMUSG00000051236	Msrb3	-1.9049	1.02211e-07	11.209	3.027	Sertoli
ENSMUSG00000024521	Pmaip1	-2.95231	1.1009e-07	6.01	0.794	unchanged
ENSMUSG00000010025	Aldh3a2	-1.16078	1.10343e-07	24.293	10.872	unchanged
ENSMUSG00000036856	Wnt4	3.7253	1.12265e-07	0.199	2.477	granulosa
ENSMUSG00000034258	Flvcr2	-1.48501	1.22682e-07	33.612	12.039	Sertoli
ENSMUSG00000019647	Sema6a	2.69205	1.24508e-07	1.04	6.693	unchanged
ENSMUSG00000039313	Minar1	-3.82946	1.28449e-07	1.335	0.094	unchanged
ENSMUSG00000022723	Crybg3	1.34619	1.34434e-07	1.632	4.142	unchanged
ENSMUSG00000020806	Rhbdf2	1.58168	1.43678e-07	15.832	47.387	unchanged
ENSMUSG00000038244	Mical2	2.46191	1.51026e-07	1.44	7.916	unchanged
ENSMUSG00000031241	Tbx22	-4.80525	1.64508e-07	2.382	0.087	Sertoli
ENSMUSG00000070866	Zfp804a	4.25435	1.69196e-07	0.071	1.376	unchanged
ENSMUSG00000067649	Mageb18	-4.52175	1.87488e-07	3.922	0.143	Sertoli
ENSMUSG00000083701	Gm4912	-5.0644	1.91539e-07	8.175	0.235	Sertoli
ENSMUSG00000049265	Kcnk3	3.26461	2.16673e-07	0.237	2.213	granulosa
ENSMUSG00000041548	Hspb8	2.12533	2.16673e-07	29.49	128.535	Sertoli
ENSMUSG00000056608	Chd9	1.61776	2.22678e-07	0.859	2.62	unchanged
ENSMUSG00000028883	Sema3a	2.54235	2.24923e-07	0.707	4.1	unchanged
ENSMUSG00000042750	Bex2	-1.28345	2.41134e-07	256.202	105.078	Sertoli
ENSMUSG00000042195	Slc35f2	-2.11265	2.70921e-07	10.765	2.518	unchanged
ENSMUSG00000031133	Arhgef6	2.02041	2.81302e-07	0.729	2.936	granulosa
ENSMUSG00000030849	Fgfr2	2.01586	2.96162e-07	0.38	1.526	unchanged
ENSMUSG00000037627	Rgs22	-3.86286	3.5566e-07	2.106	0.143	unchanged
ENSMUSG00000043872	Zmym1	-1.17903	3.64234e-07	44.947	19.857	unchanged
ENSMUSG00000046607	Hrk	2.03754	3.65365e-07	8.222	33.815	Sertoli
ENSMUSG00000049382	Krt8	1.65848	4.03797e-07	5.229	16.395	granulosa
ENSMUSG00000040412	5330417C22Rik	2.20634	4.12117e-07	0.6	2.78	unchanged
ENSMUSG00000028766	Alpl	-1.74862	4.32288e-07	10.451	3.109	Sertoli
ENSMUSG00000029468	P2rx7	2.21233	4.32288e-07	3.192	14.836	unchanged
ENSMUSG00000037111	Setd7	1.1361	4.53814e-07	4.901	10.791	unchanged
ENSMUSG00000062542	Syt9	-1.47439	5.05973e-07	10.088	3.662	Sertoli
ENSMUSG00000041695	Kcnj2	2.45357	5.05973e-07	0.48	2.609	unchanged
ENSMUSG00000112598	Gm40552	-7.6467	5.1265e-07	4.763	0	Sertoli
ENSMUSG00000066842	Hmcn1	2.37017	5.28054e-07	0.12	0.625	unchanged
ENSMUSG00000036402	Gng12	-1.049	5.77875e-07	95.059	45.938	Sertoli
ENSMUSG00000033542	Arhgef5	1.57194	6.13693e-07	1.43	4.239	unchanged
ENSMUSG00000024803	Ankrd1	2.4395	6.3669e-07	1.185	6.263	unchanged
ENSMUSG00000021047	Nova1	1.56542	6.59104e-07	1.149	3.375	unchanged
ENSMUSG00000045404	Kcnk13	-2.0174	6.61925e-07	9.144	2.273	Sertoli
ENSMUSG00000031626	Sorbs2	1.09217	6.90942e-07	2.817	6.001	unchanged
ENSMUSG00000023809	Rps6ka2	-1.31369	6.94928e-07	15.548	6.269	unchanged
ENSMUSG00000034765	Dusp5	1.86273	7.81346e-07	47.357	172.107	unchanged
ENSMUSG00000023019	Gpd1	1.46224	7.84404e-07	5.859	16.134	Sertoli
ENSMUSG00000049350	Zg16	1.92815	8.57697e-07	12.277	46.528	unchanged
ENSMUSG00000037820	Tgm2	-2.5973	8.82579e-07	4.935	0.841	Sertoli
ENSMUSG00000042268	Slc26a9	3.316	8.84581e-07	0.232	2.275	unchanged
ENSMUSG00000063646	Jakmip1	-3.81093	8.90105e-07	1.018	0.066	unchanged
ENSMUSG00000021068	Nin	2.09609	9.19216e-07	0.257	1.084	unchanged
ENSMUSG00000029552	Tes	1.55819	9.6847e-07	2.6	7.673	granulosa
ENSMUSG00000028381	Ugcg	1.09746	1.04455e-06	38.477	82.303	unchanged
ENSMUSG00000002265	Peg3	1.75875	1.04763e-06	5.716	19.319	unchanged
ENSMUSG00000070529	Wfdc10	-1.64752	1.22233e-06	238.417	75.64	Sertoli
ENSMUSG00000057000	Nxf3	-2.72626	1.25374e-06	12.138	1.81	Sertoli
ENSMUSG00000020021	Fgd6	-1.73264	1.26944e-06	3.816	1.156	unchanged
ENSMUSG00000024843	Chka	1.05211	1.2994e-06	39.913	82.76	unchanged
ENSMUSG00000003863	Ppfia3	-2.98531	1.36968e-06	1.121	0.146	unchanged
ENSMUSG00000024502	Jakmip2	-4.3622	1.37537e-06	0.649	0.037	unchanged
ENSMUSG00000026930	Gpsm1	-1.31209	1.56033e-06	10.501	4.242	unchanged
ENSMUSG00000022197	Pdzd2	-2.0267	1.61738e-06	4.872	1.2	unchanged
ENSMUSG00000041439	Mfsd6	1.8453	1.61985e-06	0.652	2.337	unchanged
ENSMUSG00000037110	Ralgapa2	-1.40503	2.06907e-06	5.598	2.111	unchanged
ENSMUSG00000066150	Slc31a1	-1.0452	2.21868e-06	59.221	28.688	Sertoli
ENSMUSG00000032717	Mdfi	2.1259	2.23094e-06	2.509	10.93	granulosa
ENSMUSG00000025810	Nrp1	1.99734	2.56285e-06	0.668	2.661	unchanged
ENSMUSG00000046699	Slitrk4	1.78742	2.66327e-06	0.694	2.373	unchanged
ENSMUSG00000038172	Ttc39b	1.62368	2.77067e-06	1.887	5.812	unchanged
ENSMUSG00000013921	Clip3	1.45149	2.77067e-06	6.515	17.815	Sertoli
ENSMUSG00000037370	Enpp1	2.54492	2.77067e-06	0.213	1.249	unchanged
ENSMUSG00000015653	Steap2	1.75707	2.89833e-06	1.175	3.95	unchanged
ENSMUSG00000072999	Gm15401	1.74755	2.91588e-06	4.589	15.413	unchanged
ENSMUSG00000031990	Jam3	-1.32706	3.02043e-06	27.505	10.932	Sertoli
ENSMUSG00000054889	Dsp	1.96194	3.02043e-06	4.88	18.976	granulosa
ENSMUSG00000052727	Map1b	1.18257	3.418e-06	33.511	76.051	unchanged
ENSMUSG00000063919	Srrm4	1.894	3.60053e-06	4.937	18.317	unchanged
ENSMUSG00000051674	Dcun1d4	1.18014	3.7613e-06	4.09	9.294	unchanged
ENSMUSG00000032348	Gsta4	-2.05778	3.89786e-06	53.345	12.722	Sertoli
ENSMUSG00000039384	Dusp10	1.46667	4.14278e-06	5.157	14.192	unchanged
ENSMUSG00000090863	A530084C06Rik	-3.60888	4.40642e-06	2.058	0.18	unchanged
ENSMUSG00000038068	Rnf144b	-1.35209	4.54605e-06	14.393	5.624	unchanged
ENSMUSG00000030513	Pcsk6	2.19277	4.61063e-06	3.972	18.082	unchanged
ENSMUSG00000037573	Tob1	1.32552	4.75145e-06	42.2	105.716	unchanged
ENSMUSG00000041550	Serpina5	-1.23468	4.80696e-06	125.463	53.393	Sertoli
ENSMUSG00000038119	Cdon	1.32475	4.8097e-06	7.476	18.705	unchanged
ENSMUSG00000020961	Ston2	1.70184	4.99566e-06	1.164	3.797	granulosa
ENSMUSG00000022018	Rgcc	1.59813	5.56084e-06	12.155	36.529	granulosa
ENSMUSG00000039782	Cpeb2	1.59878	6.02308e-06	6.863	20.781	Sertoli
ENSMUSG00000033855	Ston1	-1.33679	6.10417e-06	15.514	6.15	unchanged
ENSMUSG00000028370	Pappa	1.06595	6.18677e-06	12.274	25.691	Sertoli
ENSMUSG00000023832	Acat2	-1.38543	6.18677e-06	17.596	6.769	unchanged
ENSMUSG00000049608	Gpr55	-3.13381	6.23768e-06	3.022	0.352	Sertoli
ENSMUSG00000002985	Apoe	1.73289	6.27272e-06	4.549	14.964	granulosa
ENSMUSG00000020717	Pecam1	1.77883	6.27895e-06	0.786	2.687	unchanged
ENSMUSG00000023959	Clic5	1.48392	6.37516e-06	2.183	6.087	unchanged
ENSMUSG00000031628	Casp3	1.14798	6.83991e-06	11.474	25.377	unchanged
ENSMUSG00000112358	Gm33869	3.05526	6.91561e-06	0.327	2.691	unchanged
ENSMUSG00000058297	Spock2	-1.24843	7.01882e-06	144.737	60.954	Sertoli
ENSMUSG00000020173	Cobl	1.42871	7.06477e-06	1.257	3.406	unchanged
ENSMUSG00000020044	Timp3	1.33977	7.56612e-06	63.181	159.898	Sertoli
ENSMUSG00000025885	Myo5b	-2.30589	7.56982e-06	2.072	0.409	unchanged
ENSMUSG00000038679	Trps1	1.21567	7.7186e-06	2.149	4.981	unchanged
ENSMUSG00000025157	Zdhhc16	-1.25882	7.93013e-06	20.215	8.42	unchanged
ENSMUSG00000073805	Insyn2a	1.99322	8.24092e-06	0.551	2.175	unchanged
ENSMUSG00000086996	4933416E14Rik	-7.1794	8.60935e-06	2.222	0	Sertoli
ENSMUSG00000046169	Adamts6	1.78025	9.49768e-06	0.643	2.191	granulosa
ENSMUSG00000090394	4930523C07Rik	1.5772	9.65857e-06	1.473	4.388	unchanged
ENSMUSG00000010066	Cacna2d2	2.33236	9.91972e-06	0.352	1.725	unchanged
ENSMUSG00000021130	Galnt16	1.70956	1.037e-05	1.086	3.551	unchanged
ENSMUSG00000028525	Pde4b	-1.35626	1.04457e-05	3.944	1.547	Sertoli
ENSMUSG00000010064	Slc38a3	3.031	1.06038e-05	0.232	1.939	granulosa
ENSMUSG00000032487	Ptgs2	3.04793	1.06976e-05	0.191	1.503	unchanged
ENSMUSG00000110411	Gm45457	1.71183	1.07299e-05	1.465	4.784	unchanged
ENSMUSG00000026305	Lrrfip1	-1.34258	1.18812e-05	15.709	6.203	unchanged
ENSMUSG00000039956	Mrap	3.12992	1.3042e-05	0.536	4.629	granulosa
ENSMUSG00000045725	Prr15	-2.16563	1.33616e-05	7.476	1.642	Sertoli
ENSMUSG00000035235	Trim13	-1.14548	1.35796e-05	39.09	17.59	unchanged
ENSMUSG00000033377	Palmd	1.91095	1.46863e-05	0.616	2.331	unchanged
ENSMUSG00000051359	Ncald	2.51311	1.50224e-05	0.92	5.211	unchanged
ENSMUSG00000109860	Gm17737	-1.85879	1.53299e-05	24.365	6.776	unchanged
ENSMUSG00000041417	Pik3r1	1.20643	1.65341e-05	2.969	6.827	granulosa
ENSMUSG00000000594	Gm2a	-1.31434	1.72133e-05	137.37	55.224	Sertoli
ENSMUSG00000034006	Slc66a2	1.55852	1.90752e-05	11.401	33.566	unchanged
ENSMUSG00000037315	Jade3	-1.10476	2.01532e-05	50.151	23.315	Sertoli
ENSMUSG00000069114	Zbtb10	1.07419	2.05452e-05	8.699	18.309	unchanged
ENSMUSG00000026207	Speg	1.94371	2.11087e-05	0.733	2.817	unchanged
ENSMUSG00000045903	Npas4	3.07361	2.14932e-05	0.253	2.09	unchanged
ENSMUSG00000042807	Hecw2	-1.80238	2.21703e-05	2.308	0.662	unchanged
ENSMUSG00000105366	Gm43719	4.64075	2.2205e-05	0.098	2.207	unchanged
ENSMUSG00000027674	Pex5l	1.47921	2.35418e-05	1.091	3.021	unchanged
ENSMUSG00000033007	Asic4	-3.27885	2.38846e-05	2.459	0.256	unchanged
ENSMUSG00000004558	Ndrg2	1.6561	2.41746e-05	2.203	6.888	granulosa
ENSMUSG00000022790	Igsf11	-1.03155	2.41904e-05	18.144	8.845	unchanged
ENSMUSG00000046240	Hepacam	-1.97139	2.42976e-05	3.577	0.904	Sertoli
ENSMUSG00000029223	Uchl1	-1.3377	2.43537e-05	28.917	11.471	unchanged
ENSMUSG00000048644	Ctxn1	1.41543	2.43537e-05	17.354	46.311	unchanged
ENSMUSG00000005534	Insr	1.06063	2.55899e-05	3.904	8.142	unchanged
ENSMUSG00000026335	Pam	1.1966	2.71416e-05	7.226	16.544	unchanged
ENSMUSG00000041565	L3mbtl4	-4.61398	2.71416e-05	1.193	0.045	Sertoli
ENSMUSG00000017466	Timp2	1.74426	2.90577e-05	14.163	47.415	unchanged
ENSMUSG00000110344	Gm45716	-1.67738	3.00547e-05	9.356	2.874	unchanged
ENSMUSG00000032076	Cadm1	-1.37211	3.09307e-05	18.505	7.145	Sertoli
ENSMUSG00000075334	Rprm	2.79309	3.19116e-05	2.623	18.073	unchanged
ENSMUSG00000032601	Prkar2a	-1.14569	3.19116e-05	17.06	7.74	unchanged
ENSMUSG00000020303	Stc2	2.07027	3.44981e-05	4.01	16.844	unchanged
ENSMUSG00000039652	Cpeb3	1.33025	3.52814e-05	2.081	5.231	unchanged
ENSMUSG00000038524	Fchsd1	1.41778	3.54386e-05	3.063	8.237	unchanged
ENSMUSG00000031825	Crispld2	1.98087	3.60173e-05	1.385	5.487	granulosa
ENSMUSG00000037463	Fbxo27	1.86472	3.81503e-05	1.902	6.938	unchanged
ENSMUSG00000005268	Prlr	2.49399	3.81701e-05	0.22	1.225	granulosa
ENSMUSG00000008035	Mid1ip1	-1.18976	3.81701e-05	60.575	26.638	unchanged
ENSMUSG00000040929	Rfx3	1.03916	4.22416e-05	2.25	4.617	unchanged
ENSMUSG00000026574	Dpt	4.28949	4.23098e-05	0.205	3.86	unchanged
ENSMUSG00000058927	Gm10053	-2.40461	4.23098e-05	9.578	1.764	unchanged
ENSMUSG00000027200	Sema6d	1.16141	4.28888e-05	10.945	24.478	unchanged
ENSMUSG00000033147	Slc22a15	1.92631	4.28888e-05	0.219	0.821	unchanged
ENSMUSG00000028273	Pdlim5	1.11582	4.50526e-05	2.764	5.995	unchanged
ENSMUSG00000028655	Mfsd2a	-2.13629	4.57136e-05	6.228	1.362	unchanged
ENSMUSG00000045382	Cxcr4	1.26991	4.63477e-05	7.581	18.213	Sertoli
ENSMUSG00000020098	Pcbd1	-2.87709	5.0458e-05	9.174	1.284	unchanged
ENSMUSG00000021792	Prxl2a	-1.06689	5.0458e-05	40.298	19.244	Sertoli
ENSMUSG00000021636	Marveld2	-1.33826	5.18528e-05	8.087	3.22	unchanged
ENSMUSG00000039270	Megf9	-1.04914	5.23019e-05	8.494	4.103	unchanged
ENSMUSG00000020160	Meis1	1.01843	5.2737e-05	3.555	7.196	Sertoli
ENSMUSG00000025085	Ablim1	1.81821	5.2753e-05	2.506	8.818	granulosa
ENSMUSG00000034595	Ppp1r18	-1.45133	5.27881e-05	12.352	4.532	unchanged
ENSMUSG00000026107	Nabp1	-1.2104	5.43022e-05	16.884	7.296	Sertoli
ENSMUSG00000041390	Mdfic	1.43406	5.44015e-05	8.161	22.028	granulosa
ENSMUSG00000019577	Pdk4	1.71871	5.90756e-05	1.305	4.249	granulosa
ENSMUSG00000031170	Slc38a5	-2.14454	6.00366e-05	7.02	1.535	granulosa
ENSMUSG00000031790	Mmp15	1.96004	6.39278e-05	2.1	8.176	unchanged
ENSMUSG00000000142	Axin2	1.22234	6.5972e-05	6.398	14.941	Sertoli
ENSMUSG00000035376	Hacd2	-1.04482	6.72272e-05	12.483	6.048	unchanged
ENSMUSG00000001827	Folr1	-1.68046	6.76791e-05	25.986	8.034	unchanged
ENSMUSG00000030583	Sipa1l3	1.23003	7.06176e-05	3.547	8.324	unchanged
ENSMUSG00000029189	Sel1l3	-1.29958	7.15024e-05	12.465	5.074	unchanged
ENSMUSG00000063535	Zfp773	-1.61603	7.15024e-05	3.17	1.036	unchanged
ENSMUSG00000021464	Ror2	-2.44021	7.57086e-05	1.814	0.347	unchanged
ENSMUSG00000050295	Foxc1	3.87552	7.72644e-05	0.066	0.965	unchanged
ENSMUSG00000029674	Limk1	-1.23042	7.7449e-05	7.147	3.057	unchanged
ENSMUSG00000027692	Tnik	-1.40215	7.7585e-05	3.639	1.374	Sertoli
ENSMUSG00000007817	Zmiz1	1.6971	8.15939e-05	6.394	20.725	unchanged
ENSMUSG00000046490	Rnf222	-4.46874	8.18028e-05	1.611	0.069	Sertoli
ENSMUSG00000034265	Zdhhc14	-2.10874	8.31795e-05	4.64	1.113	Sertoli
ENSMUSG00000026437	Cdk18	2.13588	9.00678e-05	0.533	2.331	unchanged
ENSMUSG00000059456	Ptk2b	1.3196	9.00678e-05	2.676	6.67	unchanged
ENSMUSG00000038094	Atp13a4	-4.92751	9.07211e-05	0.771	0.026	unchanged
ENSMUSG00000038718	Pbx3	1.78778	9.37907e-05	1.317	4.511	unchanged
ENSMUSG00000045083	Lingo2	-5.75851	9.37907e-05	0.645	0.009	unchanged
ENSMUSG00000021365	Nedd9	1.04263	9.37907e-05	68.482	141.062	Sertoli
ENSMUSG00000034613	Ppm1h	2.53173	9.53997e-05	0.109	0.635	unchanged
ENSMUSG00000031310	Zmym3	-1.01436	9.65896e-05	45.77	22.661	unchanged
ENSMUSG00000030096	Slc6a6	1.80189	9.70577e-05	2.083	7.249	granulosa
ENSMUSG00000056870	Gulp1	2.2872	0.000100874	1.071	5.276	unchanged
ENSMUSG00000057706	Mex3b	-1.30841	0.000104983	43.473	17.586	Sertoli
ENSMUSG00000025268	Maged2	1.22801	0.00010541	95.664	224.103	unchanged
ENSMUSG00000055560	Zfp459	1.85822	0.000106024	1.292	4.72	unchanged
ENSMUSG00000030824	Nucb1	1.23094	0.000107702	3.873	9.079	granulosa
ENSMUSG00000019990	Pde7b	1.88008	0.000109082	0.217	0.805	granulosa
ENSMUSG00000027520	Zdbf2	1.48835	0.000112187	8.493	23.805	Sertoli
ENSMUSG00000074899	Sptbn5	1.49279	0.000113339	0.716	2.018	unchanged
ENSMUSG00000026939	Tmem141	-1.60337	0.000114453	15.057	4.863	unchanged
ENSMUSG00000035095	Fam167a	2.54221	0.000114524	0.357	2.026	unchanged
ENSMUSG00000037447	Arid5a	1.11469	0.000116627	7.105	15.4	Sertoli
ENSMUSG00000005360	Slc1a3	2.4506	0.000116713	0.156	0.853	unchanged
ENSMUSG00000024940	Ltbp3	1.2839	0.000116713	22.105	53.818	unchanged
ENSMUSG00000036560	Lgi4	1.607	0.000125542	1.617	4.924	unchanged
ENSMUSG00000045672	Col27a1	2.16952	0.000126094	0.381	1.71	granulosa
ENSMUSG00000078206	Fthl17d	-2.25813	0.000129328	11.332	2.44	unchanged
ENSMUSG00000037419	Endod1	1.37286	0.000129937	3.232	8.328	unchanged
ENSMUSG00000051339	2900026A02Rik	1.41807	0.000137853	3.263	8.735	unchanged
ENSMUSG00000032092	Mpzl2	-3.41606	0.000138925	0.885	0.09	unchanged
ENSMUSG00000036834	Plch1	2.51105	0.000142708	0.121	0.702	unchanged
ENSMUSG00000037709	Fam13a	1.49507	0.000152995	0.478	1.348	granulosa
ENSMUSG00000112964	E430024I08Rik	1.2236	0.000155306	5.657	13.176	unchanged
ENSMUSG00000015968	Cacna1d	1.59424	0.000159954	0.358	1.072	unchanged
ENSMUSG00000057948	Unc13d	1.58916	0.000160981	2.147	6.459	unchanged
ENSMUSG00000113120	E330035G20Rik	-5.61299	0.000160981	4.346	0.089	unchanged
ENSMUSG00000029913	Prdm5	2.01908	0.000175216	0.383	1.538	unchanged
ENSMUSG00000044393	Dsg2	1.99112	0.00018369	2.496	9.884	unchanged
ENSMUSG00000029178	Klf3	1.20182	0.000186759	3.754	8.626	unchanged
ENSMUSG00000035834	Polr3g	-1.19495	0.000189334	18.52	8.087	unchanged
ENSMUSG00000022494	Shisa9	4.95387	0.000193639	0.023	0.801	unchanged
ENSMUSG00000031574	Star	1.4043	0.000195266	13.215	34.954	Sertoli
ENSMUSG00000029360	Gm9754	2.75048	0.0002001	0.319	2.086	unchanged
ENSMUSG00000032232	Cgnl1	1.11194	0.0002001	26.078	56.361	Sertoli
ENSMUSG00000051331	Cacna1c	-2.20911	0.000201471	0.638	0.139	unchanged
ENSMUSG00000032193	Ldlr	-1.04345	0.000204999	7.585	3.687	unchanged
ENSMUSG00000042215	Bag2	-1.15703	0.00020546	14.91	6.707	unchanged
ENSMUSG00000078349	AW011738	3.9281	0.000205982	0.055	0.85	unchanged
ENSMUSG00000045730	Adrb2	2.29863	0.000208182	1.362	6.608	unchanged
ENSMUSG00000070533	Wfdc8	-3.17548	0.000211155	1.79	0.193	unchanged
ENSMUSG00000058498	Rnf207	1.91555	0.000211537	0.675	2.501	unchanged
ENSMUSG00000034751	Mast4	1.05366	0.000212272	2.155	4.472	unchanged
ENSMUSG00000038233	Gask1a	1.0755	0.00023604	7.865	16.556	unchanged
ENSMUSG00000098348	Btg1c	3.00649	0.000247208	0.551	4.367	unchanged
ENSMUSG00000045441	Gprin3	1.20197	0.000268397	2.51	5.753	unchanged
ENSMUSG00000031479	Vps36	1.10079	0.000271808	10.385	22.203	unchanged
ENSMUSG00000015647	Lama5	1.33563	0.000272016	3.689	9.301	unchanged
ENSMUSG00000039337	Tex19.2	-1.93527	0.00027439	16.393	4.297	Sertoli
ENSMUSG00000034881	Tbxa2r	2.88454	0.000274544	0.363	2.614	unchanged
ENSMUSG00000095597	Rps7-ps3	-1.53884	0.000274544	215.209	73.853	granulosa
ENSMUSG00000032360	Hcrtr2	3.79232	0.000275118	0.045	0.626	unchanged
ENSMUSG00000110823	Gm36799	-6.67921	0.000275552	1.089	0	unchanged
ENSMUSG00000026824	Kcnj3	1.81513	0.000286326	1.436	5.082	granulosa
ENSMUSG00000034684	Sema3f	1.56855	0.000288465	0.854	2.529	unchanged
ENSMUSG00000019889	Ptprk	1.89383	0.000295458	0.505	1.879	unchanged
ENSMUSG00000040629	Mael	-1.34484	0.000299411	24.731	9.78	Sertoli
ENSMUSG00000025934	Gsta3	-1.58028	0.000300253	4.663	1.555	Sertoli
ENSMUSG00000049313	Sorl1	1.77705	0.000306148	0.308	1.051	unchanged
ENSMUSG00000065037	Rn7sk	-1.27787	0.000306148	72.971	30.248	granulosa
ENSMUSG00000060548	Tnfrsf19	2.40902	0.000311013	0.649	3.495	unchanged
ENSMUSG00000038178	Slc43a2	-1.78328	0.00031298	1.334	0.39	unchanged
ENSMUSG00000026764	Kif5c	-1.30197	0.000313367	5.082	2.06	Sertoli
ENSMUSG00000021822	Plau	2.17745	0.000315267	0.873	3.845	granulosa
ENSMUSG00000021600	8030423J24Rik	-5.25298	0.000330135	4.538	0.116	unchanged
ENSMUSG00000110126	Gm9347	-1.43337	0.000333953	13.252	4.89	Sertoli
ENSMUSG00000029171	Pgm2	1.26605	0.000338284	7.639	18.388	unchanged
ENSMUSG00000037910	1700018B24Rik	-2.24609	0.0003393	11.61	2.377	unchanged
ENSMUSG00000117901	AC109619.1	-1.54566	0.0003393	14.274	4.912	Sertoli
ENSMUSG00000054423	Cadps	1.56177	0.000350684	1.476	4.348	unchanged
ENSMUSG00000070867	Trabd2b	2.31257	0.000351385	0.74	3.629	unchanged
ENSMUSG00000029420	Rimbp2	-2.4848	0.000360877	0.955	0.179	unchanged
ENSMUSG00000108291	Gm44292	-1.90105	0.000363276	3.85	1.045	Sertoli
ENSMUSG00000032064	Dixdc1	-1.39178	0.000363276	2.253	0.869	unchanged
ENSMUSG00000037157	Il22ra1	3.12198	0.000366066	0.227	2.046	unchanged
ENSMUSG00000027276	Jag1	1.63371	0.000385131	2.277	7.037	unchanged
ENSMUSG00000026749	Nek6	-1.14976	0.000397032	2.509	1.135	granulosa
ENSMUSG00000046387	Pcdhb17	2.32432	0.000397032	0.597	2.916	unchanged
ENSMUSG00000069755	Zfp125	1.40447	0.000397716	3.733	9.889	Sertoli
ENSMUSG00000112596	Gm48804	3.09193	0.000398831	0.179	1.556	unchanged
ENSMUSG00000040564	Apoc1	4.12318	0.000399294	0.432	7.496	unchanged
ENSMUSG00000038555	Reep2	-1.12423	0.00040423	131.463	60.39	Sertoli
ENSMUSG00000052557	Gan	1.0454	0.000409749	3.752	7.745	unchanged
ENSMUSG00000046997	Spsb4	1.49856	0.000415702	5.155	14.577	granulosa
ENSMUSG00000024526	Cidea	-2.63479	0.000415849	7.934	1.227	Sertoli
ENSMUSG00000005973	Rcn1	1.18868	0.000423329	13.849	31.521	granulosa
ENSMUSG00000058254	Tspan7	1.12471	0.000424936	11.717	25.554	Sertoli
ENSMUSG00000027568	Ntsr1	2.51656	0.000427346	0.915	5.169	unchanged
ENSMUSG00000040013	Fkbp6	-1.59147	0.000427346	16.224	5.373	Sertoli
ENSMUSG00000037681	Esyt3	-1.45428	0.000427346	2.348	0.863	Sertoli
ENSMUSG00000028005	Gucy1b1	1.58149	0.000436252	2.12	6.402	unchanged
ENSMUSG00000073591	Pcdhb22	2.00555	0.000439074	0.423	1.688	unchanged
ENSMUSG00000038260	Trpm4	-1.62396	0.000439284	1.331	0.434	unchanged
ENSMUSG00000069793	Slfn9	1.22937	0.000440716	5.012	11.717	unchanged
ENSMUSG00000052572	Dlg2	-3.46876	0.000449637	0.588	0.054	unchanged
ENSMUSG00000030854	Ptpn5	2.21487	0.000465369	0.329	1.524	unchanged
ENSMUSG00000020272	Stk10	-1.2002	0.000483161	7.123	3.129	unchanged
ENSMUSG00000052212	Cd177	-6.2022	0.000510356	0.776	0	unchanged
ENSMUSG00000054763	Defb42	-2.71465	0.000510356	5.165	0.754	Sertoli
ENSMUSG00000041624	Gucy1a2	2.47869	0.00052975	0.223	1.217	unchanged
ENSMUSG00000060429	Sntb1	1.90948	0.000534773	0.675	2.506	unchanged
ENSMUSG00000067608	Pcna-ps2	-2.48766	0.000538191	37.162	6.627	granulosa
ENSMUSG00000058740	Kcnt1	1.05594	0.000569977	9.662	20.082	unchanged
ENSMUSG00000055027	Smyd1	-4.7717	0.00057318	0.904	0.03	unchanged
ENSMUSG00000034640	Tiparp	1.18433	0.000588063	53.25	120.974	unchanged
ENSMUSG00000047735	Samd9l	1.4247	0.000588228	4.592	12.263	unchanged
ENSMUSG00000023153	Tmem52	1.53424	0.000595985	9.169	26.444	unchanged
ENSMUSG00000027750	Postn	2.70567	0.000622935	0.11	0.73	unchanged
ENSMUSG00000112831	Gm35533	1.02849	0.000625914	330.275	673.529	Sertoli
ENSMUSG00000034842	Art3	-1.80131	0.000627206	6.657	1.902	Sertoli
ENSMUSG00000049709	Nlrp10	1.2887	0.000674358	2.572	6.254	unchanged
ENSMUSG00000052713	Zfp608	1.00425	0.000674358	2.084	4.189	unchanged
ENSMUSG00000054850	Smim10l2a	-1.49811	0.000682398	6.541	2.339	unchanged
ENSMUSG00000030748	Il4ra	1.15983	0.000689075	3.184	7.142	unchanged
ENSMUSG00000039607	Rbms3	3.63407	0.000696203	0.291	3.576	unchanged
ENSMUSG00000080717	B230307C23Rik	1.45204	0.000715891	1.615	4.399	unchanged
ENSMUSG00000055555	Ct55	-2.56538	0.000716615	4.154	0.711	unchanged
ENSMUSG00000026463	Atp2b4	-1.27064	0.000736508	7.385	3.067	unchanged
ENSMUSG00000038354	Ankrd35	4.46997	0.000741391	0.04	0.795	unchanged
ENSMUSG00000048285	Frmd6	-1.07391	0.000742812	8.553	4.086	unchanged
ENSMUSG00000031557	Plekha2	1.82844	0.000750013	4.513	16.017	granulosa
ENSMUSG00000071537	Klrg2	2.09966	0.000755487	1.161	4.929	unchanged
ENSMUSG00000035184	Fam124a	-1.97218	0.000773892	2.939	0.759	Sertoli
ENSMUSG00000027978	Prss12	-3.08509	0.000775145	2.333	0.275	Sertoli
ENSMUSG00000030826	Bcat2	-1.2076	0.000799361	33.252	14.368	unchanged
ENSMUSG00000038127	Ccdc50	1.01901	0.000802177	17.659	35.759	unchanged
ENSMUSG00000026628	Atf3	1.16778	0.000812281	82.81	186.007	Sertoli
ENSMUSG00000114892	Gm5463	-1.55062	0.000829505	6.621	2.25	unchanged
ENSMUSG00000051111	Sv2c	2.16426	0.000843285	0.152	0.698	unchanged
ENSMUSG00000037386	Rims2	2.44356	0.000848179	0.18	0.967	unchanged
ENSMUSG00000034926	Dhcr24	-1.02357	0.00088792	21.126	10.435	unchanged
ENSMUSG00000089759	3632454L22Rik	-5.7983	0.000899179	0.656	0.014	unchanged
ENSMUSG00000006221	Hspb7	2.82448	0.000905527	0.35	2.36	unchanged
ENSMUSG00000001095	Slc13a2	-3.12396	0.000907386	1.717	0.199	unchanged
ENSMUSG00000025656	Arhgef9	1.30375	0.00094735	1.141	2.798	unchanged
ENSMUSG00000062480	Acat3	-4.27298	0.000950375	1.723	0.096	Sertoli
ENSMUSG00000029765	Plxna4	1.38661	0.000956972	0.954	2.504	unchanged
ENSMUSG00000044313	Mab21l3	2.09546	0.000972057	0.662	2.797	unchanged
ENSMUSG00000022351	Sqle	-1.00122	0.000972688	10.764	5.396	unchanged
ENSMUSG00000017733	Eppin	-1.90437	0.000989135	11.843	3.151	Sertoli
ENSMUSG00000033910	Gucy1a1	1.80146	0.000999216	0.752	2.594	granulosa
ENSMUSG00000028613	Lrp8	-2.0935	0.000999216	1.15	0.269	unchanged
ENSMUSG00000027663	Zmat3	1.13541	0.00102342	2.055	4.505	unchanged
ENSMUSG00000059791	Nrm	-1.02478	0.00102502	20.314	9.956	unchanged
ENSMUSG00000002100	Mybpc3	1.67195	0.00105352	3.515	11.226	granulosa
ENSMUSG00000079350	Magea8	-1.73831	0.00105962	6.54	1.987	unchanged
ENSMUSG00000000223	Drp2	-1.5139	0.00106349	1.952	0.683	Sertoli
ENSMUSG00000004661	Arid3b	-1.09632	0.00106534	4.15	1.948	unchanged
ENSMUSG00000030103	Bhlhe40	1.45109	0.00107737	23.717	64.825	unchanged
ENSMUSG00000108802	Gm44769	-1.77359	0.00108285	4.431	1.288	unchanged
ENSMUSG00000034807	Colgalt1	-1.05493	0.00109929	37.29	17.958	unchanged
ENSMUSG00000055737	Ghr	1.62877	0.00114288	0.533	1.634	granulosa
ENSMUSG00000022505	Emp2	1.5082	0.00114288	0.768	2.2	unchanged
ENSMUSG00000039004	Bmp6	1.86704	0.00115373	2.512	9.124	granulosa
ENSMUSG00000043391	2510009E07Rik	1.14987	0.00115373	2.272	5.022	unchanged
ENSMUSG00000017144	Rnd3	1.20322	0.00118757	41.255	94.921	Sertoli
ENSMUSG00000027794	Sohlh2	-1.48065	0.00120856	7.18	2.581	unchanged
ENSMUSG00000031543	Ank1	2.26205	0.00121005	0.112	0.525	unchanged
ENSMUSG00000019894	Slc6a15	2.61768	0.00123408	0.106	0.625	granulosa
ENSMUSG00000034771	Tle2	1.19504	0.00123859	4.259	9.753	unchanged
ENSMUSG00000047638	Nr1h4	4.10668	0.00123859	0.088	1.423	unchanged
ENSMUSG00000060600	Eno3	1.48971	0.0012807	2.957	8.25	unchanged
ENSMUSG00000100975	Gm28875	-2.42263	0.00128099	6.321	1.187	Sertoli
ENSMUSG00000056258	Kcnq3	-1.5538	0.00128099	0.926	0.321	unchanged
ENSMUSG00000043753	Dmrta1	-1.22034	0.00132064	45.977	19.77	Sertoli
ENSMUSG00000047842	Diras2	-2.10669	0.00132064	1.433	0.345	unchanged
ENSMUSG00000001053	N4bp3	-1.32588	0.00134089	7.178	2.876	unchanged
ENSMUSG00000039209	Rpl39l	-1.71575	0.00137521	23.572	7.103	unchanged
ENSMUSG00000030256	Bhlhe41	1.26496	0.00138999	2.327	5.618	unchanged
ENSMUSG00000025911	Adhfe1	1.5232	0.00141024	1.506	4.339	unchanged
ENSMUSG00000020900	Myh10	1.34703	0.0014656	4.676	11.885	granulosa
ENSMUSG00000072944	Nup62cl	-1.66498	0.00150175	12.403	3.945	Sertoli
ENSMUSG00000030541	Idh2	1.36792	0.00153818	12.841	33.06	granulosa
ENSMUSG00000045664	Cdc42ep2	2.70682	0.00155932	0.228	1.422	unchanged
ENSMUSG00000044707	Ccnjl	1.07767	0.00157092	6.543	13.821	Sertoli
ENSMUSG00000022799	Arhgap31	1.25837	0.00163818	3.994	9.57	granulosa
ENSMUSG00000044595	Dnd1	-1.32581	0.00165692	9.709	3.905	unchanged
ENSMUSG00000071679	Rtl4	1.03419	0.00169648	3.879	7.933	Sertoli
ENSMUSG00000022306	Zfpm2	1.15783	0.00173606	4.797	10.693	unchanged
ENSMUSG00000019779	Frk	1.26619	0.00176119	1.197	2.861	unchanged
ENSMUSG00000043531	Sorcs1	1.72798	0.00176119	0.334	1.129	unchanged
ENSMUSG00000068745	Mybphl	1.91543	0.0017867	3.232	12.227	unchanged
ENSMUSG00000020848	Doc2b	-1.29047	0.00180339	7.273	2.989	Sertoli
ENSMUSG00000037797	Adh4	-5.89944	0.00181592	1.229	0	unchanged
ENSMUSG00000025997	Ikzf2	1.13387	0.00187722	1.134	2.497	unchanged
ENSMUSG00000024085	Man2a1	-1.0227	0.00191623	22.326	10.992	unchanged
ENSMUSG00000028059	Arhgef2	1.12301	0.00191932	2.375	5.174	unchanged
ENSMUSG00000060843	Ctnna3	1.13096	0.00191932	1.28	2.809	unchanged
ENSMUSG00000027315	Spint1	-1.31455	0.00193218	5.585	2.259	unchanged
ENSMUSG00000049892	Rasd1	1.03607	0.00194161	29.793	61.053	unchanged
ENSMUSG00000023043	Krt18	1.40574	0.00195266	9.294	24.506	unchanged
ENSMUSG00000034457	Eda2r	1.98163	0.0019869	1.268	4.966	unchanged
ENSMUSG00000039329	Tex19.1	-1.19644	0.00200476	55.597	24.346	unchanged
ENSMUSG00000052632	Asap2	1.45932	0.00200476	0.91	2.483	unchanged
ENSMUSG00000017400	Stac2	-1.37056	0.0020431	5.108	1.971	Sertoli
ENSMUSG00000028763	Hspg2	1.08856	0.00205055	3.33	7.072	granulosa
ENSMUSG00000026604	Ptpn14	1.11927	0.00206125	1.219	2.66	unchanged
ENSMUSG00000051920	Rspo2	-2.1834	0.00212381	1.471	0.329	granulosa
ENSMUSG00000030638	Sh3gl3	-1.05083	0.00214021	12.136	5.844	Sertoli
ENSMUSG00000021457	Syk	1.34768	0.00214405	1.944	4.936	unchanged
ENSMUSG00000074738	Fndc10	1.28213	0.00216504	6.699	16.282	unchanged
ENSMUSG00000048279	Sacs	1.05654	0.0022422	3.313	6.88	unchanged
ENSMUSG00000020423	Btg2	1.1944	0.00224617	275.661	630.772	unchanged
ENSMUSG00000019846	Lama4	1.82625	0.00224617	0.513	1.827	unchanged
ENSMUSG00000036264	Fstl4	-3.09812	0.00224617	0.865	0.108	unchanged
ENSMUSG00000046808	Atp10d	-1.43172	0.00235648	1.655	0.605	unchanged
ENSMUSG00000043943	Naalad2	-1.9673	0.00241666	3.489	0.903	unchanged
ENSMUSG00000028226	Mmp16	1.63552	0.00242362	0.452	1.399	unchanged
ENSMUSG00000026981	Il1rn	1.47755	0.0024396	0.75	2.069	unchanged
ENSMUSG00000053398	Phgdh	-1.59839	0.00245597	12.736	4.17	unchanged
ENSMUSG00000082071	Pramel	-7.78773	0.00254243	4.772	0	Sertoli
ENSMUSG00000029778	Adcyap1r1	1.1157	0.0026075	23.752	51.468	Sertoli
ENSMUSG00000039145	Camk1d	-1.57354	0.00262069	2.088	0.714	unchanged
ENSMUSG00000108594	Gm44770	-2.33618	0.00266474	5.371	1.091	unchanged
ENSMUSG00000036570	Fxyd1	2.81736	0.00266474	0.251	1.777	unchanged
ENSMUSG00000049409	Prokr1	1.99842	0.00270913	0.376	1.517	unchanged
ENSMUSG00000018387	Shroom1	2.54016	0.0027177	0.164	0.922	granulosa
ENSMUSG00000017453	Pipox	1.1371	0.00273893	7.328	16.091	unchanged
ENSMUSG00000019832	Rab32	1.52166	0.00281981	1.585	4.551	unchanged
ENSMUSG00000027533	Fabp5	-1.93175	0.00283932	3.242	0.834	granulosa
ENSMUSG00000117628	Gm50012	1.35222	0.00284811	2.981	7.679	unchanged
ENSMUSG00000036446	Lum	3.19664	0.00297379	0.235	2.074	unchanged
ENSMUSG00000023951	Vegfa	1.16188	0.00297379	9.313	20.841	unchanged
ENSMUSG00000056758	Hmga2	3.45577	0.00298265	0.043	0.507	unchanged
ENSMUSG00000025887	Casp12	2.75638	0.00300911	0.149	0.986	unchanged
ENSMUSG00000018217	Pmp22	1.11	0.00311041	12.646	27.198	unchanged
ENSMUSG00000028199	Cryz	-1.04273	0.0031266	5.86	2.854	unchanged
ENSMUSG00000051727	Kctd14	1.14203	0.00316462	287.443	634.325	unchanged
ENSMUSG00000034471	Caskin2	1.13673	0.00316462	7.042	15.49	unchanged
ENSMUSG00000051257	Trap1a	-1.93646	0.00319805	7.378	1.934	Sertoli
ENSMUSG00000035914	Cd276	-1.39799	0.00321501	5.443	2.084	unchanged
ENSMUSG00000021763	BC067074	1.68099	0.00322517	1.345	4.285	unchanged
ENSMUSG00000029695	Aass	-2.00754	0.00323861	2.475	0.6	unchanged
ENSMUSG00000015957	Wnt11	3.64941	0.00325058	0.062	0.81	unchanged
ENSMUSG00000031216	Stard8	-1.17519	0.00331462	3.86	1.709	unchanged
ENSMUSG00000097124	A530020G20Rik	1.74838	0.00335601	0.669	2.231	granulosa
ENSMUSG00000024084	Qpct	-1.34231	0.00346033	15.63	6.133	Sertoli
ENSMUSG00000028591	Pramef12	-1.16078	0.00356505	24.777	11.118	unchanged
ENSMUSG00000029093	Sorcs2	1.29188	0.00356505	3.46	8.456	unchanged
ENSMUSG00000051515	Fam181b	1.98721	0.0036069	1.295	5.087	unchanged
ENSMUSG00000022221	Ripk3	-1.64394	0.0036069	7.478	2.396	Sertoli
ENSMUSG00000028207	Asph	1.45223	0.00360917	1.678	4.576	granulosa
ENSMUSG00000079536	Ctag2l1	-1.65633	0.00360917	22.873	7.279	unchanged
ENSMUSG00000070780	Rbm47	1.43949	0.00371119	0.937	2.537	unchanged
ENSMUSG00000106106	CT010467.1	-1.10688	0.00373125	8066.04	3745.11	unchanged
ENSMUSG00000055980	Irs1	1.23698	0.00374837	2.297	5.415	granulosa
ENSMUSG00000027217	Tspan18	1.26259	0.00374837	3.876	9.309	unchanged
ENSMUSG00000045095	Magi1	1.18494	0.00375249	1.889	4.311	unchanged
ENSMUSG00000032401	Lctl	2.40306	0.00376427	0.449	2.426	unchanged
ENSMUSG00000054720	Lrrc8c	1.05827	0.00379749	10.518	21.899	unchanged
ENSMUSG00000113626	Gm7240	1.62494	0.00381382	1.954	6.048	unchanged
ENSMUSG00000022893	Adamts1	1.22687	0.00383057	34.005	79.571	unchanged
ENSMUSG00000048779	P2ry6	1.50507	0.003848	2.023	5.706	unchanged
ENSMUSG00000041000	Trim62	1.17072	0.00386805	29.637	66.723	unchanged
ENSMUSG00000056481	Cd248	2.80844	0.00389107	0.472	3.206	unchanged
ENSMUSG00000048416	Mlf1	1.41229	0.00407656	3.952	10.438	unchanged
ENSMUSG00000040728	Esrp1	-1.42428	0.00411985	4.426	1.664	unchanged
ENSMUSG00000041117	Ccdc8	1.23402	0.00411985	5.83	13.674	granulosa
ENSMUSG00000001435	Col18a1	1.12711	0.00411985	34.341	75.009	Sertoli
ENSMUSG00000044217	Aqp5	1.74085	0.00412331	6.335	21.135	Sertoli
ENSMUSG00000017417	Plxdc1	-1.53158	0.00426763	1.804	0.635	unchanged
ENSMUSG00000085354	Gm2044	1.11054	0.00429296	21.018	45.334	unchanged
ENSMUSG00000036395	Glb1l2	-1.31809	0.00430555	3.838	1.539	Sertoli
ENSMUSG00000032280	Tle3	-1.3964	0.00430555	4.217	1.615	unchanged
ENSMUSG00000051343	Rab11fip5	1.02547	0.00436274	10.114	20.574	unchanged
ENSMUSG00000055407	Map6	-2.3231	0.00442825	0.701	0.144	unchanged
ENSMUSG00000020034	Tcp11l2	1.31318	0.00444466	1.426	3.55	unchanged
ENSMUSG00000000489	Pdgfb	-1.45193	0.00449149	4.173	1.546	granulosa
ENSMUSG00000007379	Dennd2c	-1.33909	0.0045494	2.466	0.972	unchanged
ENSMUSG00000113959	Gm46339	1.56289	0.00465732	1.023	3.003	unchanged
ENSMUSG00000060336	Zfp937	1.10756	0.00468684	4.977	10.64	unchanged
ENSMUSG00000020733	Slc9a3r1	-1.20981	0.00468684	8.611	3.775	unchanged
ENSMUSG00000022332	Khdrbs3	1.40539	0.00468684	2.375	6.275	granulosa
ENSMUSG00000047844	Bex4	-1.00339	0.00477262	123.348	61.446	unchanged
ENSMUSG00000030546	Plin1	-2.1262	0.00482915	1.545	0.354	unchanged
ENSMUSG00000081824	Ndufs5-ps	-3.45349	0.00482915	26.863	2.433	granulosa
ENSMUSG00000043079	Synpo	1.11181	0.00482915	8.006	17.306	granulosa
ENSMUSG00000020216	Jsrp1	-1.11618	0.00484322	12.588	5.838	Sertoli
ENSMUSG00000038267	Slc22a23	2.07445	0.00491146	0.498	2.098	unchanged
ENSMUSG00000042507	Elmsan1	1.04119	0.00493912	11.407	23.461	unchanged
ENSMUSG00000110444	Gm10033	1.08476	0.00496259	2.447	5.167	unchanged
ENSMUSG00000021294	Kif26a	-1.42513	0.00504925	2.764	1.042	unchanged
ENSMUSG00000025784	Clec3b	4.16077	0.00510614	0.177	2.726	unchanged
ENSMUSG00000098276	Mir6358	2.39124	0.00521894	7.943	40.494	unchanged
ENSMUSG00000040605	Bace2	-2.124	0.00547899	0.753	0.182	unchanged
ENSMUSG00000020620	Abca8b	1.35361	0.00549879	0.676	1.704	unchanged
ENSMUSG00000106734	Gm20559	1.6507	0.00551863	0.781	2.45	unchanged
ENSMUSG00000078963	Hsbp1l1	1.37602	0.00552905	5.445	14.066	unchanged
ENSMUSG00000042745	Id1	1.11935	0.00569016	23.848	51.752	unchanged
ENSMUSG00000037490	Slc2a12	-1.81973	0.00570843	1.615	0.452	Sertoli
ENSMUSG00000038991	Txndc5	1.06735	0.00570843	32.154	67.362	granulosa
ENSMUSG00000023022	Lima1	-1.21385	0.00570843	5.636	2.44	unchanged
ENSMUSG00000058550	Dppa4	-2.06064	0.00575212	4.293	1.048	unchanged
ENSMUSG00000032271	Nnmt	-2.7169	0.00575455	3.472	0.533	unchanged
ENSMUSG00000041540	Sox5	1.47299	0.0057876	0.363	1.007	unchanged
ENSMUSG00000051022	Hs3st1	1.33999	0.00580349	2.635	6.649	granulosa
ENSMUSG00000037578	Pkd2l1	-2.01629	0.00580688	2.488	0.627	unchanged
ENSMUSG00000035561	Aldh1b1	-1.04733	0.0058212	23.936	11.56	unchanged
ENSMUSG00000033022	Cdo1	-1.59443	0.00591618	14.765	4.932	Sertoli
ENSMUSG00000016918	Sulf1	1.02764	0.00596701	2.403	4.908	Sertoli
ENSMUSG00000035189	Ano4	1.26775	0.00603594	0.816	1.985	granulosa
ENSMUSG00000007097	Atp1a2	1.70679	0.00616428	1.063	3.432	unchanged
ENSMUSG00000062773	Tex101	-1.23298	0.00616441	11.613	4.959	Sertoli
ENSMUSG00000041353	Tmem29	-1.09429	0.00628312	6.524	3.058	Sertoli
ENSMUSG00000029503	P2rx2	1.27792	0.00629527	4.417	10.731	Sertoli
ENSMUSG00000115388	Eppk1	1.30309	0.00641046	0.711	1.76	unchanged
ENSMUSG00000029149	Krtcap3	-1.65149	0.0064428	9.707	3.137	unchanged
ENSMUSG00000050645	Defb19	-1.43869	0.00658982	218.342	80.119	Sertoli
ENSMUSG00000022025	Cnmd	1.63283	0.00662473	3.493	10.837	granulosa
ENSMUSG00000044117	Bmerb1	1.52154	0.00667207	4.195	11.999	unchanged
ENSMUSG00000028634	Hivep3	1.20653	0.00668411	0.716	1.66	unchanged
ENSMUSG00000025176	Hoga1	-2.88461	0.0068691	1.684	0.227	unchanged
ENSMUSG00000030364	Clec2h	-2.74932	0.00696963	2.471	0.393	unchanged
ENSMUSG00000053799	Exoc6	-1.14628	0.00696963	7.953	3.59	Sertoli
ENSMUSG00000060568	Fam78b	1.1576	0.00714528	1.293	2.909	unchanged
ENSMUSG00000046934	Csl	-2.77203	0.00717857	1.647	0.244	unchanged
ENSMUSG00000026834	Acvr1c	1.91317	0.0072748	0.167	0.62	unchanged
ENSMUSG00000014164	Klhl3	1.5307	0.00737317	0.377	1.086	unchanged
ENSMUSG00000031681	Smad1	1.0153	0.00740745	1.59	3.238	unchanged
ENSMUSG00000020253	Ppm1m	-1.04709	0.00744648	16.712	8.085	unchanged
ENSMUSG00000070319	Eif3g	-1.0055	0.00772666	51.759	25.708	unchanged
ENSMUSG00000059625	Sohlh1	-1.26398	0.00781105	11.559	4.813	unchanged
ENSMUSG00000041423	Paqr6	3.71837	0.00788347	0.068	0.982	unchanged
ENSMUSG00000024421	Lama3	-1.00816	0.00788436	2.333	1.153	unchanged
ENSMUSG00000053070	Cfap300	-1.20976	0.00791806	12.714	5.531	unchanged
ENSMUSG00000030956	Fam53b	1.03288	0.00792554	6.245	12.774	unchanged
ENSMUSG00000079442	St6galnac4	1.23137	0.00816439	0.842	1.96	unchanged
ENSMUSG00000024190	Dusp1	1.2477	0.00823424	59.382	140.969	unchanged
ENSMUSG00000014602	Kif1a	-1.05404	0.00839095	5.073	2.445	Sertoli
ENSMUSG00000000317	Bcl6b	-1.37917	0.00843826	3.87	1.514	unchanged
ENSMUSG00000033781	Asb13	1.05484	0.00843826	1.667	3.436	unchanged
ENSMUSG00000023915	Tnfrsf21	-2.04905	0.00850616	1.309	0.332	unchanged
ENSMUSG00000037321	Tap1	1.72206	0.00852847	0.398	1.291	granulosa
ENSMUSG00000053617	Sh3pxd2a	1.22589	0.00863547	4.814	11.254	unchanged
ENSMUSG00000045827	Serpinb9	1.02711	0.00867659	3.563	7.227	granulosa
ENSMUSG00000024378	Stard4	-1.09827	0.00874446	14.829	6.932	unchanged
ENSMUSG00000009097	Tbx1	2.1652	0.00881691	0.577	2.553	unchanged
ENSMUSG00000026482	Rgl1	-1.05323	0.00891336	7.972	3.83	Sertoli
ENSMUSG00000034687	Fras1	1.00158	0.00909653	1.6	3.205	unchanged
ENSMUSG00000114282	5330431K02Rik	1.19869	0.00922935	6.002	13.824	unchanged
ENSMUSG00000020020	Usp44	-1.50584	0.00933155	2.469	0.878	unchanged
ENSMUSG00000043323	Fbrsl1	1.08565	0.00948794	45.856	97.33	Sertoli
ENSMUSG00000047910	Pcdhb16	2.1016	0.0097756	0.357	1.493	unchanged
ENSMUSG00000009281	Rarres2	1.72334	0.00983895	1.027	3.349	granulosa
ENSMUSG00000020053	Igf1	3.29661	0.00983895	3.75	36.816	granulosa
ENSMUSG00000045934	Mtmr11	1.45362	0.0102657	1.233	3.334	unchanged
ENSMUSG00000036218	Pdzrn4	2.1934	0.0103518	0.176	0.815	unchanged
ENSMUSG00000034460	Six4	-1.36249	0.0104982	2.027	0.799	unchanged
ENSMUSG00000067818	Myl9	-1.1376	0.0107393	64.241	29.136	Sertoli
ENSMUSG00000031661	Nkd1	1.35984	0.0108832	0.8	2.053	unchanged
ENSMUSG00000023403	Stk31	-1.21299	0.0109028	4.817	2.07	unchanged
ENSMUSG00000042121	Ssh1	1.00864	0.0109852	22.848	45.977	Sertoli
ENSMUSG00000029828	4921507P07Rik	-1.51938	0.011065	3.399	1.2	Sertoli
ENSMUSG00000034936	Arl4d	-1.54575	0.011197	12.086	4.155	Sertoli
ENSMUSG00000073164	2410018L13Rik	2.35945	0.0112392	0.261	1.351	unchanged
ENSMUSG00000026817	Ak1	1.14891	0.0113147	3.41	7.533	unchanged
ENSMUSG00000054580	Pla2r1	1.50705	0.0113237	1.321	3.769	unchanged
ENSMUSG00000020684	Rasl10b	1.82984	0.0113561	0.435	1.586	unchanged
ENSMUSG00000073119	Speer4a	-5.70981	0.0113819	0.521	0	unchanged
ENSMUSG00000042228	Lyn	1.58944	0.0114636	0.579	1.778	unchanged
ENSMUSG00000023913	Pla2g7	-2.06329	0.0114869	2.581	0.63	Sertoli
ENSMUSG00000026398	Nr5a2	-1.69813	0.011505	1.413	0.445	granulosa
ENSMUSG00000020083	Fam241b	-1.23281	0.0117646	4.003	1.701	unchanged
ENSMUSG00000044312	Neurog3	-2.67085	0.0117646	1.945	0.303	unchanged
ENSMUSG00000032892	Rangrf	-1.21523	0.0122132	24.038	10.332	unchanged
ENSMUSG00000056900	Usp13	2.4513	0.0122445	0.094	0.525	unchanged
ENSMUSG00000041789	2700046A07Rik	1.59048	0.0122965	0.863	2.614	unchanged
ENSMUSG00000030717	Nupr1	4.72423	0.0122967	0.047	1.075	granulosa
ENSMUSG00000114624	Gm48267	1.86178	0.0124025	0.925	3.307	unchanged
ENSMUSG00000054409	Tmem74	-1.2905	0.0124025	3.522	1.442	unchanged
ENSMUSG00000037649	H2-DMa	2.01705	0.012445	0.343	1.391	unchanged
ENSMUSG00000106498	Gm43032	3.00657	0.0126751	0.11	0.87	unchanged
ENSMUSG00000036523	Greb1	1.23156	0.0128059	3.726	8.757	granulosa
ENSMUSG00000020151	Ptprr	-2.31354	0.0130179	0.877	0.177	unchanged
ENSMUSG00000022054	Nefm	-1.86212	0.0130609	2.349	0.661	unchanged
ENSMUSG00000024647	Cbln2	-2.82238	0.0131105	1.222	0.184	unchanged
ENSMUSG00000067860	Zic3	-3.23384	0.0131105	0.603	0.06	unchanged
ENSMUSG00000057672	Pkn1	1.03899	0.0132061	10.907	22.416	unchanged
ENSMUSG00000014782	Plekhg4	-1.34957	0.0132061	2.397	0.954	unchanged
ENSMUSG00000055866	Per2	1.26664	0.0135721	1.883	4.517	unchanged
ENSMUSG00000088609	Gm24187	-1.16637	0.0136381	380.053	169.538	unchanged
ENSMUSG00000021411	Pxdc1	2.11868	0.0137143	0.501	2.116	unchanged
ENSMUSG00000038763	Alpk3	2.28295	0.0138031	0.119	0.593	granulosa
ENSMUSG00000040536	Necab1	-2.38814	0.0139659	0.995	0.196	unchanged
ENSMUSG00000064080	Fbln2	1.27877	0.0139659	13.322	32.316	Sertoli
ENSMUSG00000003227	Edar	-2.54937	0.0140648	1.054	0.188	unchanged
ENSMUSG00000046532	Ar	-1.11307	0.0141964	4.156	1.93	unchanged
ENSMUSG00000060499	Rpl10l	-1.20133	0.0143281	46.184	20.202	Sertoli
ENSMUSG00000041559	Fmod	-2.98706	0.0143362	1.309	0.18	Sertoli
ENSMUSG00000064125	Prr36	1.55268	0.0145258	1.321	3.873	unchanged
ENSMUSG00000065952	Rps23rg1	-3.41718	0.0145818	0.794	0.074	unchanged
ENSMUSG00000056155	Nanos3	-1.6576	0.0148619	10.191	3.271	unchanged
ENSMUSG00000021573	Tppp	1.66613	0.0152962	0.526	1.658	unchanged
ENSMUSG00000034813	Grip1	1.07365	0.0154687	0.769	1.635	unchanged
ENSMUSG00000029053	Prkcz	1.11205	0.0155925	1.049	2.271	unchanged
ENSMUSG00000071773	Rhox1	-3.20876	0.0156241	2.749	0.305	unchanged
ENSMUSG00000034591	Slc41a2	-1.52984	0.015757	2.408	0.833	Sertoli
ENSMUSG00000081669	Npm3-ps1	-2.24635	0.015869	7.52	1.651	granulosa
ENSMUSG00000024036	Slc37a1	1.41505	0.0160057	0.39	1.055	unchanged
ENSMUSG00000019838	Slc16a10	-1.0902	0.0161491	2.111	1.002	unchanged
ENSMUSG00000042684	Npl	-1.06154	0.0161713	6.232	2.991	Sertoli
ENSMUSG00000045394	Epcam	-1.45159	0.0162857	4.618	1.701	Sertoli
ENSMUSG00000019806	Aig1	1.30298	0.0163439	0.411	1.019	unchanged
ENSMUSG00000052563	D930048N14Rik	-1.47819	0.0164502	2.26	0.791	unchanged
ENSMUSG00000066687	Zbtb16	-1.02964	0.0165189	16.668	8.195	unchanged
ENSMUSG00000029859	Epha1	1.04822	0.016553	3.644	7.549	Sertoli
ENSMUSG00000056366	Fabp3-ps1	1.46447	0.016812	12.426	33.953	unchanged
ENSMUSG00000006517	Mvd	-1.29568	0.0169937	6.777	2.771	unchanged
ENSMUSG00000022206	Npr3	2.80718	0.0170849	0.1	0.674	unchanged
ENSMUSG00000030110	Ret	-1.26763	0.0172125	2.79	1.178	unchanged
ENSMUSG00000069206	Zfp874a	1.03761	0.0172125	3.816	7.849	unchanged
ENSMUSG00000058488	Kl	-1.99546	0.017271	0.695	0.173	unchanged
ENSMUSG00000047033	Pcdhb15	3.22593	0.0175062	0.094	0.829	unchanged
ENSMUSG00000048120	Entpd1	-1.53281	0.0176501	2.276	0.801	granulosa
ENSMUSG00000089736	Tgfbr3l	1.33247	0.0178156	1.453	3.659	unchanged
ENSMUSG00000025401	Myo1a	1.42967	0.0178382	2.071	5.568	unchanged
ENSMUSG00000074397	Foxr1	-1.13223	0.0178974	5.62	2.549	unchanged
ENSMUSG00000008999	Bmp7	1.25327	0.0180964	2.36	5.576	unchanged
ENSMUSG00000019789	Hey2	1.74337	0.018174	0.428	1.428	granulosa
ENSMUSG00000046774	8030474K03Rik	-1.06828	0.0183239	12.661	6.085	Sertoli
ENSMUSG00000034219	Septin14	-5.01455	0.0185571	1.081	0.037	Sertoli
ENSMUSG00000032006	Pdgfd	1.35911	0.0187107	1.225	3.129	unchanged
ENSMUSG00000039883	Lrrc17	-1.65771	0.0188434	6.475	2.067	unchanged
ENSMUSG00000034690	Nlrp4c	-1.18948	0.0188448	12.465	5.487	unchanged
ENSMUSG00000017969	Ptgis	3.25105	0.0189617	0.099	0.896	granulosa
ENSMUSG00000009596	Taf7l	-1.13263	0.0191271	30.978	14.139	Sertoli
ENSMUSG00000062157	Ifnlr1	1.5217	0.0192022	0.907	2.647	unchanged
ENSMUSG00000040296	Ddx58	1.21526	0.0197366	0.794	1.866	unchanged
ENSMUSG00000055692	Tmem191c	1.06599	0.0197736	2.327	4.895	unchanged
ENSMUSG00000026532	Spta1	-1.94498	0.0198831	0.517	0.131	unchanged
ENSMUSG00000096537	Fam240b	4.216	0.019903	0.096	1.645	unchanged
ENSMUSG00000107881	Gm44250	1.02506	0.0199698	2.985	6.029	granulosa
ENSMUSG00000039661	Dusp26	1.74144	0.0205237	0.683	2.329	unchanged
ENSMUSG00000074892	B3galt5	2.12521	0.0211944	0.156	0.684	unchanged
ENSMUSG00000025081	Tdrd1	-1.08215	0.0212173	5.319	2.529	unchanged
ENSMUSG00000078486	Perm1	2.22919	0.021259	0.18	0.852	unchanged
ENSMUSG00000092564	BC051226	-1.04389	0.0213083	12.262	5.955	unchanged
ENSMUSG00000075012	Fjx1	1.4545	0.0213571	3.016	8.226	unchanged
ENSMUSG00000038602	Slc35f1	1.87107	0.0213571	0.501	1.815	unchanged
ENSMUSG00000035109	Shc4	-1.20793	0.021429	1.504	0.656	Sertoli
ENSMUSG00000027584	Oprl1	1.60497	0.0215377	0.477	1.439	unchanged
ENSMUSG00000020467	Efemp1	-1.41452	0.0216051	4.763	1.778	Sertoli
ENSMUSG00000022868	Ahsg	-1.18138	0.0216104	5.964	2.584	Sertoli
ENSMUSG00000100301	6030407O03Rik	2.68787	0.0217345	0.223	1.334	unchanged
ENSMUSG00000027871	Hsd3b1	1.87865	0.0217525	2.848	10.47	granulosa
ENSMUSG00000037999	Arap2	-1.23887	0.0220616	1.892	0.802	Sertoli
ENSMUSG00000073130	Gm1141	-2.03447	0.0221352	1.412	0.334	unchanged
ENSMUSG00000001604	Tcea3	3.303	0.0221571	0.295	3.019	unchanged
ENSMUSG00000056367	Actr3b	-1.718	0.0225033	2.31	0.697	unchanged
ENSMUSG00000002032	Tmem25	1.00373	0.0225296	2.37	4.754	granulosa
ENSMUSG00000048347	Pcdhb18	2.15666	0.0225641	0.205	0.882	unchanged
ENSMUSG00000038059	Smim3	1.45955	0.0226128	0.448	1.226	granulosa
ENSMUSG00000098132	Rassf10	1.14981	0.0227239	3.386	7.508	Sertoli
ENSMUSG00000020734	Grin2c	-2.41983	0.0227334	0.669	0.126	granulosa
ENSMUSG00000105565	Gm43566	-1.30155	0.0229919	18.845	7.719	Sertoli
ENSMUSG00000037784	Dzip1l	1.01785	0.0231096	1.633	3.291	unchanged
ENSMUSG00000044022	Pcdhb21	2.04024	0.023379	0.226	0.903	unchanged
ENSMUSG00000023968	Crip3	-1.73232	0.023418	2.973	0.895	unchanged
ENSMUSG00000087149	Itih5l-ps	3.35473	0.0239172	0.12	1.29	unchanged
ENSMUSG00000034177	Rnf43	1.49647	0.0239454	1.032	2.929	unchanged
ENSMUSG00000117042	2700054A10Rik	2.19913	0.0239454	0.13	0.603	unchanged
ENSMUSG00000068740	Celsr2	1.09272	0.0240688	1.21	2.583	unchanged
ENSMUSG00000037892	Pcdh18	1.35753	0.0247552	1.901	4.842	granulosa
ENSMUSG00000026648	Dclre1c	-1.04538	0.0249615	3.613	1.748	Sertoli
ENSMUSG00000020810	Cygb	1.10554	0.0251402	11.332	24.33	unchanged
ENSMUSG00000039787	Cercam	1.0945	0.0251826	8.922	19.077	unchanged
ENSMUSG00000052560	Cpne8	-1.9321	0.0255393	1.896	0.498	Sertoli
ENSMUSG00000047674	Pdha2	-1.3798	0.0255716	4.375	1.695	unchanged
ENSMUSG00000031904	Slc7a6	-1.05043	0.0258647	12.518	6.057	unchanged
ENSMUSG00000104831	B020017C02Rik	-1.49426	0.025928	7.063	2.555	unchanged
ENSMUSG00000015365	Mov10l1	-1.37475	0.0264196	5.74	2.231	Sertoli
ENSMUSG00000003411	Rab3b	1.60738	0.026455	1.548	4.736	unchanged
ENSMUSG00000004231	Pax2	-1.87407	0.0269382	0.894	0.251	unchanged
ENSMUSG00000054091	1810037I17Rik	-1.01323	0.0275466	64.319	31.717	Sertoli
ENSMUSG00000022881	Rfc4	-1.04621	0.0277471	17.922	8.588	unchanged
ENSMUSG00000104140	Gm37140	2.56748	0.0279148	0.254	1.49	unchanged
ENSMUSG00000080582	Gm24907	2.02009	0.0279148	7.731	31.055	unchanged
ENSMUSG00000038521	C1s1	-1.56223	0.0283351	7.935	2.701	Sertoli
ENSMUSG00000001520	Nrip2	1.21208	0.0283501	1.795	4.197	unchanged
ENSMUSG00000031373	Car5b	-1.24262	0.0283986	2.055	0.873	Sertoli
ENSMUSG00000042812	Foxf1	-1.14394	0.0284024	12.074	5.512	unchanged
ENSMUSG00000005251	Ripk4	-1.12136	0.0284106	3.379	1.558	unchanged
ENSMUSG00000078503	Zfp990	1.14523	0.028426	14.681	32.435	unchanged
ENSMUSG00000021127	Zfp36l1	1.0599	0.0284809	68.795	143.371	unchanged
ENSMUSG00000006344	Ggt5	2.06632	0.0288173	0.17	0.711	unchanged
ENSMUSG00000049387	Cox7b2	-1.41714	0.029468	12.255	4.58	unchanged
ENSMUSG00000020381	Mrnip	-1.00299	0.0296431	6.746	3.34	unchanged
ENSMUSG00000035407	Kank4	2.02438	0.0296573	0.216	0.859	granulosa
ENSMUSG00000038884	Shfl	-1.37932	0.0298405	4.1	1.581	unchanged
ENSMUSG00000002083	Bbc3	1.30144	0.029887	1.82	4.447	unchanged
ENSMUSG00000001056	Nhp2	-1.07502	0.0301588	46.295	21.856	unchanged
ENSMUSG00000050966	Lin28a	-1.04407	0.030283	21.732	10.563	Sertoli
ENSMUSG00000115026	Gm49041	-1.82598	0.0302932	7.511	2.125	Sertoli
ENSMUSG00000038623	Tm6sf1	-1.34633	0.0304004	1.972	0.785	unchanged
ENSMUSG00000107655	Gm44220	1.26568	0.0308683	1.415	3.38	unchanged
ENSMUSG00000085562	2610028E06Rik	1.57572	0.0309563	0.375	1.127	unchanged
ENSMUSG00000082045	Gm11585	-1.316	0.0316666	16.896	6.734	unchanged
ENSMUSG00000043279	Trim56	1.02767	0.0316764	2.458	4.992	unchanged
ENSMUSG00000053889	Kirrel3os	1.42561	0.0318031	0.623	1.684	unchanged
ENSMUSG00000013415	Igf2bp1	-1.15086	0.0319097	3.785	1.718	unchanged
ENSMUSG00000116617	Gm49767	2.15637	0.0319097	0.235	1.032	unchanged
ENSMUSG00000024245	Tmem178	1.78408	0.0319097	1.361	4.725	unchanged
ENSMUSG00000080069	Gm41	-1.15271	0.0325598	35.809	16.22	Sertoli
ENSMUSG00000049281	Scn3b	1.92982	0.0326305	0.175	0.674	unchanged
ENSMUSG00000042353	Frem3	1.79868	0.0327142	0.638	2.201	unchanged
ENSMUSG00000026104	Stat1	-1.10745	0.033145	6.23	2.896	Sertoli
ENSMUSG00000021055	Esr2	-1.28567	0.033145	2.372	0.983	granulosa
ENSMUSG00000061048	Cdh3	-1.01664	0.0339024	6.66	3.282	unchanged
ENSMUSG00000052921	Arhgef15	-1.17452	0.0339583	2.29	1.027	unchanged
ENSMUSG00000016028	Celsr1	1.16742	0.034279	5.877	13.191	unchanged
ENSMUSG00000017344	Vtn	3.78971	0.0347707	0.066	0.96	unchanged
ENSMUSG00000041708	Mpped1	-2.09984	0.0347707	0.764	0.175	unchanged
ENSMUSG00000039224	D1Pas1	-1.10351	0.0349309	5.745	2.697	Sertoli
ENSMUSG00000036123	Slc9a3	1.64814	0.0349583	0.495	1.529	unchanged
ENSMUSG00000025105	Bnc1	-1.14448	0.0349589	3.524	1.607	unchanged
ENSMUSG00000116815	Gm49760	1.05951	0.0351733	4.236	8.752	unchanged
ENSMUSG00000026042	Col5a2	1.81749	0.0352737	0.273	0.946	unchanged
ENSMUSG00000040373	Cacng5	-1.50912	0.0353836	1.461	0.523	Sertoli
ENSMUSG00000109745	1700018G05Rik	-4.03943	0.0354064	7.497	0.506	Sertoli
ENSMUSG00000027612	Mmp24	1.9417	0.0358951	0.231	0.886	unchanged
ENSMUSG00000042182	Bend6	-2.54869	0.0361664	1.164	0.2	unchanged
ENSMUSG00000053388	Trim50	1.4281	0.0361664	1.63	4.413	unchanged
ENSMUSG00000053137	Mapk11	-1.92335	0.0361664	1.656	0.449	unchanged
ENSMUSG00000113796	Gm36426	-3.05103	0.0363337	1.425	0.143	unchanged
ENSMUSG00000027996	Sfrp2	-1.37747	0.0366783	3.694	1.456	unchanged
ENSMUSG00000073243	Gm9	-2.12783	0.0367597	4.228	0.983	unchanged
ENSMUSG00000072763	5430403G16Rik	1.19305	0.0368069	1.539	3.479	unchanged
ENSMUSG00000001763	Tspan33	-1.38233	0.0368069	1.433	0.563	unchanged
ENSMUSG00000021069	Pygl	-1.86905	0.0370196	0.915	0.245	unchanged
ENSMUSG00000021575	Ahrr	1.69372	0.037031	0.176	0.579	unchanged
ENSMUSG00000026421	Csrp1	-1.02323	0.0372401	24.354	12.01	unchanged
ENSMUSG00000007888	Crlf1	-1.73416	0.0373555	2.89	0.892	unchanged
ENSMUSG00000010760	Phlda2	-1.8596	0.0376181	4.426	1.27	unchanged
ENSMUSG00000036904	Fzd8	1.10149	0.037901	3.785	8.121	unchanged
ENSMUSG00000024481	Lvrn	2.64837	0.037901	0.156	0.942	unchanged
ENSMUSG00000049191	Rtl5	1.95892	0.0380864	0.213	0.834	unchanged
ENSMUSG00000022610	Mapk12	-1.87204	0.0384312	1.237	0.349	unchanged
ENSMUSG00000030499	Kctd15	-1.41137	0.0384785	1.863	0.716	unchanged
ENSMUSG00000027318	Adam33	1.69041	0.0384788	0.371	1.203	unchanged
ENSMUSG00000045790	Ccdc149	1.45261	0.0384788	0.743	2.064	unchanged
ENSMUSG00000035686	Thrsp	2.36066	0.0385431	0.22	1.116	unchanged
ENSMUSG00000108260	Gm3793	1.68733	0.0389693	3.295	10.545	unchanged
ENSMUSG00000046714	Foxc2	-1.47473	0.0393204	2.648	0.978	unchanged
ENSMUSG00000042115	Klhdc8a	1.1539	0.039658	5.661	12.58	unchanged
ENSMUSG00000025480	Syce1	-1.21136	0.0400043	12.007	5.214	Sertoli
ENSMUSG00000105434	Gm43359	1.03427	0.0401401	3.011	6.171	unchanged
ENSMUSG00000044501	Zfp758	1.23923	0.0404513	4.622	10.887	unchanged
ENSMUSG00000044303	Cdkn2a	-1.65504	0.0407122	3.701	1.166	unchanged
ENSMUSG00000002603	Tgfb1	-1.58591	0.0407122	1.535	0.526	unchanged
ENSMUSG00000022340	Sybu	1.25273	0.0407122	0.412	0.99	unchanged
ENSMUSG00000023067	Cdkn1a	1.40736	0.0407873	1.141	2.979	unchanged
ENSMUSG00000061897	Gm14292	-1.6073	0.0421102	22.414	7.537	unchanged
ENSMUSG00000071317	Bves	1.11144	0.0421102	0.988	2.162	unchanged
ENSMUSG00000018698	Lhx1	-2.38176	0.0421695	0.946	0.191	unchanged
ENSMUSG00000009941	Nxf2	-1.11065	0.0422957	23.429	10.813	Sertoli
ENSMUSG00000045008	9030612E09Rik	-1.7824	0.0431539	2.006	0.584	unchanged
ENSMUSG00000043510	Hscb	-1.51701	0.04322	5.801	1.984	unchanged
ENSMUSG00000042988	Notum	2.10618	0.0432378	0.319	1.342	unchanged
ENSMUSG00000043557	Mdga1	1.37744	0.043312	1.467	3.797	unchanged
ENSMUSG00000035427	Mageb4	-1.05977	0.0436642	28.073	13.507	unchanged
ENSMUSG00000028063	Lmna	1.10632	0.0441163	2.217	4.753	granulosa
ENSMUSG00000024713	Pcsk5	1.06305	0.0441163	1.376	2.868	unchanged
ENSMUSG00000039798	2600006K01Rik	1.77603	0.0454525	0.848	2.972	unchanged
ENSMUSG00000104383	Gm37553	1.9446	0.0454672	0.596	2.339	unchanged
ENSMUSG00000072940	Gm10443	-1.06469	0.0455107	71.324	33.458	unchanged
ENSMUSG00000112847	Gm47573	1.25224	0.0459503	1.157	2.735	unchanged
ENSMUSG00000000861	Bcl11a	1.47296	0.0459985	0.292	0.809	granulosa
ENSMUSG00000074217	Misp3	-2.55058	0.0464496	2.099	0.344	unchanged
ENSMUSG00000036832	Lpar3	-1.5405	0.0468583	2.485	0.867	Sertoli
ENSMUSG00000016758	Bik	-1.84241	0.0468583	2.286	0.629	unchanged
ENSMUSG00000070476	Fam217b	-1.11086	0.0470162	4.034	1.887	unchanged
ENSMUSG00000031486	Adgra2	1.50165	0.0470162	0.474	1.325	unchanged
ENSMUSG00000043833	2900005J15Rik	2.62756	0.0471633	0.161	1.033	unchanged
ENSMUSG00000040964	Arhgef10l	1.10214	0.0474998	0.907	1.934	unchanged
ENSMUSG00000105326	6030400A10Rik	1.46013	0.0476917	2.353	6.42	unchanged
ENSMUSG00000043969	Emx2	3.63281	0.0483179	0.042	0.562	granulosa
ENSMUSG00000090671	Gm5067	-1.84265	0.0484585	4.043	1.16	unchanged
ENSMUSG00000031397	Tktl1	-1.06225	0.0484892	7.431	3.579	Sertoli
ENSMUSG00000030946	Lhpp	-1.01805	0.0486375	5.518	2.756	unchanged
ENSMUSG00000041552	Ptchd1	-3.66814	0.0490901	0.865	0.067	unchanged

## Sheet: P3_Het_v_KO
Gene ID	Gene Name	Log2 Fold Change	BH corrected p-value	FPKM P3 Dmrt1 +/-	FPKM P3 Dmrt1 -/-
ENSMUSG00000024837	Dmrt1	-4.59436	3.70132e-69	25.145	1.036
ENSMUSG00000091556	Gm14569	-2.24563	2.68673e-37	11.524	2.439
ENSMUSG00000049404	Rarres1	-4.73023	6.31945e-37	16.35	0.612
ENSMUSG00000046180	4930550L24Rik	-2.86689	3.93429e-31	30.804	4.207
ENSMUSG00000051243	Islr2	-3.7862	6.55107e-30	8.701	0.627
ENSMUSG00000028488	Sh3gl2	-2.73805	8.01653e-29	6.156	0.93
ENSMUSG00000030158	Clec12b	-5.49433	5.01192e-20	9.309	0.209
ENSMUSG00000036902	Neto2	1.47652	2.50444e-17	4.877	13.607
ENSMUSG00000044667	Plppr4	-2.22928	4.60798e-15	5.591	1.195
ENSMUSG00000039904	Gpr37	-1.4052	7.3639e-15	13.979	5.287
ENSMUSG00000022061	Nkx3-1	-3.39156	7.3639e-15	5.31	0.501
ENSMUSG00000031137	Fgf13	-1.98437	3.28157e-14	8.166	2.074
ENSMUSG00000027463	Slc52a3	-2.70399	8.42012e-14	16.313	2.525
ENSMUSG00000021221	Dpf3	1.7001	6.46556e-13	1.489	4.846
ENSMUSG00000060967	Etd	-5.7776	4.19917e-11	21.166	0.373
ENSMUSG00000002100	Mybpc3	1.8558	2.61517e-10	3.498	12.677
ENSMUSG00000010175	Prox1	2.15802	5.1209e-09	0.334	1.493
ENSMUSG00000032937	Fshr	-1.55288	5.75365e-09	14.411	4.949
ENSMUSG00000025089	Gfra1	-2.66978	5.75365e-09	5.436	0.854
ENSMUSG00000021638	Ocln	-2.27871	1.3651e-08	5.031	1.031
ENSMUSG00000027452	Acss1	-1.43963	3.02795e-08	4.296	1.586
ENSMUSG00000073421	H2-Ab1	2.26787	3.02795e-08	0.937	4.532
ENSMUSG00000043753	Dmrta1	-2.55381	1.79748e-07	2.565	0.44
ENSMUSG00000039542	Ncam1	1.15441	2.76107e-07	3.51	7.842
ENSMUSG00000034006	Slc66a2	1.21621	3.95185e-07	4.757	11.083
ENSMUSG00000025401	Myo1a	1.19707	4.64797e-07	3.535	8.134
ENSMUSG00000057948	Unc13d	1.73935	5.63551e-07	1.402	4.694
ENSMUSG00000047787	Flrt1	-1.41698	1.23848e-06	6.592	2.467
ENSMUSG00000040412	5330417C22Rik	2.17545	1.27806e-06	0.655	2.957
ENSMUSG00000068522	Aard	-1.00485	1.31658e-06	232.445	116.124
ENSMUSG00000028525	Pde4b	-2.00676	1.44656e-06	1.758	0.439
ENSMUSG00000000317	Bcl6b	-1.34167	1.90279e-06	5.568	2.196
ENSMUSG00000073207	Ccdc160	-1.51453	2.54134e-06	15.703	5.541
ENSMUSG00000063694	Cycs	-1.03459	2.7358e-06	28.824	14.127
ENSMUSG00000031790	Mmp15	1.20679	2.7358e-06	3.548	8.198
ENSMUSG00000049382	Krt8	1.81128	3.48895e-06	7.011	24.698
ENSMUSG00000028378	Ptgr1	-1.25388	6.08004e-06	12.028	5.065
ENSMUSG00000067878	Map7d3	-1.30938	6.08004e-06	5.219	2.109
ENSMUSG00000052353	Cemip	1.23024	7.20142e-06	0.816	1.913
ENSMUSG00000060586	H2-Eb1	2.10979	8.08049e-06	1.598	6.922
ENSMUSG00000036594	H2-Aa	1.9254	8.68156e-06	1.218	4.662
ENSMUSG00000064137	Rhox8	-1.21453	1.38556e-05	25.265	10.945
ENSMUSG00000041548	Hspb8	1.05287	2.55626e-05	18.277	38.056
ENSMUSG00000005357	Slc1a6	-1.59159	2.72616e-05	3.906	1.302
ENSMUSG00000026532	Spta1	-1.71553	2.78435e-05	0.768	0.235
ENSMUSG00000113120	E330035G20Rik	-6.81482	3.20409e-05	1.093	0.01
ENSMUSG00000018698	Lhx1	-2.25716	6.81286e-05	1.853	0.385
ENSMUSG00000107215	Gm43197	2.19405	7.50827e-05	1.553	7.115
ENSMUSG00000032076	Cadm1	-1.04944	0.000100061	2.939	1.42
ENSMUSG00000024526	Cidea	-3.95092	0.000153929	2.573	0.165
ENSMUSG00000027445	Cst9	-2.76576	0.000159062	250.088	36.913
ENSMUSG00000106734	Gm20559	2.11794	0.000185124	3.407	14.836
ENSMUSG00000004885	Crabp2	2.15976	0.000189322	1.745	7.768
ENSMUSG00000059852	Kcng2	-1.4009	0.000189322	4.76	1.809
ENSMUSG00000118383	Gm50321	1.07523	0.000189322	7.95	16.8
ENSMUSG00000067276	Capn6	-1.08646	0.000189322	12.727	6.01
ENSMUSG00000023043	Krt18	1.24135	0.000233596	8.83	20.906
ENSMUSG00000036264	Fstl4	-2.52533	0.00035679	0.784	0.137
ENSMUSG00000034177	Rnf43	1.70015	0.000363953	0.521	1.691
ENSMUSG00000037625	Cldn11	-1.36935	0.000367035	13.004	5.048
ENSMUSG00000059456	Ptk2b	1.2586	0.000369518	1.442	3.452
ENSMUSG00000033676	Gabrb3	1.06505	0.000383855	0.969	2.035
ENSMUSG00000034463	Scara3	-1.02373	0.000414509	3.633	1.791
ENSMUSG00000001870	Ltbp1	1.1122	0.000414509	3.038	6.581
ENSMUSG00000034275	Igsf9b	-1.27341	0.000701108	5.168	2.143
ENSMUSG00000029828	4921507P07Rik	-1.84949	0.00115051	2.81	0.783
ENSMUSG00000048747	E130114P18Rik	-1.1647	0.00134341	4.535	2.039
ENSMUSG00000058498	Rnf207	1.74192	0.00168383	0.97	3.252
ENSMUSG00000026475	Rgs16	1.71765	0.00231539	0.785	2.582
ENSMUSG00000079465	Col4a3	-1.13501	0.0028013	9.309	4.248
ENSMUSG00000107017	Gm43196	3.46659	0.00314801	0.156	1.715
ENSMUSG00000001604	Tcea3	2.34462	0.00323621	0.811	4.129
ENSMUSG00000049709	Nlrp10	1.25497	0.00354168	1.132	2.716
ENSMUSG00000002020	Ltbp2	-1.94131	0.00354168	1.08	0.281
ENSMUSG00000023153	Tmem52	1.2547	0.00360473	4.503	10.751
ENSMUSG00000032085	Tagln	-2.03406	0.00360473	52.733	12.91
ENSMUSG00000025422	Agap2	-1.04066	0.00360473	3.407	1.656
ENSMUSG00000036123	Slc9a3	2.3506	0.0036522	0.127	0.643
ENSMUSG00000058064	Gm10036	-4.72297	0.00369682	64.453	2.449
ENSMUSG00000033022	Cdo1	-1.1508	0.00419957	7.646	3.476
ENSMUSG00000044681	Cnpy1	2.40703	0.00488031	0.106	0.556
ENSMUSG00000020173	Cobl	1.08878	0.00491683	0.529	1.129
ENSMUSG00000054863	Tafa5	1.18996	0.00523876	7.027	16.094
ENSMUSG00000022715	Tmem114	-1.02367	0.00664615	17.166	8.428
ENSMUSG00000030110	Ret	-2.64107	0.00710257	3.092	0.496
ENSMUSG00000027457	Snph	-1.23748	0.00752133	0.766	0.325
ENSMUSG00000036136	Fam110c	1.04004	0.00768939	2.638	5.46
ENSMUSG00000043557	Mdga1	1.01284	0.00784227	2.306	4.666
ENSMUSG00000070713	Gm10282	-1.02591	0.00853168	27.845	13.738
ENSMUSG00000054667	Irs4	2.13206	0.00868982	0.25	1.092
ENSMUSG00000029822	Osbpl3	-1.3316	0.00883261	1.007	0.402
ENSMUSG00000046323	Dppa3	3.87767	0.00883261	0.19	2.718
ENSMUSG00000007888	Crlf1	-2.53457	0.0102942	2.724	0.467
ENSMUSG00000024168	Tmem204	-1.00069	0.0102942	17.436	8.752
ENSMUSG00000118145	Gm6724	-5.42594	0.0116863	35.192	0.813
ENSMUSG00000061082	Plac1	-1.43067	0.0118512	3.296	1.226
ENSMUSG00000078137	Ankrd63	1.09539	0.011943	2.539	5.437
ENSMUSG00000032549	Rab6b	1.2105	0.0124512	1.67	3.879
ENSMUSG00000026768	Itga8	-1.53881	0.0124926	1.481	0.511
ENSMUSG00000078503	Zfp990	-4.46876	0.0126333	9.45	0.427
ENSMUSG00000079547	H2-DMb1	2.0734	0.0132183	0.39	1.642
ENSMUSG00000059040	Eno1b	-4.76425	0.0149113	22.998	0.848
ENSMUSG00000098132	Rassf10	1.06958	0.0149135	1.585	3.329
ENSMUSG00000031543	Ank1	1.8613	0.014935	0.162	0.588
ENSMUSG00000022504	Ciita	1.6464	0.0159392	0.221	0.695
ENSMUSG00000037386	Rims2	1.88099	0.0166171	0.159	0.582
ENSMUSG00000000632	Sez6	-1.93557	0.0176375	1.369	0.355
ENSMUSG00000109714	Gm35021	2.1063	0.0197892	0.186	0.8
ENSMUSG00000113796	Gm36426	-2.67468	0.0208129	1.193	0.19
ENSMUSG00000042353	Frem3	1.1793	0.0223254	0.791	1.794
ENSMUSG00000117901	AC109619.1	-1.11374	0.0224212	6.783	3.115
ENSMUSG00000001095	Slc13a2	-1.95894	0.0236488	1.431	0.369
ENSMUSG00000029167	Ppargc1a	-1.0474	0.0248561	1.108	0.537
ENSMUSG00000086996	4933416E14Rik	-3.6435	0.0254284	0.717	0.057
ENSMUSG00000029844	Hoxa1	3.96511	0.0261485	0.054	0.849
ENSMUSG00000035964	Tmem59l	-2.51667	0.0281686	2.152	0.373
ENSMUSG00000042195	Slc35f2	-1.13378	0.0284383	5.159	2.35
ENSMUSG00000020098	Pcbd1	-1.32873	0.0284383	5.156	2.08
ENSMUSG00000028784	Spocd1	1.99404	0.0302426	0.771	3.071
ENSMUSG00000061524	Zic2	3.83804	0.0302426	0.041	0.604
ENSMUSG00000024867	Pip5k1b	-1.1546	0.0337593	1.11	0.498
ENSMUSG00000034687	Fras1	1.03312	0.0378518	2.848	5.848
ENSMUSG00000034570	Inpp5j	2.31091	0.0411763	0.114	0.561
ENSMUSG00000027577	Chrna4	-1.35859	0.0467727	1.861	0.728

## Sheet: P3_R111G_v_Het
Gene ID	Gene Name	Log2 Fold Change	BH corrected p-value	FPKM P3 Dmrt1 R111G/+	FPKM P3 Dmrt1 +/-
ENSMUSG00000067017	Capza1-ps1	2.96539	4.65322e-40	13.024	1.676
ENSMUSG00000001334	Fndc5	1.79387	4.77473e-18	57.501	16.701
ENSMUSG00000021728	Emb	1.58693	2.09927e-13	7.504	2.521
ENSMUSG00000045330	4933402E13Rik	5.7823	3.77653e-12	28.662	0.526
ENSMUSG00000059852	Kcng2	-2.32829	5.2282e-11	0.941	4.76
ENSMUSG00000046180	4930550L24Rik	1.55145	3.76386e-10	89.644	30.804
ENSMUSG00000035606	Ky	-3.4233	4.96437e-09	0.179	1.931
ENSMUSG00000067220	Cnga1	-2.57453	1.14268e-08	0.551	3.314
ENSMUSG00000091556	Gm14569	1.00134	5.91436e-08	22.891	11.524
ENSMUSG00000022868	Ahsg	-2.73409	5.78821e-07	0.781	5.244
ENSMUSG00000032076	Cadm1	1.22108	8.11644e-07	6.797	2.939
ENSMUSG00000046167	Gldn	-4.89403	8.11644e-07	0.109	3.251
ENSMUSG00000112598	Gm40552	3.56586	1.02496e-06	4.973	0.427
ENSMUSG00000010175	Prox1	1.90609	1.42328e-06	1.244	0.334
ENSMUSG00000027895	Kcnc4	3.0855	1.8706e-06	2.693	0.32
ENSMUSG00000053799	Exoc6	1.09175	1.88009e-06	8.07	3.811
ENSMUSG00000033007	Asic4	-2.32976	1.51696e-05	0.979	4.952
ENSMUSG00000040412	5330417C22Rik	2.05293	1.52918e-05	2.692	0.655
ENSMUSG00000051236	Msrb3	1.00751	1.94773e-05	34.175	17.133
ENSMUSG00000063935	Zar1	-4.13394	3.16607e-05	0.059	1.034
ENSMUSG00000020019	Ntn4	2.18102	3.16607e-05	3.358	0.748
ENSMUSG00000067578	Cbln4	-1.4851	4.7824e-05	7.195	20.304
ENSMUSG00000022061	Nkx3-1	-1.85472	5.76517e-05	1.457	5.31
ENSMUSG00000029245	Epha5	2.08926	8.13871e-05	0.71	0.168
ENSMUSG00000060204	Slc10a4l	-2.38689	0.000106572	0.719	3.804
ENSMUSG00000030607	Acan	-2.63814	0.000106572	0.213	1.332
ENSMUSG00000032373	Car12	2.21494	0.000106572	3.02	0.653
ENSMUSG00000021908	Ncoa4-ps	2.83122	0.000106572	9.936	1.406
ENSMUSG00000052302	Tbc1d30	2.18778	0.000148738	3.953	0.876
ENSMUSG00000045404	Kcnk13	1.74919	0.000198784	4.638	1.396
ENSMUSG00000110126	Gm9347	3.55098	0.00021004	3.284	0.286
ENSMUSG00000021319	Sfrp4	-1.28122	0.000214891	2.247	5.497
ENSMUSG00000067219	Nipal1	-1.3421	0.000345826	1.564	3.994
ENSMUSG00000083701	Gm4912	2.30435	0.000345826	4.97	1.012
ENSMUSG00000032394	Igdcc3	-1.44443	0.000359052	1.16	3.189
ENSMUSG00000035183	Slc24a5	-1.04085	0.000573718	6.765	14.006
ENSMUSG00000044117	Bmerb1	-1.38229	0.000751134	1.03	2.709
ENSMUSG00000072494	Ppp1r3e	-1.14148	0.00102462	2.989	6.648
ENSMUSG00000040564	Apoc1	-1.91073	0.00130653	2.086	7.918
ENSMUSG00000033006	Sox10	2.02903	0.00133438	2.725	0.677
ENSMUSG00000059422	Gm8116	-1.72538	0.00156386	1.431	4.776
ENSMUSG00000031170	Slc38a5	1.03372	0.00164391	27.888	13.704
ENSMUSG00000003469	Phyhip	3.1152	0.00198411	1.7	0.199
ENSMUSG00000038843	Gcnt1	-1.0725	0.00211592	1.366	2.893
ENSMUSG00000060402	Chst8	-1.29049	0.0027886	0.542	1.331
ENSMUSG00000117730	Gm5503	4.01422	0.00328208	6.99	0.433
ENSMUSG00000031698	Mylk3	-1.56578	0.00341956	0.401	1.201
ENSMUSG00000022425	Enpp2	1.1789	0.00512747	3.557	1.583
ENSMUSG00000065968	Ifitm7	-2.84584	0.00533532	0.129	0.933
ENSMUSG00000091387	Gcnt4	1.39635	0.0073391	4.665	1.785
ENSMUSG00000028626	Col9a2	-1.10781	0.0107871	2.858	6.208
ENSMUSG00000053647	Gper1	1.57282	0.0133626	2.594	0.875
ENSMUSG00000046636	Gm7729	2.60457	0.0133832	9.375	1.543
ENSMUSG00000040812	Agbl2	1.63756	0.0136835	0.738	0.239
ENSMUSG00000115936	4833415N18Rik	-1.67783	0.0138183	1.187	3.82
ENSMUSG00000032523	Hhatl	1.52615	0.0171581	1.906	0.665
ENSMUSG00000101431	Gm7901	1.21174	0.0198342	4.112	1.791
ENSMUSG00000022613	Miox	-1.18549	0.0218723	4.596	10.531
ENSMUSG00000068877	Selenbp2	5.57542	0.0248046	0.914	0.018
ENSMUSG00000079575	Rbpj-ps3	2.68329	0.0248046	4.702	0.74
ENSMUSG00000062611	Rps3a2	1.44422	0.0248046	43.521	16.103
ENSMUSG00000054594	Oscar	-2.85099	0.0256064	0.146	1.064
ENSMUSG00000060967	Etd	-1.63648	0.0262142	6.757	21.166
ENSMUSG00000040061	Plcb2	-1.09003	0.0262898	0.425	0.912
ENSMUSG00000031780	Ccl17	-3.1609	0.0262898	3.694	33.134
ENSMUSG00000006154	Eps8l1	-2.81807	0.026708	0.107	0.76
ENSMUSG00000054863	Tafa5	1.08152	0.030708	14.782	7.027
ENSMUSG00000030226	Lmo3	2.76677	0.0331328	0.533	0.078
ENSMUSG00000024558	Mapk4	-1.13729	0.0346642	0.827	1.834
ENSMUSG00000053093	Myh7	-1.79781	0.0376949	0.222	0.78
ENSMUSG00000032226	Gcnt3	-1.79328	0.0410562	0.165	0.575
ENSMUSG00000109764	Klkb1	-1.77067	0.0410703	0.47	1.612
ENSMUSG00000051243	Islr2	-1.02496	0.0416703	4.248	8.701
ENSMUSG00000027995	Tlr2	1.12278	0.0419386	3.22	1.486
ENSMUSG00000027894	Slc6a17	-1.63756	0.0420194	0.209	0.657
ENSMUSG00000048636	A730049H05Rik	-1.08353	0.044659	4.859	10.364
ENSMUSG00000025875	Tspan17	1.30544	0.044659	3.766	1.54

## Sheet: P28_R111G_v_Het
Gene ID	Gene Name	Log2 Fold Change	BH corrected p-value	FPKM P28 Dmrt1 +/-	FPKM P28 Dmrt1 R111G/+	Sex Biase
ENSMUSG00000047518	Slfnl1	-4.19264	6.06591e-31	97.007	5.053	unchanged
ENSMUSG00000047654	Tssk6	-4.50486	6.06591e-31	98.616	4.137	unchanged
ENSMUSG00000044084	Spem2	-4.51239	6.63919e-31	153.946	6.42	unchanged
ENSMUSG00000041165	Spem1	-4.71395	4.07119e-30	313.344	11.377	unchanged
ENSMUSG00000079479	Gm9112	-4.29718	5.9183e-30	117.155	5.746	Sertoli
ENSMUSG00000049506	Sppl2c	-4.00739	1.85405e-29	97.249	5.756	unchanged
ENSMUSG00000076436	Oxct2a	-4.70116	1.18548e-28	57.577	2.103	unchanged
ENSMUSG00000105973	Gm42881	-3.80311	1.19418e-28	5.235	0.351	unchanged
ENSMUSG00000043050	Tnp2	-4.5932	1.19418e-28	4107.2	161.955	unchanged
ENSMUSG00000038015	Prm2	-4.64916	4.409e-28	2983.72	113.164	unchanged
ENSMUSG00000043429	Ccdc185	-4.12113	7.32646e-28	95.215	5.205	unchanged
ENSMUSG00000000411	Tssk3	-4.08326	1.33208e-27	136.552	7.674	unchanged
ENSMUSG00000048077	H1f7	-4.0869	1.33208e-27	346.619	19.434	unchanged
ENSMUSG00000034913	Cby2	-4.22994	4.21591e-27	224.82	11.408	unchanged
ENSMUSG00000026226	Spata3	-4.4017	5.4912e-27	65.885	2.965	unchanged
ENSMUSG00000050089	Akap4	-4.16209	5.4912e-27	572.175	30.471	unchanged
ENSMUSG00000041923	Nol4	-3.38742	7.33899e-27	10.859	0.986	unchanged
ENSMUSG00000042888	Prr30	-3.6529	1.06844e-26	156.573	11.871	unchanged
ENSMUSG00000029320	1700016H13Rik	-4.50006	2.57201e-26	67.98	2.854	unchanged
ENSMUSG00000032566	Nudt16l2	-5.81122	2.57201e-26	90.992	1.548	unchanged
ENSMUSG00000051276	Actrt2	-4.13857	3.74832e-26	320.997	17.36	unchanged
ENSMUSG00000020940	Efcab15	-3.73887	4.34094e-26	57.825	4.117	unchanged
ENSMUSG00000097170	Gm16982	-3.26357	4.9888e-26	9.887	0.973	unchanged
ENSMUSG00000045521	Tssk2	-3.7989	4.9888e-26	283.534	19.416	unchanged
ENSMUSG00000041566	Tssk1	-3.32242	1.00844e-25	76.931	7.337	unchanged
ENSMUSG00000074435	Smcp	-4.03472	1.12723e-25	704.911	41.003	unchanged
ENSMUSG00000089743	Gm16226	-4.34841	2.5806e-25	63.489	2.958	unchanged
ENSMUSG00000076438	Oxct2b	-4.85664	3.62933e-25	61.04	2.003	unchanged
ENSMUSG00000051611	Olfr112	-5.14872	3.62933e-25	3.512	0.09	unchanged
ENSMUSG00000030762	Aqp8	-4.46139	3.87378e-25	21.1	0.929	unchanged
ENSMUSG00000112657	BC106175	-3.89067	3.87378e-25	181.07	11.641	unchanged
ENSMUSG00000072974	Gm4787	-3.85517	3.87378e-25	137.859	9.085	unchanged
ENSMUSG00000091311	Spata31d1b	-4.04584	3.87378e-25	51.425	2.96	unchanged
ENSMUSG00000026969	Fam166a	-3.78996	4.81499e-25	123.702	8.508	unchanged
ENSMUSG00000055882	Abhd16b	-4.404	4.81499e-25	23.635	1.058	unchanged
ENSMUSG00000038994	Hils1	-3.51783	4.81499e-25	579.791	48.318	unchanged
ENSMUSG00000090369	4933411K16Rik	-4.17627	4.81499e-25	544.931	28.752	unchanged
ENSMUSG00000036924	Cst13	-4.74845	5.87051e-25	63.179	2.226	unchanged
ENSMUSG00000038180	Spag4	-3.29839	6.5846e-25	26.225	2.539	unchanged
ENSMUSG00000117477	Gm50092	-3.98882	6.78784e-25	119.684	7.169	unchanged
ENSMUSG00000007033	Hspa1l	-4.42485	6.7981e-25	246.647	10.926	unchanged
ENSMUSG00000026778	Prkcq	-3.72532	6.93766e-25	8.004	0.573	unchanged
ENSMUSG00000048206	Dnajb8	-4.48366	7.53408e-25	129.233	5.491	unchanged
ENSMUSG00000061099	Gapdhs	-3.99949	9.06084e-25	245.58	14.627	unchanged
ENSMUSG00000045672	Col27a1	-2.80548	1.31728e-24	2.189	0.3	granulosa
ENSMUSG00000046826	Fam187b	-3.92765	1.38494e-24	44.788	2.806	unchanged
ENSMUSG00000044921	Rassf9	-3.15913	1.38494e-24	4.208	0.444	unchanged
ENSMUSG00000029477	Morn3	-3.91902	1.39201e-24	66.11	4.155	unchanged
ENSMUSG00000038997	Asb17	-4.58575	1.77353e-24	69.799	2.768	unchanged
ENSMUSG00000038523	1700003F12Rik	-3.74761	2.33935e-24	266.788	18.942	unchanged
ENSMUSG00000091017	Fam71a	-3.98648	2.82493e-24	75.112	4.507	unchanged
ENSMUSG00000109651	Gm45463	-4.67855	2.85505e-24	9.885	0.387	unchanged
ENSMUSG00000073027	Dmrtc1b	-4.47046	3.32577e-24	13.336	0.595	unchanged
ENSMUSG00000055891	Ubl4b	-4.3953	4.56875e-24	116.478	5.275	unchanged
ENSMUSG00000056821	1700028I16Rik	-2.53306	5.8565e-24	24.617	4.032	unchanged
ENSMUSG00000053192	Mllt11	-2.42266	6.29586e-24	78.289	13.928	unchanged
ENSMUSG00000030344	Akap3	-3.59354	6.34674e-24	275.374	21.744	unchanged
ENSMUSG00000046957	Spz1	-4.05368	6.62574e-24	631.396	36.255	unchanged
ENSMUSG00000073731	AI507597	-3.86298	8.0353e-24	130.326	8.528	unchanged
ENSMUSG00000048686	Hmgb4	-4.12848	8.61644e-24	934.088	50.98	unchanged
ENSMUSG00000037605	Adgrl3	-2.93538	1.00247e-23	1.979	0.245	unchanged
ENSMUSG00000037012	Hk1	-2.70964	1.29204e-23	47.073	6.86	unchanged
ENSMUSG00000051728	Fam243	-3.93814	1.32813e-23	82.285	5.113	unchanged
ENSMUSG00000117326	4930564C03Rik	-3.50788	1.9124e-23	88.933	7.407	unchanged
ENSMUSG00000028141	Oaz3	-3.87238	3.02399e-23	105.41	6.865	unchanged
ENSMUSG00000051243	Islr2	-3.91743	3.2059e-23	3.357	0.211	Sertoli
ENSMUSG00000085155	Gm11780	-4.13631	3.70735e-23	334.395	18.115	unchanged
ENSMUSG00000028287	1700009N14Rik	-3.93173	4.16453e-23	320.135	20.005	unchanged
ENSMUSG00000070979	Actl7a	-3.52007	4.16453e-23	253.441	21.099	unchanged
ENSMUSG00000078161	Erich3	-3.90637	4.58027e-23	29.317	1.863	unchanged
ENSMUSG00000004341	Gpx6	-4.04919	4.58027e-23	23.304	1.329	unchanged
ENSMUSG00000042200	Cdrt4	-4.48969	5.25834e-23	186.099	7.89	unchanged
ENSMUSG00000037689	Tmem247	-3.81786	5.48899e-23	68.538	4.615	unchanged
ENSMUSG00000050612	Txndc2	-4.12863	5.67173e-23	451.4	24.597	unchanged
ENSMUSG00000047995	Cypt4	-3.63987	6.63153e-23	655.978	50.236	unchanged
ENSMUSG00000051804	Adam6b	-3.97817	8.0917e-23	45.288	2.734	unchanged
ENSMUSG00000047108	Dnajb7	-3.93701	8.09868e-23	186.418	11.594	unchanged
ENSMUSG00000020401	Fam71b	-4.10562	9.63094e-23	92.231	5.093	unchanged
ENSMUSG00000017767	Spata25	-3.34334	1.00181e-22	36.41	3.404	unchanged
ENSMUSG00000043945	Adam6a	-3.91981	1.2476e-22	62.988	3.962	unchanged
ENSMUSG00000103935	AY702102	-3.90382	1.2576e-22	94.299	5.999	unchanged
ENSMUSG00000022501	Prm1	-4.92833	1.29987e-22	5883.99	184.228	unchanged
ENSMUSG00000081443	Gm3880	-3.84065	1.30623e-22	57.943	3.84	unchanged
ENSMUSG00000037737	Actrt3	-4.41081	1.60075e-22	42.551	1.905	unchanged
ENSMUSG00000020102	Slc16a7	-3.05022	1.74317e-22	49.338	5.684	unchanged
ENSMUSG00000054909	Wbscr25	-4.21216	1.76641e-22	78.727	4.043	unchanged
ENSMUSG00000049008	BB014433	-3.67256	1.93798e-22	91.06	6.81	unchanged
ENSMUSG00000026931	1700019N19Rik	-3.35686	1.96605e-22	80.25	7.462	unchanged
ENSMUSG00000036770	Stpg3	-3.43691	2.07041e-22	41.569	3.653	unchanged
ENSMUSG00000030206	Gsg1	-3.81421	2.07041e-22	205.01	13.898	unchanged
ENSMUSG00000075524	4930407I10Rik	-4.14789	2.64034e-22	100.325	5.381	unchanged
ENSMUSG00000078577	Tmco2	-3.8333	3.13676e-22	400.05	26.76	unchanged
ENSMUSG00000050685	Ccdc54	-4.28963	3.25392e-22	536.792	26.172	unchanged
ENSMUSG00000067199	Frat1	-3.41127	3.25392e-22	54.875	4.916	unchanged
ENSMUSG00000044787	Spata32	-4.80784	3.27878e-22	47.345	1.617	unchanged
ENSMUSG00000087223	4930442L01Rik	-3.74291	3.86862e-22	41.073	2.914	unchanged
ENSMUSG00000049916	2610318N02Rik	-3.7458	4.30296e-22	118.773	8.443	unchanged
ENSMUSG00000070708	Gtsf1l	-3.44563	4.89905e-22	564.967	49.55	unchanged
ENSMUSG00000045942	BC049762	-3.31251	4.89905e-22	141.144	13.557	unchanged
ENSMUSG00000073758	Sh3d21	-3.35474	5.18062e-22	168.887	15.738	unchanged
ENSMUSG00000041791	Capza3	-3.90209	6.02101e-22	220.432	14.071	unchanged
ENSMUSG00000076433	Cep295nl	-3.48485	6.02101e-22	202.918	17.264	unchanged
ENSMUSG00000105197	Gm43446	-4.19966	6.57689e-22	16.42	0.842	unchanged
ENSMUSG00000050058	Prm3	-4.07846	7.05211e-22	397.927	22.441	unchanged
ENSMUSG00000037568	Vash2	-3.21416	8.29859e-22	28.828	2.963	unchanged
ENSMUSG00000097455	Gm26891	-3.23008	8.40657e-22	18.062	1.828	unchanged
ENSMUSG00000028758	Kif17	-3.25382	9.52992e-22	29.821	2.98	unchanged
ENSMUSG00000020486	Septin4	-2.86982	9.52992e-22	27.916	3.637	unchanged
ENSMUSG00000051956	Rnf133	-4.20859	9.60919e-22	229.312	11.821	unchanged
ENSMUSG00000044320	1700001O22Rik	-3.73982	1.61807e-21	27.4	1.95	unchanged
ENSMUSG00000045022	H2bl1	-4.28424	1.80046e-21	333.537	16.322	unchanged
ENSMUSG00000061923	Odf1	-3.84475	1.93609e-21	480.768	31.928	unchanged
ENSMUSG00000070999	Ccin	-3.68378	2.22269e-21	112.442	8.331	unchanged
ENSMUSG00000060093	H4c1	-3.20606	2.73545e-21	49.759	5.164	unchanged
ENSMUSG00000034689	Spertl	-4.36214	2.78597e-21	87.142	4.031	unchanged
ENSMUSG00000051618	Ubqln3	-3.62878	3.2633e-21	225.606	17.421	unchanged
ENSMUSG00000008482	Rnf151	-3.18857	3.33091e-21	155.89	16.322	unchanged
ENSMUSG00000033949	Trim36	-3.39343	4.04695e-21	63.549	5.759	unchanged
ENSMUSG00000085286	Ube4bos3	-4.0994	4.08283e-21	22.87	1.261	unchanged
ENSMUSG00000007107	Atp1a4	-3.83336	4.47235e-21	90.198	6.031	unchanged
ENSMUSG00000068167	Csnka2ip	-3.88403	4.48947e-21	149.716	9.672	unchanged
ENSMUSG00000030137	Tuba8	-3.7685	4.61658e-21	59.945	4.182	unchanged
ENSMUSG00000096573	1700009J07Rik	-5.13583	5.11355e-21	52.071	1.414	unchanged
ENSMUSG00000031452	1700029H14Rik	-3.86614	5.96102e-21	69.705	4.544	unchanged
ENSMUSG00000034463	Scara3	3.49358	5.9661e-21	1.412	15.324	unchanged
ENSMUSG00000090202	4930503B20Rik	-4.3853	6.07077e-21	158.853	7.245	unchanged
ENSMUSG00000066368	Actl11	-3.98042	6.83268e-21	83.438	5.035	unchanged
ENSMUSG00000027674	Pex5l	-3.75673	8.0951e-21	3.274	0.228	unchanged
ENSMUSG00000109750	Hmgb1-rs17	-4.45618	8.33543e-21	84.766	3.675	unchanged
ENSMUSG00000089887	4930428N03Rik	-4.1836	9.45577e-21	8.782	0.457	unchanged
ENSMUSG00000055643	Ubqln5	-3.83412	1.12326e-20	41.714	2.78	unchanged
ENSMUSG00000084965	Gm13857	-3.76818	1.13033e-20	7.372	0.508	unchanged
ENSMUSG00000011350	Gm5893	-4.36343	1.20564e-20	31.757	1.469	unchanged
ENSMUSG00000059891	Tsks	-3.61712	1.23319e-20	94.038	7.301	unchanged
ENSMUSG00000050141	Fam205c	-3.71888	1.29019e-20	147.682	10.705	unchanged
ENSMUSG00000026202	Tuba4a	-3.14387	1.44877e-20	27.896	3.004	unchanged
ENSMUSG00000044526	Znrf4	-3.78869	1.53909e-20	192.474	13.306	unchanged
ENSMUSG00000020435	Osbp2	-3.19202	1.5918e-20	63.714	6.651	unchanged
ENSMUSG00000038298	Pdzk1	-3.8166	1.63019e-20	38.122	2.576	unchanged
ENSMUSG00000022798	Tex55	-4.25171	1.67867e-20	53.969	2.692	unchanged
ENSMUSG00000090840	1700092M07Rik	-3.84936	1.83403e-20	273.985	18.096	unchanged
ENSMUSG00000007907	Cabs1	-4.66435	1.85546e-20	552.803	20.788	unchanged
ENSMUSG00000052920	Prkg1	-2.15472	1.9528e-20	3.612	0.771	unchanged
ENSMUSG00000043633	Fam221b	-3.38308	2.3372e-20	54.288	4.965	unchanged
ENSMUSG00000090457	4930571K23Rik	-4.02946	2.43055e-20	206.392	12.042	unchanged
ENSMUSG00000116970	Gm49796	-4.25904	2.43754e-20	46.723	2.308	unchanged
ENSMUSG00000026809	Spaca9	-3.57173	2.5569e-20	47.544	3.793	unchanged
ENSMUSG00000044122	Proca1	-3.17828	2.5569e-20	68.625	7.226	unchanged
ENSMUSG00000059695	1700019M22Rik	-4.17995	2.58496e-20	1376.41	72.478	unchanged
ENSMUSG00000020525	Ppm1d	-1.91046	2.9851e-20	89.362	22.701	unchanged
ENSMUSG00000027431	Scp2d1	-3.67243	3.05246e-20	333.815	24.962	unchanged
ENSMUSG00000030968	Pdilt	-3.48493	3.06569e-20	35.618	3.027	unchanged
ENSMUSG00000020633	Dcdc2c	-3.93281	3.19991e-20	10.355	0.645	unchanged
ENSMUSG00000038244	Mical2	-2.62335	3.36324e-20	10.8	1.672	unchanged
ENSMUSG00000001558	Klhl10	-3.41761	3.43931e-20	123.027	10.979	unchanged
ENSMUSG00000074849	Spata31d1c	-4.18694	3.79447e-20	35.817	1.87	unchanged
ENSMUSG00000056987	Fam71d	-4.22507	3.90311e-20	121.355	6.19	unchanged
ENSMUSG00000051437	Ubqlnl	-4.67821	4.7849e-20	112.97	4.204	unchanged
ENSMUSG00000047515	BC049715	-2.73119	5.26162e-20	16.928	2.428	unchanged
ENSMUSG00000021203	Otub2	-3.13844	5.37543e-20	33.159	3.584	unchanged
ENSMUSG00000058816	Ppp1r2-ps3	-3.56995	5.4011e-20	103.496	8.266	unchanged
ENSMUSG00000049761	Pmis2	-3.29882	6.08484e-20	161.647	15.648	unchanged
ENSMUSG00000028332	Hemgn	-3.95989	6.64397e-20	39.239	2.398	unchanged
ENSMUSG00000101051	1700100L14Rik	-4.16586	6.83872e-20	39.872	2.111	unchanged
ENSMUSG00000069971	4933402J07Rik	-3.5869	7.14913e-20	97.767	7.752	unchanged
ENSMUSG00000040485	Lrrc52	-3.12758	7.14997e-20	22.626	2.449	unchanged
ENSMUSG00000046755	Kif2b	-3.24079	7.14997e-20	348.196	35.173	unchanged
ENSMUSG00000031233	Pgk2	-3.47607	7.23307e-20	839.208	72.099	unchanged
ENSMUSG00000117560	Gm31759	-3.34679	7.23307e-20	13.713	1.271	granulosa
ENSMUSG00000036574	Tex44	-4.47906	7.33377e-20	57.199	2.433	unchanged
ENSMUSG00000066383	Iqcf1	-4.24254	7.34543e-20	117.375	5.894	unchanged
ENSMUSG00000092586	Ly6g6c	-3.74406	7.87614e-20	16.768	1.186	unchanged
ENSMUSG00000029707	Fscn3	-4.57141	7.90922e-20	37.604	1.506	unchanged
ENSMUSG00000040829	Zmynd15	-2.40243	7.90922e-20	31.697	5.72	unchanged
ENSMUSG00000038583	Pln	-2.8859	8.28687e-20	7.078	0.901	unchanged
ENSMUSG00000110665	Gm31786	-3.7833	8.39035e-20	33.76	2.321	unchanged
ENSMUSG00000032530	Lyzl4	-3.4039	8.5107e-20	24.879	2.23	unchanged
ENSMUSG00000043629	1700019D03Rik	-3.87531	1.10071e-19	64.561	4.199	unchanged
ENSMUSG00000015443	Gzmn	-3.57067	1.10071e-19	12.194	0.976	unchanged
ENSMUSG00000062154	Tex33	-3.15996	1.10071e-19	183.772	19.609	unchanged
ENSMUSG00000051113	Fam71e1	-3.40635	1.26912e-19	69.938	6.293	unchanged
ENSMUSG00000026592	Tex35	-3.90537	1.47221e-19	44.258	2.802	unchanged
ENSMUSG00000021415	4933417A18Rik	-3.57158	1.47585e-19	49.467	3.948	unchanged
ENSMUSG00000029074	Ttll10	-3.3336	1.5417e-19	46.556	4.401	unchanged
ENSMUSG00000035504	Reep6	-2.92554	1.61008e-19	144.743	18.148	unchanged
ENSMUSG00000040367	Lrrd1	-4.19316	1.63898e-19	24.73	1.281	unchanged
ENSMUSG00000059343	Aldoart1	-3.85259	1.72589e-19	64.503	4.255	unchanged
ENSMUSG00000026827	Gpd2	-2.98923	1.73353e-19	22.915	2.749	unchanged
ENSMUSG00000029909	Prss37	-4.04722	2.02718e-19	110.986	6.387	unchanged
ENSMUSG00000017720	Trp53tg5	-4.092	2.03329e-19	98.022	5.47	unchanged
ENSMUSG00000043060	Fscb	-3.92778	2.31929e-19	159.227	10.002	unchanged
ENSMUSG00000107164	4933425D22Rik	-3.69952	2.38832e-19	62.46	4.572	unchanged
ENSMUSG00000028441	1110017D15Rik	-3.93738	2.49853e-19	63.933	3.969	unchanged
ENSMUSG00000027564	Cypt12	-3.90944	2.59317e-19	1066.62	67.716	unchanged
ENSMUSG00000110170	St6galnac2	-3.70656	2.71722e-19	167.547	12.225	unchanged
ENSMUSG00000096001	2610528A11Rik	-3.56201	2.98421e-19	27.923	2.256	unchanged
ENSMUSG00000117752	Gm35554	-4.49643	3.05252e-19	6.201	0.259	unchanged
ENSMUSG00000034623	Prss55	-3.89646	3.17767e-19	36.661	2.335	unchanged
ENSMUSG00000089781	Gm15756	-4.1564	3.20692e-19	145.689	7.776	unchanged
ENSMUSG00000039742	Fam71f1	-3.62967	3.27664e-19	82.313	6.327	unchanged
ENSMUSG00000021097	Clmn	-3.29064	3.33776e-19	11.117	1.081	unchanged
ENSMUSG00000103504	Gm38390	-4.19708	3.73558e-19	45.107	2.328	unchanged
ENSMUSG00000019828	Grm1	-3.38127	4.11613e-19	1.882	0.172	unchanged
ENSMUSG00000086373	Gm11978	-3.8579	4.46605e-19	13.507	0.879	unchanged
ENSMUSG00000031085	Acte1	-5.63349	4.50675e-19	9.911	0.19	unchanged
ENSMUSG00000081502	Gm5646	-3.04129	5.2702e-19	21.482	2.457	unchanged
ENSMUSG00000071015	Gm136	-5.01134	5.76995e-19	47.613	1.407	unchanged
ENSMUSG00000055692	Tmem191c	-2.85348	5.82286e-19	14.177	1.866	unchanged
ENSMUSG00000031118	1700080O16Rik	-2.14581	6.01738e-19	34.86	7.521	unchanged
ENSMUSG00000029851	Tcaf2	2.08018	6.27252e-19	1.253	5.039	unchanged
ENSMUSG00000109737	Gm39566	-3.91364	6.56101e-19	87.489	5.531	unchanged
ENSMUSG00000064063	BC048507	-4.2212	7.16213e-19	55.283	2.801	unchanged
ENSMUSG00000081984	Dnajb3	-3.08438	7.61474e-19	675.76	76.02	unchanged
ENSMUSG00000027355	Tmco5	-3.66875	8.0115e-19	102.686	7.691	unchanged
ENSMUSG00000110020	Gm45441	-2.94168	8.35458e-19	29.063	3.6	unchanged
ENSMUSG00000017049	Ccdc70	-4.02973	8.39815e-19	212.238	12.389	unchanged
ENSMUSG00000004633	Chn2	-3.18435	8.54125e-19	14.441	1.514	unchanged
ENSMUSG00000079666	1700015F17Rik	-3.49845	8.98653e-19	32.069	2.695	unchanged
ENSMUSG00000030321	Efcab12	-2.93615	1.06829e-18	10.059	1.244	unchanged
ENSMUSG00000027927	Lelp1	-4.20905	1.09043e-18	130.248	6.703	unchanged
ENSMUSG00000024223	Armc12	-3.30342	1.10926e-18	62.365	6.021	unchanged
ENSMUSG00000031847	1700030J22Rik	-2.72166	1.11864e-18	85.332	12.342	unchanged
ENSMUSG00000118396	Iqcf2	-3.84499	1.17801e-18	67.377	4.468	unchanged
ENSMUSG00000022472	Desi1	-1.96147	1.2407e-18	61.463	15.049	unchanged
ENSMUSG00000118339	4930592I03Rik	-4.24522	1.2407e-18	30.054	1.498	unchanged
ENSMUSG00000041009	Iqcf4	-4.4236	1.35163e-18	216.896	9.643	unchanged
ENSMUSG00000008813	Tppp2	-4.63572	1.41156e-18	90.298	3.449	unchanged
ENSMUSG00000070388	Fbxo39	-3.87408	1.46825e-18	40.403	2.619	unchanged
ENSMUSG00000084234	4933405O20Rik	-3.90017	1.52138e-18	67.745	4.326	unchanged
ENSMUSG00000046282	Adam20	-3.86514	1.54157e-18	49.891	3.265	unchanged
ENSMUSG00000095159	Tubb4b-ps1	-3.13258	1.63666e-18	29.03	3.144	unchanged
ENSMUSG00000051896	Tex37	-4.68303	1.63666e-18	95.526	3.546	unchanged
ENSMUSG00000049653	Spatc1	-4.33251	1.66612e-18	42.297	1.99	unchanged
ENSMUSG00000106586	1700013M08Rik	-3.95086	1.69767e-18	26.919	1.648	unchanged
ENSMUSG00000022388	Ttll8	-3.55657	1.69767e-18	30.412	2.456	unchanged
ENSMUSG00000087611	4930458D05Rik	-3.01603	1.74429e-18	8.832	1.031	unchanged
ENSMUSG00000072473	1700024G13Rik	-3.674	1.74429e-18	37.913	2.806	unchanged
ENSMUSG00000032285	Dnaja4	-2.29881	1.96012e-18	38.749	7.505	unchanged
ENSMUSG00000056509	Gm9999	-4.06107	2.05699e-18	160.103	9.133	unchanged
ENSMUSG00000115245	4930478E11Rik	-4.0665	2.08143e-18	8.239	0.458	unchanged
ENSMUSG00000038085	Cnbd2	-2.76383	2.12036e-18	18.611	2.607	unchanged
ENSMUSG00000032451	Trim42	-4.09598	2.36254e-18	13.983	0.777	unchanged
ENSMUSG00000049160	Tex50	-4.56642	2.41391e-18	79.416	3.185	unchanged
ENSMUSG00000028938	Galntl5	-3.98601	2.48331e-18	99.554	5.986	unchanged
ENSMUSG00000027518	1700021F07Rik	-3.39549	2.56002e-18	95.695	8.662	unchanged
ENSMUSG00000038165	1700022A21Rik	-3.7269	2.7925e-18	83.353	5.99	unchanged
ENSMUSG00000105734	4930558C23Rik	-3.19717	2.86203e-18	115.245	11.98	unchanged
ENSMUSG00000040998	Npnt	2.34985	2.86203e-18	1.384	6.783	unchanged
ENSMUSG00000089984	Fbxo24	-3.23143	2.91149e-18	27.707	2.805	unchanged
ENSMUSG00000114073	Gm30302	-4.29859	2.93298e-18	21.049	1.017	unchanged
ENSMUSG00000045797	4930402K13Rik	-3.79634	2.97927e-18	15.975	1.087	unchanged
ENSMUSG00000050526	Mgat4f	-3.9629	3.02643e-18	25.486	1.554	unchanged
ENSMUSG00000029155	Spata18	-3.94937	3.06368e-18	39.157	2.408	unchanged
ENSMUSG00000041673	Lrrc18	-3.91852	3.10514e-18	142.25	8.986	unchanged
ENSMUSG00000091970	Gm4868	-3.12309	3.17755e-18	56.173	6.133	unchanged
ENSMUSG00000079652	Fam71f2	-4.16716	3.17755e-18	73.842	3.913	unchanged
ENSMUSG00000025288	4933436I01Rik	-2.96765	3.17755e-18	74.194	9.044	unchanged
ENSMUSG00000109347	Gm45175	-4.17356	3.33224e-18	10.118	0.518	unchanged
ENSMUSG00000022455	Wbp2nl	-3.58414	3.40684e-18	36.497	2.895	unchanged
ENSMUSG00000033855	Ston1	-2.24786	3.46162e-18	7.509	1.517	unchanged
ENSMUSG00000045336	Hsfy2	-3.37226	3.48632e-18	160.578	14.807	unchanged
ENSMUSG00000021993	Mipep	-2.37029	3.51913e-18	7.757	1.427	unchanged
ENSMUSG00000005983	1700037C18Rik	-2.75673	3.62106e-18	24.68	3.48	unchanged
ENSMUSG00000028259	Fhl5	-3.65793	3.82918e-18	50.426	3.801	unchanged
ENSMUSG00000027938	Creb3l4	-3.14941	3.83697e-18	176.257	18.949	unchanged
ENSMUSG00000030623	Prss23os	-4.94396	3.92105e-18	10.806	0.329	unchanged
ENSMUSG00000041623	D11Wsu47e	-2.48942	3.92386e-18	119.42	20.291	unchanged
ENSMUSG00000030590	Fam98c	-2.25358	3.99753e-18	17.794	3.564	unchanged
ENSMUSG00000084782	Gm11213	-4.05969	4.25676e-18	39.59	2.253	unchanged
ENSMUSG00000023257	Cypt1	-3.69238	4.48268e-18	463.387	34.21	unchanged
ENSMUSG00000085940	4930405D11Rik	-3.44081	4.6858e-18	21.655	1.883	unchanged
ENSMUSG00000070332	Trim80	-3.51188	4.83988e-18	47.888	3.989	unchanged
ENSMUSG00000107793	4933406L23Rik	-3.75876	4.86594e-18	16.281	1.128	unchanged
ENSMUSG00000058935	Tex48	-3.95042	4.93707e-18	58.187	3.565	unchanged
ENSMUSG00000026523	Wdr64	-4.32409	5.00977e-18	15.704	0.743	unchanged
ENSMUSG00000050945	Zfp438	-1.82749	5.82501e-18	26.118	7.025	unchanged
ENSMUSG00000045968	Teddm2	-3.72327	5.85514e-18	2.842	0.206	unchanged
ENSMUSG00000110611	Gm20163	-3.66971	6.02858e-18	13.136	0.974	unchanged
ENSMUSG00000009093	Gstt4	-3.49436	6.10851e-18	71.357	6.032	unchanged
ENSMUSG00000045107	Saysd1	-2.32851	6.10851e-18	68.265	12.964	unchanged
ENSMUSG00000059920	4930453N24Rik	-2.32511	6.56578e-18	138.154	26.312	unchanged
ENSMUSG00000116786	4930570E03Rik	-4.38181	6.65856e-18	32.279	1.468	unchanged
ENSMUSG00000055547	Apobec4	-3.58745	6.70567e-18	49.369	3.909	unchanged
ENSMUSG00000092519	Actl9	-3.39436	6.87305e-18	258.104	23.414	unchanged
ENSMUSG00000057116	AF366264	-4.27498	7.32688e-18	53.036	2.61	unchanged
ENSMUSG00000018844	Fndc8	-3.79917	7.61273e-18	24.778	1.688	unchanged
ENSMUSG00000073722	4931408C20Rik	-3.80914	7.61568e-18	14.254	0.966	unchanged
ENSMUSG00000078554	Fam229a	-2.97588	8.04838e-18	179.176	21.755	unchanged
ENSMUSG00000104236	4930533L02Rik	-3.89461	8.75377e-18	16.402	1.04	unchanged
ENSMUSG00000018570	2810408A11Rik	-3.29853	9.79153e-18	55.737	5.396	unchanged
ENSMUSG00000091594	Gm17067	-5.08413	1.02903e-17	8.024	0.224	unchanged
ENSMUSG00000035454	Samt3	-3.67764	1.15207e-17	15.028	1.129	unchanged
ENSMUSG00000027364	Usp50	-3.54566	1.18206e-17	21.13	1.721	unchanged
ENSMUSG00000045004	Spata21	-3.43598	1.30814e-17	93.803	8.266	unchanged
ENSMUSG00000085580	1700061F12Rik	-3.79444	1.3127e-17	26.495	1.798	unchanged
ENSMUSG00000078611	Gm5901	-4.00888	1.3127e-17	26.926	1.589	unchanged
ENSMUSG00000047648	Fbxo30	-2.01004	1.3127e-17	93.648	22.191	unchanged
ENSMUSG00000035245	Eogt	1.78741	1.3343e-17	1.995	6.586	unchanged
ENSMUSG00000099945	1700126A01Rik	-4.18832	1.43821e-17	18.917	0.984	unchanged
ENSMUSG00000028389	Zfp37	-2.86161	1.75848e-17	80.071	10.502	unchanged
ENSMUSG00000079579	Gm6760	-4.46154	1.84905e-17	258.848	11.193	unchanged
ENSMUSG00000043036	Ccdc63	-2.95082	2.00571e-17	5.786	0.711	unchanged
ENSMUSG00000097626	4921504A21Rik	-2.36996	2.07047e-17	10.519	1.93	unchanged
ENSMUSG00000032177	Pde4a	-2.05022	2.08312e-17	9.897	2.283	unchanged
ENSMUSG00000032244	Fem1b	-1.62935	2.09073e-17	60.51	18.673	unchanged
ENSMUSG00000064202	4430402I18Rik	-3.27321	2.12543e-17	7.794	0.766	unchanged
ENSMUSG00000020617	1700012B07Rik	-3.31522	2.27544e-17	31.314	2.993	unchanged
ENSMUSG00000063129	Aldoart2	-3.38103	2.34279e-17	153.231	14.022	unchanged
ENSMUSG00000020307	Cdc34	-1.57074	2.55774e-17	71.74	23.05	unchanged
ENSMUSG00000049792	Bag5	-2.40243	2.59993e-17	311.633	56.251	unchanged
ENSMUSG00000072647	Adam1a	-3.15492	2.83e-17	14.202	1.519	unchanged
ENSMUSG00000086898	Itpr3os	-4.66756	2.88562e-17	25.475	0.957	unchanged
ENSMUSG00000018796	Acsl1	-2.93086	2.90276e-17	25.064	3.134	unchanged
ENSMUSG00000114559	Gm47429	-4.30165	3.05038e-17	76.169	3.663	unchanged
ENSMUSG00000072972	Adam4	-3.69911	3.11991e-17	42.463	3.11	unchanged
ENSMUSG00000031727	Pmfbp1	-3.57009	3.14513e-17	49.185	3.945	unchanged
ENSMUSG00000054523	Ms4a5	-4.26591	3.17928e-17	53.371	2.639	unchanged
ENSMUSG00000099398	Ms4a14	-3.56914	3.1887e-17	167.339	13.456	unchanged
ENSMUSG00000018925	Heatr9	-3.47828	3.29128e-17	13.544	1.15	unchanged
ENSMUSG00000030200	Bcl2l14	-3.83067	3.35528e-17	35.39	2.371	unchanged
ENSMUSG00000022683	Pla2g10	-3.25957	3.44733e-17	18.075	1.785	unchanged
ENSMUSG00000020867	Spata20	-3.66173	3.56442e-17	264.57	19.953	unchanged
ENSMUSG00000062791	Gm382	-3.5474	3.61106e-17	18.12	1.473	unchanged
ENSMUSG00000029678	Hyal5	-3.47119	3.73699e-17	81.301	7.001	unchanged
ENSMUSG00000085660	Gm12434	-3.66373	4.10286e-17	28.021	2.082	unchanged
ENSMUSG00000045709	Smkr-ps	-3.45284	4.10286e-17	61.329	5.336	unchanged
ENSMUSG00000101225	1700008J07Rik	-2.12766	4.11138e-17	39.521	8.62	unchanged
ENSMUSG00000025321	Itgb8	1.97027	4.19876e-17	1.124	4.199	Sertoli
ENSMUSG00000087185	Gm13872	-3.96448	4.4421e-17	14.409	0.873	unchanged
ENSMUSG00000036964	Trim17	-3.22539	4.4744e-17	41.475	4.224	unchanged
ENSMUSG00000020234	4930404N11Rik	-3.20849	4.77969e-17	18.546	1.907	unchanged
ENSMUSG00000072995	Cpxcr1	-3.64167	4.82123e-17	59.954	4.574	unchanged
ENSMUSG00000041399	1700013G24Rik	-3.4076	5.14256e-17	252.137	22.64	unchanged
ENSMUSG00000028492	Saxo1	-3.33758	5.35347e-17	41.421	3.901	unchanged
ENSMUSG00000045794	Lkaaear1	-3.17887	5.54186e-17	140.895	14.835	unchanged
ENSMUSG00000085725	Gm15873	-3.53008	5.54186e-17	19.372	1.581	unchanged
ENSMUSG00000018776	Slc35g3	-3.38928	5.54186e-17	37.84	3.435	unchanged
ENSMUSG00000021590	Spata9	-3.05956	5.62452e-17	44.495	5.082	unchanged
ENSMUSG00000038044	Cct8l1	-3.71031	5.63071e-17	44.72	3.246	unchanged
ENSMUSG00000048994	H2al3	-4.19437	5.74088e-17	231.859	12.055	unchanged
ENSMUSG00000046723	Adam24	-3.77529	5.9019e-17	88.244	6.157	unchanged
ENSMUSG00000030077	Chl1	-3.76811	6.29626e-17	36.499	2.56	unchanged
ENSMUSG00000031330	Zcchc13	-3.75551	7.20689e-17	89.774	6.331	unchanged
ENSMUSG00000071686	Tex13a	-3.84621	7.72783e-17	87.05	5.77	unchanged
ENSMUSG00000047441	Antxrl	-3.52968	7.96763e-17	21.049	1.731	unchanged
ENSMUSG00000087460	4930401O12Rik	-2.83117	8.28368e-17	15.767	2.089	unchanged
ENSMUSG00000097075	Cdiptos	-3.50163	8.74427e-17	134.732	11.361	unchanged
ENSMUSG00000035095	Fam167a	-3.54594	8.99832e-17	9.382	0.762	unchanged
ENSMUSG00000046367	Mgat4e	-3.41909	9.01027e-17	18.924	1.676	unchanged
ENSMUSG00000029828	4921507P07Rik	-4.03539	9.09812e-17	115.563	6.71	Sertoli
ENSMUSG00000026963	Tmem210	-3.62689	9.16544e-17	92.433	7.118	unchanged
ENSMUSG00000060565	Gm5591	-4.1401	9.43211e-17	4.856	0.261	unchanged
ENSMUSG00000099353	1700031M16Rik	-4.13574	9.4867e-17	22.377	1.205	unchanged
ENSMUSG00000050592	Fam78a	-2.49578	9.4965e-17	35.895	6.068	granulosa
ENSMUSG00000047619	Ddi1	-3.6409	9.5536e-17	40.182	3.078	unchanged
ENSMUSG00000052025	Ppp1r2-ps7	-4.44161	1.0214e-16	97.606	4.266	unchanged
ENSMUSG00000054033	Adam39	-3.68677	1.02686e-16	36.726	2.717	unchanged
ENSMUSG00000032900	Tex43	-3.43065	1.18523e-16	26.587	2.332	unchanged
ENSMUSG00000044916	1700029I15Rik	-2.866	1.18992e-16	25.716	3.363	unchanged
ENSMUSG00000044340	Phlpp1	-2.07367	1.26841e-16	17.346	3.934	unchanged
ENSMUSG00000055357	4933400A11Rik	-3.92133	1.27703e-16	55.109	3.456	unchanged
ENSMUSG00000052099	Prss51	-4.57569	1.2784e-16	15.687	0.625	unchanged
ENSMUSG00000028706	Nsun4	-2.63886	1.29245e-16	39.232	6.002	unchanged
ENSMUSG00000099579	1700120K04Rik	-4.49547	1.29245e-16	38.361	1.615	unchanged
ENSMUSG00000057719	Sh3rf2	-3.66164	1.29245e-16	17.047	1.283	unchanged
ENSMUSG00000090777	Ccdc188	-3.79782	1.31242e-16	18.282	1.245	unchanged
ENSMUSG00000029883	1700074P13Rik	-3.2985	1.31594e-16	138.708	13.44	unchanged
ENSMUSG00000037075	Rnf139	-2.35849	1.32568e-16	174.722	32.522	unchanged
ENSMUSG00000074634	Tmem267	-2.96349	1.32723e-16	28.806	3.517	unchanged
ENSMUSG00000054161	Fam83e	-3.84002	1.34821e-16	9.548	0.634	unchanged
ENSMUSG00000031512	Tex29	-3.50008	1.36246e-16	36.897	3.091	unchanged
ENSMUSG00000090132	Cypt2	-3.41142	1.37855e-16	257.432	23.082	unchanged
ENSMUSG00000091396	Spanxn4	-3.75393	1.38549e-16	438.876	31.021	unchanged
ENSMUSG00000037904	Ankrd9	-2.77211	1.41684e-16	12.579	1.755	unchanged
ENSMUSG00000104435	Gm37422	-4.44131	1.43511e-16	2.315	0.099	unchanged
ENSMUSG00000113210	4930474N09Rik	-3.25477	1.4413e-16	27.244	2.703	unchanged
ENSMUSG00000071721	1700010D01Rik	-3.73321	1.4413e-16	472.211	33.865	unchanged
ENSMUSG00000039164	Naif1	-1.89632	1.45491e-16	15.532	3.984	unchanged
ENSMUSG00000086760	1700025D23Rik	-3.35081	1.45491e-16	24.395	2.248	unchanged
ENSMUSG00000020636	Allc	-3.34915	1.46303e-16	31.761	2.958	unchanged
ENSMUSG00000048772	Tmem53	-2.79624	1.47011e-16	61.023	8.386	unchanged
ENSMUSG00000020191	Spata48	-3.03638	1.47011e-16	18.488	2.135	unchanged
ENSMUSG00000046615	Actrt1	-3.95894	1.48814e-16	47.978	2.933	unchanged
ENSMUSG00000022832	Ropn1	-3.85988	1.56339e-16	35.995	2.352	unchanged
ENSMUSG00000117475	Gm7788	-4.54644	1.62619e-16	21.073	0.844	unchanged
ENSMUSG00000005045	Chd5	-3.20515	1.68845e-16	23.646	2.445	unchanged
ENSMUSG00000020622	Nt5c1b	-3.55365	1.68845e-16	90.855	7.381	unchanged
ENSMUSG00000078320	Tex13c1	-3.60028	1.69645e-16	48.832	3.831	unchanged
ENSMUSG00000078935	1700025C18Rik	-4.23742	1.69886e-16	16.303	0.797	unchanged
ENSMUSG00000066382	Iqcf5	-3.76723	1.71909e-16	139.601	9.753	unchanged
ENSMUSG00000115656	4930556J02Rik	-3.76937	1.72525e-16	9.002	0.623	unchanged
ENSMUSG00000027606	Dnajc5b	-4.15276	1.74318e-16	40.643	2.169	unchanged
ENSMUSG00000027905	Ddx20	-1.92469	1.74407e-16	95.105	23.947	unchanged
ENSMUSG00000108489	Gm45025	-4.45443	1.74407e-16	15.693	0.685	unchanged
ENSMUSG00000048573	Cypt3	-3.81942	1.76845e-16	277.721	18.758	unchanged
ENSMUSG00000029814	Igf2bp3	-2.45548	1.79202e-16	12.693	2.204	Sertoli
ENSMUSG00000111734	Gm29825	-3.62997	1.86145e-16	23.149	1.778	unchanged
ENSMUSG00000082843	4930448K20Rik	-4.92626	1.89275e-16	23.494	0.734	unchanged
ENSMUSG00000097276	4930525G20Rik	-3.71959	1.91587e-16	23.389	1.688	unchanged
ENSMUSG00000001829	Clpb	-1.89123	1.9312e-16	18.85	4.848	unchanged
ENSMUSG00000073761	4933427I04Rik	-3.78771	1.97063e-16	39.233	2.699	unchanged
ENSMUSG00000040467	4921522P10Rik	-3.01542	2.07329e-16	21.145	2.485	unchanged
ENSMUSG00000038987	Cfap157	-2.68005	2.29237e-16	26.991	4.005	unchanged
ENSMUSG00000074178	Gm10638	-2.4901	2.32134e-16	38.912	6.602	unchanged
ENSMUSG00000052363	Zdhhc19	-3.53274	2.39384e-16	11.99	0.979	unchanged
ENSMUSG00000091844	Gm8251	-3.71698	2.44397e-16	28.105	2.037	unchanged
ENSMUSG00000056815	Gm6812	-4.5138	2.44397e-16	94.215	3.9	unchanged
ENSMUSG00000117852	4930471G03Rik	-3.97621	2.53828e-16	81.983	4.956	unchanged
ENSMUSG00000062028	Irgc1	-3.567	2.79705e-16	185.711	14.967	unchanged
ENSMUSG00000085471	4933423P22Rik	-3.57742	3.09311e-16	4.5	0.356	unchanged
ENSMUSG00000008438	Adam21	-3.89895	3.09311e-16	14.282	0.907	unchanged
ENSMUSG00000110464	1700061N14Rik	-5.12239	3.10902e-16	66.568	1.828	unchanged
ENSMUSG00000115707	Gm2267	-3.31012	3.16454e-16	14.879	1.419	unchanged
ENSMUSG00000025500	Lmntd2	-2.74565	3.18122e-16	57.22	8.136	unchanged
ENSMUSG00000021414	Fam217a	-3.28282	3.21174e-16	96.789	9.497	unchanged
ENSMUSG00000038691	Mbd3l1	-3.3776	3.30139e-16	88.229	8.077	unchanged
ENSMUSG00000053742	Gm5114	-3.27926	3.40509e-16	5.216	0.507	unchanged
ENSMUSG00000021007	Spata7	-2.94097	3.42254e-16	27.263	3.389	unchanged
ENSMUSG00000106629	Gm40155	-4.3184	3.42738e-16	13	0.611	unchanged
ENSMUSG00000079330	Lemd1	-3.43226	3.48619e-16	4.41	0.387	unchanged
ENSMUSG00000028427	Aqp7	-3.54768	3.59405e-16	38.386	3.125	unchanged
ENSMUSG00000025221	Kcnip2	-3.55891	3.59405e-16	7.396	0.595	unchanged
ENSMUSG00000070639	Lrrc8b	-2.51965	3.6317e-16	79.685	13.249	unchanged
ENSMUSG00000104365	4930470B04Rik	-4.02521	3.65549e-16	15.518	0.9	unchanged
ENSMUSG00000024397	Aif1	-2.93979	3.947e-16	138.024	17.153	unchanged
ENSMUSG00000028589	1700012P22Rik	-3.2294	4.22021e-16	42.872	4.345	unchanged
ENSMUSG00000044957	Pp2d1	-3.18413	4.31447e-16	30.212	3.167	unchanged
ENSMUSG00000029867	Llcfc1	-3.33196	4.59094e-16	288.834	27.406	unchanged
ENSMUSG00000022249	Ttc23l	-2.96947	4.83858e-16	11.73	1.422	unchanged
ENSMUSG00000024532	1700034E13Rik	-4.73831	4.87421e-16	73.036	2.613	unchanged
ENSMUSG00000021768	Dusp13	-3.24072	5.13441e-16	39.427	3.981	unchanged
ENSMUSG00000038973	Cldnd2	-3.56775	5.16159e-16	27.768	2.211	unchanged
ENSMUSG00000033794	Lpcat2b	-3.37344	5.20129e-16	81.089	7.467	unchanged
ENSMUSG00000045217	Ppp1r2-ps9	-3.31426	5.20483e-16	89.415	8.556	unchanged
ENSMUSG00000059972	Gm14773	-4.12396	5.24423e-16	209.635	11.445	unchanged
ENSMUSG00000042800	Spata46	-3.05246	5.2716e-16	141.912	16.322	unchanged
ENSMUSG00000002228	Ppm1j	-3.44525	5.28545e-16	27.886	2.432	unchanged
ENSMUSG00000085108	Saxo1os	-4.49328	5.28545e-16	51.481	2.182	unchanged
ENSMUSG00000009115	Spatc1l	-3.26219	5.28545e-16	52.292	5.196	unchanged
ENSMUSG00000115438	Gm49193	-3.97179	5.28545e-16	6.02	0.357	unchanged
ENSMUSG00000021966	Prss52	-4.1931	5.34187e-16	23.771	1.234	unchanged
ENSMUSG00000035522	Tsga8	-2.97775	5.36201e-16	216.336	26.267	unchanged
ENSMUSG00000050876	Spata31d1a	-3.59026	5.42067e-16	23.73	1.873	unchanged
ENSMUSG00000028520	4921539E11Rik	-3.65745	5.43508e-16	62.677	4.743	unchanged
ENSMUSG00000040340	Tex45	-3.4541	5.45061e-16	11.453	0.992	unchanged
ENSMUSG00000109657	1700008N11Rik	-4.37308	5.51479e-16	57.05	2.609	unchanged
ENSMUSG00000004070	Hmox2	-2.09783	5.75462e-16	132.613	29.566	unchanged
ENSMUSG00000026831	1700007K13Rik	-2.37866	5.9554e-16	24.817	4.54	granulosa
ENSMUSG00000064158	Izumo1	-3.07931	5.9554e-16	23.991	2.702	unchanged
ENSMUSG00000041842	Fhdc1	-3.01219	6.03347e-16	10.959	1.293	granulosa
ENSMUSG00000070980	Actl7b	-3.08457	6.14563e-16	358.653	40.456	unchanged
ENSMUSG00000070563	Spaca4	-3.11467	6.41432e-16	100.58	11.075	unchanged
ENSMUSG00000068113	Gm4907	-3.36986	6.41432e-16	30.225	2.773	unchanged
ENSMUSG00000002768	Mea1	-2.29276	6.41767e-16	301.883	58.84	unchanged
ENSMUSG00000101605	Ace3	-3.71725	6.76551e-16	21.423	1.547	unchanged
ENSMUSG00000027505	Fam209	-3.17146	6.77678e-16	164.969	17.46	unchanged
ENSMUSG00000112654	4930455C13Rik	-3.99842	6.84875e-16	28.866	1.698	unchanged
ENSMUSG00000112484	4930473O22Rik	-3.38451	6.99205e-16	14.513	1.311	unchanged
ENSMUSG00000079523	Tmsb10	-1.94922	7.03583e-16	703.128	173.735	unchanged
ENSMUSG00000114175	Gm48051	-3.43134	7.04125e-16	143.307	12.682	unchanged
ENSMUSG00000039851	4932438H23Rik	-2.75818	7.11542e-16	7.619	1.066	unchanged
ENSMUSG00000031682	1700011L22Rik	-3.3238	7.44258e-16	49.494	4.693	unchanged
ENSMUSG00000021534	1700001L19Rik	-3.09158	7.78223e-16	35.195	3.932	unchanged
ENSMUSG00000060268	Armh1	-2.57867	7.83639e-16	9.006	1.431	unchanged
ENSMUSG00000062200	Vmn2r7	-4.32902	7.94377e-16	2.295	0.107	unchanged
ENSMUSG00000071726	Gm5941	-3.52547	8.6245e-16	339.419	28.105	unchanged
ENSMUSG00000040514	Tex47	-3.02951	8.67534e-16	41.368	4.838	unchanged
ENSMUSG00000040456	H2ap	-4.45886	8.69376e-16	299.211	12.97	unchanged
ENSMUSG00000049902	4921517D22Rik	-4.62034	8.80735e-16	7.822	0.3	unchanged
ENSMUSG00000029182	Fam166c	-3.48381	9.23716e-16	23.79	2.004	unchanged
ENSMUSG00000020728	Cep112	-3.034	9.37176e-16	10.662	1.239	unchanged
ENSMUSG00000079058	Adam34	-3.91149	9.61366e-16	17.862	1.125	unchanged
ENSMUSG00000064307	Lrrc51	-3.00868	1.02628e-15	113.378	13.445	unchanged
ENSMUSG00000022780	Meltf	-2.8307	1.04535e-15	2.616	0.349	unchanged
ENSMUSG00000028753	Vwa5b1	-3.34014	1.06757e-15	3.088	0.288	unchanged
ENSMUSG00000073243	Gm9	-3.08187	1.11413e-15	16.682	1.853	unchanged
ENSMUSG00000079871	Gm4984	-3.45431	1.18013e-15	137.057	11.911	unchanged
ENSMUSG00000020286	1700093K21Rik	-3.49798	1.22242e-15	87.772	7.413	unchanged
ENSMUSG00000102963	Gm37945	-3.37017	1.26738e-15	3.49	0.315	unchanged
ENSMUSG00000039720	Got1l1	-2.80748	1.26842e-15	22.424	3.045	unchanged
ENSMUSG00000052426	Gm9877	-3.16026	1.29846e-15	7.102	0.747	unchanged
ENSMUSG00000055177	Cstl1	-4.69074	1.32737e-15	39.539	1.448	unchanged
ENSMUSG00000090273	Prr22	-3.03535	1.34078e-15	35.861	4.18	unchanged
ENSMUSG00000094920	Gm6605	-3.39459	1.36364e-15	5.416	0.483	unchanged
ENSMUSG00000048626	Klf17	-3.23242	1.45101e-15	14.041	1.416	granulosa
ENSMUSG00000029138	4930548H24Rik	-3.55	1.51951e-15	8.547	0.687	unchanged
ENSMUSG00000037685	Atp8a1	2.07129	1.56783e-15	1.497	6.033	unchanged
ENSMUSG00000039555	Cylc2	-3.81962	1.58388e-15	190.999	12.91	unchanged
ENSMUSG00000040548	Tex2	-2.16351	1.61138e-15	99.266	21.156	unchanged
ENSMUSG00000040919	4930505A04Rik	-3.82726	1.64453e-15	57.099	3.821	unchanged
ENSMUSG00000030214	Plbd1	-3.34656	1.65776e-15	10.816	1.011	unchanged
ENSMUSG00000026940	Ccdc183	-3.2485	1.73115e-15	31.024	3.112	unchanged
ENSMUSG00000005803	Sqor	-2.5266	1.81719e-15	26.873	4.444	unchanged
ENSMUSG00000011486	Slc25a41	-3.1443	1.85366e-15	6.645	0.699	unchanged
ENSMUSG00000087202	Gm15813	-3.88209	1.94101e-15	9.402	0.6	unchanged
ENSMUSG00000024727	Trpm6	-3.08882	1.99105e-15	4.768	0.532	unchanged
ENSMUSG00000047565	Acot10	-3.59131	2.1361e-15	36.519	2.878	unchanged
ENSMUSG00000109594	1700047O18Rik	-3.38766	2.17666e-15	50.297	4.555	unchanged
ENSMUSG00000105975	Gm42609	-3.40617	2.3687e-15	30.628	2.755	unchanged
ENSMUSG00000037747	Phyhipl	-2.87137	2.39661e-15	32.683	4.265	unchanged
ENSMUSG00000056899	Immp2l	-2.17483	2.39695e-15	7.484	1.577	unchanged
ENSMUSG00000043986	Spata31d1d	-3.46238	2.42205e-15	38.318	3.312	unchanged
ENSMUSG00000115727	4930432J09Rik	-5.01997	2.43839e-15	3.925	0.116	unchanged
ENSMUSG00000056508	1700001K19Rik	-3.89073	2.45118e-15	77.065	4.944	unchanged
ENSMUSG00000031991	Spata19	-3.83776	2.5546e-15	95.151	6.345	unchanged
ENSMUSG00000115284	Gm34678	-3.45135	2.56154e-15	8.162	0.698	unchanged
ENSMUSG00000028059	Arhgef2	-1.68344	2.73215e-15	18.958	5.633	unchanged
ENSMUSG00000030209	Grin2b	-4.56911	2.76387e-15	0.739	0.029	unchanged
ENSMUSG00000003032	Klf4	-1.81568	2.76867e-15	63.665	17.269	Sertoli
ENSMUSG00000053624	Gykl1	-2.8536	2.80853e-15	517.045	68.397	unchanged
ENSMUSG00000052353	Cemip	-2.35742	3.01429e-15	2.596	0.483	unchanged
ENSMUSG00000037101	Ttc29	-2.53233	3.02485e-15	31.377	5.172	unchanged
ENSMUSG00000090206	Tepp	-2.91278	3.03462e-15	17.63	2.234	unchanged
ENSMUSG00000114138	Gm36423	-3.03148	3.07931e-15	63.54	7.406	unchanged
ENSMUSG00000115532	Gm41206	-3.54152	3.1185e-15	5.735	0.465	unchanged
ENSMUSG00000030230	Plcz1	-3.59542	3.12954e-15	31.573	2.486	unchanged
ENSMUSG00000005483	Dnajb1	-1.64722	3.47051e-15	133.11	40.596	unchanged
ENSMUSG00000030858	Fam24b	-3.05407	3.53347e-15	44.367	5.065	unchanged
ENSMUSG00000010841	Cfap97d1	-3.76347	3.69273e-15	20.869	1.469	unchanged
ENSMUSG00000021986	Amer2	-2.98467	3.90177e-15	8.082	0.974	unchanged
ENSMUSG00000062939	Stat4	-3.54588	3.96478e-15	23.817	1.942	unchanged
ENSMUSG00000056812	St8sia3	-3.37139	4.02209e-15	5.256	0.483	unchanged
ENSMUSG00000051054	1700014D04Rik	-3.20668	4.12994e-15	40.824	4.215	unchanged
ENSMUSG00000096153	BC061195	-3.85744	4.12994e-15	211.353	13.89	unchanged
ENSMUSG00000079346	1700013D24Rik	-3.21984	4.42244e-15	70.07	7.135	unchanged
ENSMUSG00000034648	Lrrn1	1.85343	4.54419e-15	1.231	4.248	unchanged
ENSMUSG00000050035	Fhl4	-2.69183	4.61736e-15	1296.22	191.698	unchanged
ENSMUSG00000022487	Gtsf1	-2.44682	4.67168e-15	17.744	3.087	unchanged
ENSMUSG00000116096	4933404G15Rik	-3.24495	4.74743e-15	32.183	3.228	unchanged
ENSMUSG00000048696	Mex3d	-2.19097	4.79767e-15	111.388	23.277	unchanged
ENSMUSG00000028575	Eqtn	-3.28967	5.11145e-15	62.453	6.08	unchanged
ENSMUSG00000042320	Prox2	-2.20434	5.1144e-15	10.088	2.085	unchanged
ENSMUSG00000053868	Gm5142	-2.97022	5.25426e-15	251.389	30.635	unchanged
ENSMUSG00000035686	Thrsp	2.92962	5.26081e-15	2.063	14.965	unchanged
ENSMUSG00000114922	Ppifos	-3.32104	5.39592e-15	7.237	0.681	unchanged
ENSMUSG00000110629	4930567H12Rik	-4.09805	5.48085e-15	7.206	0.391	unchanged
ENSMUSG00000018428	Akap1	-2.23998	5.48085e-15	72.963	14.713	unchanged
ENSMUSG00000111082	Gm30934	-3.18656	5.66016e-15	12.597	1.291	unchanged
ENSMUSG00000087148	1700030C14Rik	-3.17969	5.88453e-15	24.466	2.546	unchanged
ENSMUSG00000025527	Satl1	-3.65201	5.93315e-15	35.815	2.711	unchanged
ENSMUSG00000013091	Tmem190	-3.17122	6.00632e-15	45.007	4.742	unchanged
ENSMUSG00000038057	Dbil5	-3.63581	6.00632e-15	809.067	62.174	unchanged
ENSMUSG00000030815	Phkg2	-2.25626	6.03063e-15	172.186	34.406	unchanged
ENSMUSG00000039330	Tsga10ip	-2.87978	6.10464e-15	102.445	13.281	unchanged
ENSMUSG00000078179	Rnf148	-3.85744	6.46498e-15	77.135	5.065	unchanged
ENSMUSG00000081606	Gm9059	-3.91994	6.50659e-15	708.914	44.652	unchanged
ENSMUSG00000060161	Klk1b7-ps	-4.1253	6.52405e-15	22.268	1.191	unchanged
ENSMUSG00000079513	4932429P05Rik	-3.13132	6.69126e-15	18.914	2.058	unchanged
ENSMUSG00000051401	Kctd16	-4.39352	7.03624e-15	16.079	0.725	unchanged
ENSMUSG00000110980	Gm47204	-1.92225	7.27828e-15	10.877	2.754	unchanged
ENSMUSG00000028555	Ttc39a	-2.84898	7.55965e-15	10.556	1.394	unchanged
ENSMUSG00000099418	Gm6657	-3.95391	7.9892e-15	32.858	2.013	unchanged
ENSMUSG00000013822	Elof1	-1.71173	8.26171e-15	179.901	52.438	unchanged
ENSMUSG00000035984	Nme5	-2.58031	8.35559e-15	59.083	9.409	unchanged
ENSMUSG00000115858	4930588J15Rik	-3.48793	8.61355e-15	13.953	1.18	unchanged
ENSMUSG00000089982	Gm7568	-4.14193	8.82164e-15	20.765	1.114	unchanged
ENSMUSG00000116547	Gm7667	-4.53007	8.82898e-15	23.119	0.957	unchanged
ENSMUSG00000100200	H2al1m	-4.62064	8.92937e-15	41.691	1.615	unchanged
ENSMUSG00000019732	Calr3	-3.34885	9.02848e-15	26.296	2.456	unchanged
ENSMUSG00000091906	1700099I09Rik	-3.53814	9.05967e-15	31.753	2.584	unchanged
ENSMUSG00000059690	1700020N15Rik	-3.96149	9.11038e-15	96.465	5.885	unchanged
ENSMUSG00000097637	4933417D19Rik	-3.23866	9.85343e-15	10.434	1.052	unchanged
ENSMUSG00000116681	Gm49618	-2.68427	1.03498e-14	47.731	7.039	unchanged
ENSMUSG00000050190	Adam34l	-3.37886	1.06051e-14	5.661	0.51	unchanged
ENSMUSG00000078346	H2al1n	-4.46041	1.06051e-14	95.7	4.138	unchanged
ENSMUSG00000007591	Tssk4	-3.314	1.12019e-14	65.12	6.256	unchanged
ENSMUSG00000101360	4933417O13Rik	-3.03645	1.14393e-14	6.176	0.712	unchanged
ENSMUSG00000068037	Mas1	-3.32806	1.16603e-14	11.281	1.064	unchanged
ENSMUSG00000073006	Gm732	-3.23564	1.17529e-14	27.236	2.746	unchanged
ENSMUSG00000033319	Fem1c	-1.709	1.18112e-14	95.54	27.9	unchanged
ENSMUSG00000092518	Fam71e2	-3.30797	1.27458e-14	104.367	10.051	unchanged
ENSMUSG00000079304	Tex52	-5.00233	1.29343e-14	8.561	0.25	unchanged
ENSMUSG00000037995	Igsf9	-2.64174	1.30636e-14	4.666	0.71	unchanged
ENSMUSG00000109717	Gm34368	-4.21379	1.33574e-14	13.419	0.678	unchanged
ENSMUSG00000073380	Arrdc5	-3.20915	1.42618e-14	71.058	7.321	unchanged
ENSMUSG00000027886	1700013F07Rik	-3.25033	1.44057e-14	33.068	3.304	unchanged
ENSMUSG00000091129	Iqcf6	-4.26097	1.51178e-14	19.858	0.986	unchanged
ENSMUSG00000095110	1700003E24Rik	-3.8852	1.60789e-14	174.516	11.251	unchanged
ENSMUSG00000044647	Csrnp3	-2.63934	1.63671e-14	2.096	0.318	granulosa
ENSMUSG00000021902	Phf7	-2.29282	1.67306e-14	280.094	54.608	unchanged
ENSMUSG00000049565	Aknad1	-3.70576	1.67522e-14	4.04	0.292	unchanged
ENSMUSG00000106766	4933424N20Rik	-3.12607	1.67832e-14	27.314	2.976	unchanged
ENSMUSG00000106876	Gm43456	-3.97032	1.74287e-14	41.393	2.503	unchanged
ENSMUSG00000054351	4930553M12Rik	-3.25022	1.80168e-14	9.429	0.928	unchanged
ENSMUSG00000043569	Cldn34c4	-3.00984	1.80646e-14	24.436	2.863	unchanged
ENSMUSG00000021785	Ngly1	-1.94237	1.85504e-14	28.908	7.176	unchanged
ENSMUSG00000055700	4933401B06Rik	-3.60343	1.90898e-14	24.529	1.911	unchanged
[truncated: 6,686 more rows]
