# Supplementary material for: Genomics of sexual cell fate transdifferentiation in the mouse gonad
Source: G3 (Bethesda). 2022 Oct 6;12(12):jkac267. doi: 10.1093/g3journal/jkac267 (PMC9713387; doi:10.1093/g3journal/jkac267)
Supplement: jkac267_Supplementary_Table_S2 [file jkac267_supplementary_table_s2.xlsx]

## Sheet: esr2_lrh1_ko_p28_overlap
Location	Gene ID	Gene Symbol	Annotation
chr1:6214337-6214572	ENSMUSG00000090031	4732440D04Rik	Promoter (<=1kb)
chr1:9583353-9583572	ENSMUSG00000079671	2610203C22Rik	Intron (ENSMUST00000115480.7/ENSMUSG00000079671.8 intron 3 of 4)
chr1:21272448-21272772	ENSMUSG00000096375	Gm7094	Promoter (<=1kb)
chr1:34096804-34097229	ENSMUSG00000026131	Dst	Intron (ENSMUST00000183034.4/ENSMUSG00000026131.20 intron 5 of 102)
chr1:36539291-36539513	ENSMUSG00000109510	Gm42417	Promoter (<=1kb)
chr1:38615723-38616116	ENSMUSG00000037138	Aff3	Intron (ENSMUST00000095027.8/ENSMUSG00000037138.18 intron 1 of 21)
chr1:39192817-39193042	ENSMUSG00000026077	Npas2	Promoter (<=1kb)
chr1:39845650-39846247	ENSMUSG00000101634	1700066B17Rik	Promoter (<=1kb)
chr1:42243425-42243761	ENSMUSG00000101919	Gm29664	Distal Intergenic
chr1:43163956-43164324	ENSMUSG00000008136	Fhl2	Promoter (<=1kb)
chr1:43454779-43455014	ENSMUSG00000066877	Nck2	Intron (ENSMUST00000187435.6/ENSMUSG00000066877.11 intron 1 of 2)
chr1:51835865-51836206	/ENSMUSG0000001841	NA	Intron (ENSMUST00000046390.13/ENSMUSG00000018417.14 intron 3 of 29)
chr1:55130879-55131231	ENSMUSG00000025979	Mob4	Promoter (<=1kb)
chr1:58298380-58298885	ENSMUSG00000089822	Gm15759	Exon (ENSMUST00000161126.1/ENSMUSG00000089822.1 exon 2 of 6)
chr1:58374319-58374660	ENSMUSG00000079554	Aox2	Intron (ENSMUST00000114366.2/ENSMUSG00000079554.2 intron 34 of 35)
chr1:58945528-58945882	ENSMUSG00000026028	Trak2	Promoter (<=1kb)
chr1:58973297-58973801	ENSMUSG00000026027	Stradb	Promoter (<=1kb)
chr1:59752569-59752821	ENSMUSG00000067336	Bmpr2	Distal Intergenic
chr1:59804448-59804779	ENSMUSG00000104052	Gm38125	Exon (ENSMUST00000194136.1/ENSMUSG00000104052.1 exon 1 of 1)
chr1:62725205-62725492	ENSMUSG00000025969	Nrp2	Intron (ENSMUST00000126344.1/ENSMUSG00000025969.15 intron 2 of 2)
chr1:63788664-63788998	ENSMUSG00000025961	4933402D24Rik	Distal Intergenic
chr1:64519976-64520146	ENSMUSG00000025958	Creb1	Distal Intergenic
chr1:65032766-65033114	ENSMUSG00000025955	Akr1cl	Promoter (<=1kb)
chr1:65040797-65041203	ENSMUSG00000025955	Akr1cl	Distal Intergenic
chr1:65043481-65043810	ENSMUSG00000070870	Cryge	Distal Intergenic
chr1:66174919-66175262	ENSMUSG00000015222	Map2	Promoter (<=1kb)
chr1:73015124-73015400	ENSMUSG00000101968	1700027A15Rik	Promoter (<=1kb)
chr1:73015733-73015921	ENSMUSG00000026182	Tnp1	Promoter (<=1kb)
chr1:73672294-73672685	ENSMUSG00000100301	6030407O03Rik	Intron (ENSMUST00000191114.6/ENSMUSG00000100301.6 intron 2 of 3)
chr1:73743962-73744287	ENSMUSG00000100301	6030407O03Rik	Promoter (<=1kb)
chr1:74779071-74779563	ENSMUSG00000099472	Gm29539	Promoter (1-2kb)
chr1:75469482-75469810	ENSMUSG00000033007	Asic4	Exon (ENSMUST00000113577.7/ENSMUSG00000033007.15 exon 3 of 9)
chr1:75506807-75507225	ENSMUSG00000032968	Inha	Promoter (<=1kb)
chr1:75516984-75517331	ENSMUSG00000082745	Gm15181	Distal Intergenic
chr1:76942760-76943074	ENSMUSG00000100534	Gm816	Intron (ENSMUST00000191156.1/ENSMUSG00000100534.1 intron 1 of 1)
chr1:78355143-78355503	ENSMUSG00000032908	Sgpp2	Intron (ENSMUST00000036172.9/ENSMUSG00000032908.9 intron 1 of 4)
chr1:78388046-78388370	ENSMUSG00000032908	Sgpp2	Intron (ENSMUST00000036172.9/ENSMUSG00000032908.9 intron 2 of 4)
chr1:81897135-81897527	ENSMUSG00000100561	Gm7516	Distal Intergenic
chr1:82180358-82180735	ENSMUSG00000098797	Mir6344	Distal Intergenic
chr1:82284043-82284396	ENSMUSG00000055980	Irs1	Intron (ENSMUST00000069799.2/ENSMUSG00000055980.2 intron 1 of 1)
chr1:86492851-86493130	ENSMUSG00000101328	Rpl30-ps6	Distal Intergenic
chr1:86719365-86719705	ENSMUSG00000053333	Dis3l2	Intron (ENSMUST00000188121.6/ENSMUSG00000053333.15 intron 1 of 3)
chr1:87892579-87893020	/ENSMUSG0000007073	NA	Intron (ENSMUST00000027517.13/ENSMUSG00000070738.10 intron 3 of 29)
chr1:90258407-90258714	ENSMUSG00000101951	Gm28721	Intron (ENSMUST00000187649.1/ENSMUSG00000101951.1 intron 1 of 1)
chr1:91484164-91484395	ENSMUSG00000100151	Gm28382	Exon (ENSMUST00000187902.1/ENSMUSG00000100151.1 exon 2 of 2)
chr1:93009289-93009550	ENSMUSG00000045091	Aqp12	Intron (ENSMUST00000059676.4/ENSMUSG00000045091.4 intron 2 of 2)
chr1:93063752-93063999	ENSMUSG00000014602	Kif1a	Intron (ENSMUST00000171796.7/ENSMUSG00000014602.15 intron 14 of 47)
chr1:93229248-93229882	ENSMUSG00000047793	Sned1	3' UTR
chr1:115512498-115512830	ENSMUSG00000100515	Gm17916	Distal Intergenic
chr1:119386335-119386825	ENSMUSG00000037035	Inhbb	Distal Intergenic
chr1:119404902-119405260	ENSMUSG00000037035	Inhbb	Distal Intergenic
chr1:119431570-119431999	ENSMUSG00000037035	Inhbb	Distal Intergenic
chr1:119457548-119457910	ENSMUSG00000004451	Ralb	Distal Intergenic
chr1:127942212-127942498	ENSMUSG00000036104	Rab3gap1	Exon (ENSMUST00000037649.5/ENSMUSG00000036104.12 exon 24 of 24)
chr1:131196415-131196715	/ENSMUSG0000002643	NA	Intron (ENSMUST00000068564.14/ENSMUSG00000026430.16 intron 1 of 4)
chr1:132113915-132114294	ENSMUSG00000026437	Cdk18	3' UTR
chr1:133367856-133368364	ENSMUSG00000070644	Etnk2	Intron (ENSMUST00000135222.8/ENSMUSG00000070644.13 intron 2 of 7)
chr1:134755510-134755790	ENSMUSG00000073557	Ppp1r12b	3' UTR
chr1:135005691-135006040	ENSMUSG00000042793	Lgr6	5' UTR
chr1:135129174-135129599	ENSMUSG00000097993	Ptprv	Promoter (<=1kb)
chr1:136953024-136953248	ENSMUSG00000026398	Nr5a2	Promoter (<=1kb)
chr1:137031631-137032192	ENSMUSG00000088970	Gm23763	Distal Intergenic
chr1:138299748-138299991	ENSMUSG00000026394	Atp6v1g3	Distal Intergenic
chr1:139029494-139029925	ENSMUSG00000102157	Gm37470	Promoter (<=1kb)
chr1:139209797-139210119	/ENSMUSG0000006368	NA	Intron (ENSMUST00000059825.11/ENSMUSG00000063681.14 intron 11 of 11)
chr1:152395108-152395396	ENSMUSG00000032649	Colgalt2	Distal Intergenic
chr1:155244425-155244813	ENSMUSG00000033722	BC034090	Promoter (<=1kb)
chr1:155795997-155796384	ENSMUSG00000033684	Qsox1	Promoter (<=1kb)
chr1:156036319-156036799	ENSMUSG00000026466	Tor1aip1	Promoter (<=1kb)
chr1:156230830-156231366	ENSMUSG00000102932	Gm38113	Distal Intergenic
chr1:156442500-156442945	ENSMUSG00000026600	Soat1	Intron (ENSMUST00000189661.6/ENSMUSG00000026600.12 intron 5 of 15)
chr1:156520157-156520565	ENSMUSG00000101523	Csnk2a3	Distal Intergenic
chr1:156906574-156906805	ENSMUSG00000026594	Ralgps2	Intron (ENSMUST00000172057.7/ENSMUSG00000026594.14 intron 2 of 18)
chr1:158489496-158489956	ENSMUSG00000026587	Astn1	Intron (ENSMUST00000193042.5/ENSMUSG00000026587.15 intron 2 of 22)
chr1:164199550-164199869	ENSMUSG00000026579	F5	Intron (ENSMUST00000086040.5/ENSMUSG00000026579.8 intron 15 of 24)
chr1:168243751-168244151	ENSMUSG00000052534	Pbx1	Intron (ENSMUST00000188912.6/ENSMUSG00000052534.15 intron 2 of 7)
chr1:170538688-170538951	ENSMUSG00000038473	Nos1ap	Intron (ENSMUST00000160456.7/ENSMUSG00000038473.14 intron 1 of 9)
chr1:171328823-171329141	ENSMUSG00000013973	Dedd	Promoter (<=1kb)
chr1:172563059-172563400	ENSMUSG00000049598	Vsig8	3' UTR
chr1:174771814-174772187	/ENSMUSG0000002835	NA	Intron (ENSMUST00000030039.12/ENSMUSG00000028354.13 intron 15 of 17)
chr1:175529937-175530213	ENSMUSG00000026527	Rgs7	Distal Intergenic
chr1:180210106-180210498	ENSMUSG00000104520	Gm37336	Intron (ENSMUST00000192794.1/ENSMUSG00000104520.1 intron 1 of 2)
chr1:180245852-180246087	ENSMUSG00000010609	Psen2	Promoter (<=1kb)
chr1:180352273-180352594	ENSMUSG00000038855	Itpkb	Intron (ENSMUST00000070181.6/ENSMUSG00000038855.10 intron 2 of 7)
chr1:180384570-180384838	ENSMUSG00000038855	Itpkb	Intron (ENSMUST00000070181.6/ENSMUSG00000038855.10 intron 2 of 7)
chr1:182099066-182099393	ENSMUSG00000026511	Srp9	Distal Intergenic
chr1:182500941-182501236	ENSMUSG00000026509	Capn2	Intron (ENSMUST00000068505.9/ENSMUSG00000026509.15 intron 2 of 20)
chr1:185067674-185068067	ENSMUSG00000103942	Gm34732	Distal Intergenic
chr1:185125942-185126290	ENSMUSG00000104461	Gm37662	Distal Intergenic
chr1:190438889-190439145	ENSMUSG00000103510	Gm30725	Intron (ENSMUST00000195170.1/ENSMUSG00000103510.1 intron 2 of 2)
chr1:191318769-191319170	ENSMUSG00000037499	Nenf	Promoter (<=1kb)
chr1:191328265-191328598	ENSMUSG00000026627	Pacc1	Exon (ENSMUST00000027940.5/ENSMUSG00000026627.7 exon 2 of 8)
chr1:191864615-191864868	ENSMUSG00000055833	1700034H15Rik	Distal Intergenic
chr10:9066609-9066932	ENSMUSG00000111077	Gm48743	Distal Intergenic
chr10:17556374-17556773	ENSMUSG00000111927	Gm47770	Distal Intergenic
chr10:20202234-20202469	ENSMUSG00000110754	4930405J17Rik	Promoter (<=1kb)
chr10:20528809-20529378	/ENSMUSG0000001999	NA	Intron (ENSMUST00000020165.13/ENSMUSG00000019990.15 intron 2 of 12)
chr10:24493512-24494207	ENSMUSG00000083196	Gm15272	Distal Intergenic
chr10:24886261-24886498	ENSMUSG00000019984	Med23	Promoter (1-2kb)
chr10:24959002-24959352	ENSMUSG00000112758	Gm36172	Distal Intergenic
chr10:28167236-28167557	ENSMUSG00000019889	Ptprk	Intron (ENSMUST00000166468.1/ENSMUSG00000019889.10 intron 1 of 31)
chr10:30980174-30980530	ENSMUSG00000094008	Gm24168	Distal Intergenic
chr10:32497599-32497909	ENSMUSG00000069670	Nkain2	Intron (ENSMUST00000191234.6/ENSMUSG00000069670.8 intron 1 of 6)
chr10:37095930-37096270	ENSMUSG00000103299	Gm38231	Distal Intergenic
chr10:39118845-39119065	ENSMUSG00000051736	Fam229b	3' UTR
chr10:41678808-41679121	ENSMUSG00000075225	Ccdc162	Exon (ENSMUST00000189488.2/ENSMUSG00000075225.15 exon 8 of 48)
chr10:41934633-41934883	ENSMUSG00000071324	Armc2	Intron (ENSMUST00000160262.8/ENSMUSG00000071324.11 intron 12 of 17)
chr10:42038624-42038893	ENSMUSG00000085666	Tdg-ps2	Distal Intergenic
chr10:44561237-44561531	ENSMUSG00000111730	Gm5950	Distal Intergenic
chr10:45122492-45122898	ENSMUSG00000019849	Prep	Intron (ENSMUST00000099858.3/ENSMUSG00000019849.11 intron 9 of 14)
chr10:45875521-45875924	ENSMUSG00000110841	Gpx4-ps2	Promoter (<=1kb)
chr10:46697958-46698201	ENSMUSG00000111754	Gm19994	Distal Intergenic
chr10:56485694-56486017	ENSMUSG00000112825	Gm9118	Distal Intergenic
chr10:56489446-56489877	ENSMUSG00000112825	Gm9118	Distal Intergenic
chr10:56518995-56519378	ENSMUSG00000112825	Gm9118	Distal Intergenic
chr10:59969818-59970485	ENSMUSG00000020108	Ddit4	Distal Intergenic
chr10:60031646-60031984	/ENSMUSG0000004447	NA	Intron (ENSMUST00000050516.13/ENSMUSG00000044475.14 intron 5 of 10)
chr10:60081876-60082299	/ENSMUSG0000004447	NA	Intron (ENSMUST00000050516.13/ENSMUSG00000044475.14 intron 9 of 10)
chr10:60623082-60623455	/ENSMUSG0000001281	NA	Intron (ENSMUST00000073242.10/ENSMUSG00000012819.15 intron 2 of 66)
chr10:62211414-62211657	/ENSMUSG0000003703	NA	Intron (ENSMUST00000047883.10/ENSMUSG00000037031.10 intron 1 of 7)
chr10:62792128-62792595	ENSMUSG00000020074	Ccar1	Promoter (<=1kb)
chr10:63156978-63157276	ENSMUSG00000020067	Mypn	Intron (ENSMUST00000095580.2/ENSMUSG00000020067.8 intron 6 of 19)
chr10:63427304-63427563	ENSMUSG00000060843	Ctnna3	Distal Intergenic
chr10:64958425-64958643	ENSMUSG00000060843	Ctnna3	Intron (ENSMUST00000105441.7/ENSMUSG00000060843.11 intron 16 of 17)
chr10:66864628-66864918	ENSMUSG00000112267	Gm47903	Distal Intergenic
chr10:68127535-68127828	ENSMUSG00000019947	Arid5b	Intron (ENSMUST00000219238.1/ENSMUSG00000019947.10 intron 6 of 9)
chr10:69248475-69248773	ENSMUSG00000019944	Rhobtb1	5' UTR
chr10:72297135-72297326	ENSMUSG00000053830	Gm9923	Distal Intergenic
chr10:75837412-75837717	ENSMUSG00000033318	Gstt2	Promoter (<=1kb)
chr10:76032479-76032812	ENSMUSG00000049764	Zfp280b	Promoter (<=1kb)
chr10:76092209-76092584	ENSMUSG00000020226	Slc5a4b	Intron (ENSMUST00000120757.1/ENSMUSG00000020226.9 intron 5 of 14)
chr10:76731685-76732158	ENSMUSG00000112291	Gm48276	Promoter (1-2kb)
chr10:77229613-77230003	ENSMUSG00000020260	Pofut2	Distal Intergenic
chr10:77259071-77259668	ENSMUSG00000020260	Pofut2	Promoter (<=1kb)
chr10:77441462-77441684	ENSMUSG00000112818	Gm35920	Distal Intergenic
chr10:78400402-78400924	ENSMUSG00000061032	Rrp1	3' UTR
chr10:79116497-79116754	ENSMUSG00000060301	2610008E11Rik	Distal Intergenic
chr10:79774517-79774787	ENSMUSG00000020325	Fstl3	Distal Intergenic
chr10:79865671-79866136	ENSMUSG00000035835	Plppr3	Exon (ENSMUST00000167250.7/ENSMUSG00000035835.14 exon 7 of 9)
chr10:80064816-80065149	ENSMUSG00000035673	Sbno2	Intron (ENSMUST00000219260.1/ENSMUSG00000035673.10 intron 15 of 32)
chr10:80110280-80110485	ENSMUSG00000035673	Sbno2	Distal Intergenic
chr10:80142217-80142859	ENSMUSG00000003072	Atp5d	Promoter (<=1kb)
chr10:80151872-80152310	ENSMUSG00000035621	Midn	Intron (ENSMUST00000099492.9/ENSMUSG00000035621.13 intron 4 of 7)
chr10:80336057-80336404	ENSMUSG00000043822	Adamtsl5	3' UTR
chr10:80519666-80520309	ENSMUSG00000104429	2610034O05Rik	3' UTR
chr10:80541128-80541355	ENSMUSG00000003341	Atp8b3	3' UTR
chr10:80804817-80805208	ENSMUSG00000035262	Amh	Promoter (<=1kb)
chr10:80810169-80810413	ENSMUSG00000020216	Jsrp1	3' UTR
chr10:80887163-80887532	ENSMUSG00000059406	Tmprss9	Exon (ENSMUST00000219817.1/ENSMUSG00000059406.8 exon 8 of 19)
chr10:80900840-80901237	ENSMUSG00000020219	Timm13	Promoter (<=1kb)
chr10:81395055-81395359	ENSMUSG00000078439	Smim24	3' UTR
chr10:83043447-83043882	ENSMUSG00000034612	Chst11	Intron (ENSMUST00000040110.7/ENSMUSG00000034612.7 intron 1 of 2)
chr10:84544866-84545149	ENSMUSG00000097076	Platr7	Distal Intergenic
chr10:86778488-86778897	ENSMUSG00000054027	Nt5dc3	Promoter (<=1kb)
chr10:86814293-86814793	ENSMUSG00000112743	Gm49358	Intron (ENSMUST00000218802.1/ENSMUSG00000112743.1 intron 4 of 13)
chr10:88503859-88504187	ENSMUSG00000060002	Chpt1	Promoter (<=1kb)
chr10:94883179-94883407	ENSMUSG00000112736	Gm48718	Promoter (<=1kb)
chr10:95236363-95236713	ENSMUSG00000045867	Cradd	Intron (ENSMUST00000220279.1/ENSMUSG00000045867.10 intron 1 of 1)
chr10:95317953-95318666	ENSMUSG00000112593	Gm48882	Promoter (<=1kb)
chr10:95321929-95322386	ENSMUSG00000045867	Cradd	Exon (ENSMUST00000220446.1/ENSMUSG00000045867.10 exon 3 of 3)
chr10:95336570-95336972	ENSMUSG00000100550	2310039L15Rik	Promoter (<=1kb)
chr10:98742761-98742982	ENSMUSG00000112647	Gm5427	Distal Intergenic
chr10:99012220-99012427	ENSMUSG00000019943	Atp2b1	Intron (ENSMUST00000020107.7/ENSMUSG00000019943.10 intron 15 of 20)
chr10:99680012-99680520	ENSMUSG00000112810	Gm35101	Distal Intergenic
chr10:105409164-105409553	ENSMUSG00000036019	Tmtc2	Intron (ENSMUST00000061506.8/ENSMUSG00000036019.8 intron 2 of 11)
chr10:108454710-108455086	ENSMUSG00000112532	Gm36283	Distal Intergenic
chr10:110953189-110953494	/ENSMUSG0000003579	NA	Intron (ENSMUST00000041723.14/ENSMUSG00000035798.14 intron 10 of 16)
chr10:118683430-118683795	ENSMUSG00000112029	Gm33337	Distal Intergenic
chr10:119065307-119065781	ENSMUSG00000112778	Gm33677	Distal Intergenic
chr10:120752032-120752224	ENSMUSG00000112757	Gm10743	Distal Intergenic
chr10:127754803-127755131	ENSMUSG00000058396	Gpr182	Distal Intergenic
chr10:127893313-127893748	ENSMUSG00000040134	Rdh7	Distal Intergenic
chr10:128035306-128035624	ENSMUSG00000061315	Naca	Promoter (<=1kb)
chr10:128376864-128377274	ENSMUSG00000014498	Ankrd52	Promoter (<=1kb)
chr10:130142512-130142853	ENSMUSG00000108134	Gm9560	Intron (ENSMUST00000205012.1/ENSMUSG00000108134.1 intron 1 of 1)
chr10:130594447-130594833	ENSMUSG00000096755	Ftl1-ps2	Promoter (1-2kb)
chr11:3103889-3104092	ENSMUSG00000082286	Pisd-ps1	Distal Intergenic
chr11:3303052-3303466	ENSMUSG00000020453	Patz1	Intron (ENSMUST00000101644.9/ENSMUSG00000020453.17 intron 3 of 3)
chr11:4718682-4718937	ENSMUSG00000009076	Zmat5	Intron (ENSMUST00000009220.4/ENSMUSG00000009076.10 intron 1 of 5)
chr11:5542101-5542664	ENSMUSG00000020482	Ccdc117	Promoter (<=1kb)
chr11:5801648-5801897	ENSMUSG00000020475	Pgam2	3' UTR
chr11:6014942-6015262	ENSMUSG00000057897	Camk2b	Exon (ENSMUST00000129098.1/ENSMUSG00000057897.14 exon 3 of 3)
chr11:6595188-6595500	/ENSMUSG0000000037	NA	Intron (ENSMUST00000000388.14/ENSMUSG00000000378.15 intron 9 of 9)
chr11:8445996-8446243	ENSMUSG00000020422	Tns3	Intron (ENSMUST00000239091.1/ENSMUSG00000020422.14 intron 24 of 30)
chr11:25005612-25005836	ENSMUSG00000087145	Gm12665	Distal Intergenic
chr11:31602927-31603280	ENSMUSG00000044502	Bod1	Distal Intergenic
chr11:32857488-32858035	ENSMUSG00000083303	Gm12110	Distal Intergenic
chr11:34681730-34682248	/ENSMUSG0000002014	NA	Intron (ENSMUST00000093193.11/ENSMUSG00000020143.15 intron 22 of 51)
chr11:35719170-35719447	ENSMUSG00000018846	Pank3	Distal Intergenic
chr11:35759880-35760220	ENSMUSG00000018846	Pank3	Distal Intergenic
chr11:43543689-43544110	ENSMUSG00000044707	Ccnjl	Intron (ENSMUST00000050574.6/ENSMUSG00000044707.7 intron 2 of 5)
chr11:43548032-43548460	ENSMUSG00000044707	Ccnjl	Intron (ENSMUST00000050574.6/ENSMUSG00000044707.7 intron 2 of 5)
chr11:43549775-43550155	ENSMUSG00000044707	Ccnjl	Intron (ENSMUST00000050574.6/ENSMUSG00000044707.7 intron 2 of 5)
chr11:43555781-43556132	ENSMUSG00000044707	Ccnjl	Intron (ENSMUST00000050574.6/ENSMUSG00000044707.7 intron 2 of 5)
chr11:43754790-43755075	ENSMUSG00000041278	Ttc1	Distal Intergenic
chr11:44243230-44243685	ENSMUSG00000086738	Gm12154	Distal Intergenic
chr11:49260669-49261022	ENSMUSG00000020346	Mgat1	5' UTR
chr11:50130816-50131162	ENSMUSG00000036644	Tbc1d9b	Promoter (<=1kb)
chr11:50147662-50147913	ENSMUSG00000036644	Tbc1d9b	Promoter (<=1kb)
chr11:50184132-50184419	ENSMUSG00000020381	Mrnip	Intron (ENSMUST00000020647.9/ENSMUSG00000020381.10 intron 3 of 6)
chr11:50669423-50669777	ENSMUSG00000036545	Adamts2	Intron (ENSMUST00000142118.2/ENSMUSG00000036545.9 intron 3 of 20)
chr11:50672723-50673170	ENSMUSG00000036545	Adamts2	Intron (ENSMUST00000142118.2/ENSMUSG00000036545.9 intron 3 of 20)
chr11:50689796-50690009	ENSMUSG00000036545	Adamts2	Intron (ENSMUST00000142118.2/ENSMUSG00000036545.9 intron 3 of 20)
chr11:50753987-50754262	ENSMUSG00000036545	Adamts2	Intron (ENSMUST00000142118.2/ENSMUSG00000036545.9 intron 4 of 20)
chr11:51884183-51884388	ENSMUSG00000110618	Gm39822	Distal Intergenic
chr11:52275802-52276182	ENSMUSG00000086395	A630014C17Rik	Promoter (<=1kb)
chr11:53314669-53315132	ENSMUSG00000018239	Zcchc10	Distal Intergenic
chr11:54071693-54072102	ENSMUSG00000020388	Pdlim4	Distal Intergenic
chr11:57633970-57634312	ENSMUSG00000085719	4933424L21Rik	Intron (ENSMUST00000142486.1/ENSMUSG00000085719.1 intron 2 of 3)
chr11:58126389-58126652	ENSMUSG00000087629	Gm12246	Promoter (<=1kb)
chr11:59902158-59902472	ENSMUSG00000084766	Gm12714	Intron (ENSMUST00000143391.1/ENSMUSG00000084766.1 intron 1 of 3)
chr11:59937494-59937928	ENSMUSG00000085260	Med9os	Distal Intergenic
chr11:60168858-60169132	/ENSMUSG0000006211	NA	Intron (ENSMUST00000064190.12/ENSMUSG00000062115.15 intron 2 of 5)
chr11:60176598-60177041	/ENSMUSG0000006211	NA	Intron (ENSMUST00000064190.12/ENSMUSG00000062115.15 intron 2 of 5)
chr11:61713464-61713966	ENSMUSG00000042371	Slc5a10	Intron (ENSMUST00000128196.1/ENSMUSG00000042371.12 intron 5 of 14)
chr11:63228265-63228562	ENSMUSG00000083052	Gm12285	Distal Intergenic
chr11:66526832-66527031	ENSMUSG00000053930	Shisa6	Promoter (<=1kb)
chr11:67586144-67586495	ENSMUSG00000033066	Gas7	Promoter (<=1kb)
chr11:68967419-68967917	ENSMUSG00000018740	Slc25a35	Promoter (<=1kb)
chr11:69012267-69012626	ENSMUSG00000020898	Ctc1	Distal Intergenic
chr11:69096955-69097325	ENSMUSG00000020893	Per1	Promoter (1-2kb)
chr11:69617993-69618380	ENSMUSG00000005202	Shbg	Promoter (<=1kb)
chr11:69800866-69801132	/ENSMUSG0000004282	NA	Intron (ENSMUST00000011285.10/ENSMUSG00000042826.13 intron 1 of 5)
chr11:70871814-70872050	ENSMUSG00000093858	Gm19967	Exon (ENSMUST00000179676.1/ENSMUSG00000093858.1 exon 2 of 2)
chr11:74522615-74522941	ENSMUSG00000038807	Rap1gap2	Promoter (<=1kb)
chr11:74649106-74649367	ENSMUSG00000020741	Cluh	Promoter (<=1kb)
chr11:75462563-75463110	ENSMUSG00000065529	Mir22	Promoter (<=1kb)
chr11:75509727-75510233	ENSMUSG00000038195	Rilp	Promoter (<=1kb)
chr11:75811921-75812630	ENSMUSG00000087059	Gm12339	Intron (ENSMUST00000127424.7/ENSMUSG00000087059.7 intron 2 of 4)
chr11:76003091-76003359	ENSMUSG00000053783	1700016K19Rik	Exon (ENSMUST00000066408.5/ENSMUSG00000053783.5 exon 2 of 2)
chr11:76218255-76218632	ENSMUSG00000049396	Gemin4	Promoter (<=1kb)
chr11:76529814-76530159	/ENSMUSG0000001763	NA	Intron (ENSMUST00000072740.12/ENSMUSG00000017631.19 intron 1 of 22)
chr11:77293923-77294202	ENSMUSG00000083899	Gm12346	Promoter (<=1kb)
chr11:77507399-77507713	ENSMUSG00000011877	Git1	3' UTR
chr11:77832521-77832771	ENSMUSG00000000631	Myo18a	Intron (ENSMUST00000108375.8/ENSMUSG00000000631.20 intron 20 of 41)
chr11:77894175-77894484	ENSMUSG00000017453	Pipox	Promoter (<=1kb)
chr11:78176155-78176455	ENSMUSG00000017405	Nek8	Promoter (<=1kb)
chr11:78209934-78210249	ENSMUSG00000002052	Supt6	Intron (ENSMUST00000002121.4/ENSMUSG00000002052.6 intron 32 of 36)
chr11:78803503-78803912	ENSMUSG00000088748	Gm23219	Distal Intergenic
chr11:79030770-79031076	ENSMUSG00000085941	Gm11201	Exon (ENSMUST00000143473.1/ENSMUSG00000085941.1 exon 5 of 5)
chr11:79039431-79039800	/ENSMUSG0000001833	NA	Intron (ENSMUST00000018478.10/ENSMUSG00000018334.18 intron 6 of 18)
chr11:79071696-79072023	/ENSMUSG0000001833	NA	Intron (ENSMUST00000018478.10/ENSMUSG00000018334.18 intron 2 of 18)
chr11:79081368-79081845	/ENSMUSG0000001833	NA	Intron (ENSMUST00000018478.10/ENSMUSG00000018334.18 intron 1 of 18)
chr11:79237982-79238288	ENSMUSG00000017677	Wsb1	Distal Intergenic
chr11:79666698-79666971	/ENSMUSG0000001763	NA	Intron (ENSMUST00000017783.12/ENSMUSG00000017639.13 intron 3 of 14)
chr11:83257094-83257628	ENSMUSG00000083161	Gm11427	Intron (ENSMUST00000214346.1/ENSMUSG00000083161.2 intron 4 of 4)
chr11:83682345-83682656	ENSMUSG00000083932	Gm11438	Promoter (<=1kb)
chr11:84394897-84395323	ENSMUSG00000020532	Acaca	Intron (ENSMUST00000103201.7/ENSMUSG00000020532.18 intron 54 of 55)
chr11:85253007-85253327	ENSMUSG00000085628	Appbp2os	Distal Intergenic
chr11:85258876-85259355	ENSMUSG00000085628	Appbp2os	Distal Intergenic
chr11:86570379-86570714	ENSMUSG00000065455	Mir21a	Distal Intergenic
chr11:86630460-86630861	ENSMUSG00000083992	Gm11478	Promoter (<=1kb)
chr11:86961975-86962308	ENSMUSG00000018427	Ypel2	Intron (ENSMUST00000018571.4/ENSMUSG00000018427.8 intron 2 of 4)
chr11:87981300-87981539	ENSMUSG00000020483	Dynll2	3' UTR
chr11:88164710-88165285	/ENSMUSG0000001837	NA	Intron (ENSMUST00000018522.12/ENSMUSG00000018378.13 intron 1 of 10)
chr11:88402344-88402759	ENSMUSG00000069769	Msi2	Intron (ENSMUST00000107909.7/ENSMUSG00000069769.13 intron 8 of 13)
chr11:88516257-88516590	ENSMUSG00000069769	Msi2	Intron (ENSMUST00000107909.7/ENSMUSG00000069769.13 intron 6 of 13)
chr11:88523766-88524402	ENSMUSG00000069769	Msi2	Intron (ENSMUST00000107909.7/ENSMUSG00000069769.13 intron 6 of 13)
chr11:88603393-88603766	ENSMUSG00000069769	Msi2	Intron (ENSMUST00000107909.7/ENSMUSG00000069769.13 intron 5 of 13)
chr11:88799717-88799951	ENSMUSG00000018428	Akap1	Distal Intergenic
chr11:90355236-90355508	ENSMUSG00000003949	Hlf	Intron (ENSMUST00000004051.7/ENSMUSG00000003949.16 intron 2 of 3)
chr11:90369478-90369812	ENSMUSG00000003949	Hlf	Intron (ENSMUST00000004051.7/ENSMUSG00000003949.16 intron 2 of 3)
chr11:92712475-92712897	ENSMUSG00000081363	Gm11500	Distal Intergenic
chr11:94328266-94328627	ENSMUSG00000020864	Ankrd40	Promoter (<=1kb)
chr11:94549073-94549687	ENSMUSG00000039096	Rsad1	Promoter (<=1kb)
chr11:95550154-95550369	ENSMUSG00000046719	Nxph3	Distal Intergenic
chr11:97034656-97034893	ENSMUSG00000081860	Gm11533	3' UTR
chr11:97350217-97350497	ENSMUSG00000070337	Gpr179	Intron (ENSMUST00000093942.4/ENSMUSG00000070337.4 intron 1 of 10)
chr11:97525376-97525688	ENSMUSG00000038453	Srcin1	Exon (ENSMUST00000238233.1/ENSMUSG00000038453.17 exon 11 of 15)
chr11:97816909-97817525	/ENSMUSG0000003836	NA	Intron (ENSMUST00000043843.11/ENSMUSG00000038366.15 intron 3 of 6)
chr11:98682152-98682593	ENSMUSG00000017221	Psmd3	Promoter (<=1kb)
chr11:98754835-98755181	ENSMUSG00000058756	Thra	Intron (ENSMUST00000152195.6/ENSMUSG00000058756.13 intron 2 of 3)
chr11:98974925-98975537	ENSMUSG00000047197	Gjd3	3' UTR
chr11:100428585-100429011	ENSMUSG00000017176	Nt5c3b	Intron (ENSMUST00000107399.8/ENSMUSG00000017176.17 intron 8 of 8)
chr11:100435795-100436100	ENSMUSG00000017176	Nt5c3b	Intron (ENSMUST00000107399.8/ENSMUSG00000017176.17 intron 5 of 8)
chr11:100515140-100515374	ENSMUSG00000020917	Acly	Intron (ENSMUST00000107389.7/ENSMUSG00000020917.17 intron 8 of 28)
chr11:100713965-100714544	ENSMUSG00000017832	Hspb9	Promoter (<=1kb)
chr11:100790566-100790985	ENSMUSG00000020919	Stat5b	Exon (ENSMUST00000107358.8/ENSMUSG00000020919.11 exon 13 of 19)
chr11:100799403-100799706	ENSMUSG00000020919	Stat5b	Intron (ENSMUST00000107358.8/ENSMUSG00000020919.11 intron 5 of 18)
chr11:101063498-101063992	ENSMUSG00000001751	Naglu	3' UTR
chr11:101064636-101065254	ENSMUSG00000001751	Naglu	Distal Intergenic
chr11:101078003-101078419	ENSMUSG00000019301	Hsd17b1	Promoter (<=1kb)
chr11:101433230-101433742	ENSMUSG00000035007	Rundc1	Exon (ENSMUST00000040561.5/ENSMUSG00000035007.5 exon 5 of 5)
chr11:102407501-102407870	ENSMUSG00000018677	Slc25a39	Promoter (<=1kb)
chr11:102581453-102581741	ENSMUSG00000078640	Gm11627	Promoter (1-2kb)
chr11:104592359-104592694	ENSMUSG00000061086	Myl4	Intron (ENSMUST00000136244.1/ENSMUSG00000061086.12 intron 2 of 2)
chr11:105426460-105426853	ENSMUSG00000078627	Marchf10	Intron (ENSMUST00000138977.7/ENSMUSG00000078627.9 intron 4 of 11)
chr11:105457778-105458062	ENSMUSG00000078627	Marchf10	Promoter (1-2kb)
chr11:105468479-105468783	ENSMUSG00000078627	Marchf10	Distal Intergenic
chr11:106381885-106382125	/ENSMUSG0000000102	NA	Intron (ENSMUST00000001055.14/ENSMUSG00000001029.15 intron 1 of 3)
chr11:106728363-106728771	ENSMUSG00000020717	Pecam1	Intron (ENSMUST00000068021.8/ENSMUSG00000020717.19 intron 1 of 15)
chr11:107674078-107674330	ENSMUSG00000020721	Helz	Intron (ENSMUST00000075012.7/ENSMUSG00000020721.16 intron 30 of 31)
chr11:107903880-107904455	ENSMUSG00000040373	Cacng5	Intron (ENSMUST00000106742.7/ENSMUSG00000040373.12 intron 1 of 5)
chr11:109347544-109347888	ENSMUSG00000099630	1700096J18Rik	Intron (ENSMUST00000190043.1/ENSMUSG00000099630.1 intron 1 of 1)
chr11:109425533-109426078	ENSMUSG00000020610	Amz2	Promoter (<=1kb)
chr11:109616765-109617089	ENSMUSG00000086733	Gm11685	Promoter (<=1kb)
chr11:110459557-110459963	/ENSMUSG0000002062	NA	Intron (ENSMUST00000020949.11/ENSMUSG00000020623.11 intron 1 of 11)
chr11:113166636-113166925	ENSMUSG00000087259	2610035D17Rik	Intron (ENSMUST00000136438.7/ENSMUSG00000087259.7 intron 1 of 2)
chr11:114691497-114692107	ENSMUSG00000034714	Ttyh2	Intron (ENSMUST00000045779.5/ENSMUSG00000034714.9 intron 3 of 13)
chr11:115318494-115318907	ENSMUSG00000045288	Ush1g	Exon (ENSMUST00000103037.4/ENSMUSG00000045288.10 exon 2 of 3)
chr11:115775878-115776185	ENSMUSG00000020747	Tmem94	Promoter (<=1kb)
chr11:115886506-115886877	ENSMUSG00000034427	Myo15b	Promoter (<=1kb)
chr11:116075854-116076261	ENSMUSG00000057948	Unc13d	Exon (ENSMUST00000106450.7/ENSMUSG00000057948.12 exon 5 of 32)
chr11:116296191-116296630	/ENSMUSG0000002079	NA	Intron (ENSMUST00000021147.13/ENSMUSG00000020792.15 intron 7 of 19)
chr11:116494522-116495121	ENSMUSG00000015869	Prpsap1	Promoter (<=1kb)
chr11:116621204-116621473	ENSMUSG00000020806	Rhbdf2	Intron (ENSMUST00000103029.9/ENSMUSG00000020806.15 intron 1 of 18)
chr11:116626903-116627280	ENSMUSG00000020806	Rhbdf2	Promoter (<=1kb)
chr11:116661676-116662177	ENSMUSG00000075410	Prcd	Intron (ENSMUST00000148484.8/ENSMUSG00000075410.13 intron 5 of 5)
chr11:116676762-116677158	ENSMUSG00000065094	Snord1a	3' UTR
chr11:117962209-117962649	ENSMUSG00000053113	Socs3	Distal Intergenic
chr11:118332406-118332740	ENSMUSG00000076433	Cep295nl	3' UTR
chr11:119126460-119126803	ENSMUSG00000086547	Gm11755	Intron (ENSMUST00000144096.1/ENSMUSG00000086547.1 intron 2 of 5)
chr11:119585361-119585879	ENSMUSG00000025583	Rptor	Distal Intergenic
chr11:120103608-120103847	ENSMUSG00000061306	Slc38a10	Distal Intergenic
chr11:120219913-120220415	ENSMUSG00000086750	Gm11770	Distal Intergenic
chr11:120231276-120231751	ENSMUSG00000043993	2900052L18Rik	Promoter (<=1kb)
chr11:120350158-120350630	ENSMUSG00000043644	0610009L18Rik	Intron (ENSMUST00000143813.1/ENSMUSG00000043644.4 intron 1 of 1)
chr11:120796370-120796777	ENSMUSG00000025155	Dus1l	Promoter (<=1kb)
chr11:121542580-121542797	ENSMUSG00000039230	Tbcd	Promoter (1-2kb)
chr12:3568656-3569099	ENSMUSG00000071454	Dtnb	Distal Intergenic
chr12:8379718-8380204	ENSMUSG00000112452	Gm48075	Distal Intergenic
chr12:8912998-8913339	ENSMUSG00000112891	Gm47391	Promoter (<=1kb)
chr12:9029925-9030260	ENSMUSG00000066637	Ttc32	Promoter (<=1kb)
chr12:11265883-11266262	ENSMUSG00000020608	Smc6	Promoter (<=1kb)
chr12:12810189-12810675	ENSMUSG00000091430	Platr19	Distal Intergenic
chr12:12904490-12904931	ENSMUSG00000097627	4930519A11Rik	Promoter (<=1kb)
chr12:16046762-16047097	ENSMUSG00000113930	Gm36235	Distal Intergenic
chr12:16745425-16745809	/ENSMUSG0000003652	NA	Intron (ENSMUST00000048064.15/ENSMUSG00000036523.16 intron 1 of 32)
chr12:16760372-16760770	ENSMUSG00000036523	Greb1	Intron (ENSMUST00000162112.7/ENSMUSG00000036523.16 intron 1 of 34)
chr12:16764610-16765074	ENSMUSG00000036523	Greb1	Intron (ENSMUST00000162112.7/ENSMUSG00000036523.16 intron 1 of 34)
chr12:24930877-24931164	ENSMUSG00000020646	Mboat2	Intron (ENSMUST00000222198.1/ENSMUSG00000020646.17 intron 4 of 4)
chr12:32067099-32067458	ENSMUSG00000002997	Prkar2b	Distal Intergenic
chr12:32104335-32104719	ENSMUSG00000112071	5430401H09Rik	Intron (ENSMUST00000218145.1/ENSMUSG00000112071.1 intron 1 of 1)
chr12:32122937-32123254	ENSMUSG00000112071	5430401H09Rik	Promoter (<=1kb)
chr12:32123642-32123979	ENSMUSG00000112071	5430401H09Rik	Promoter (<=1kb)
chr12:44952241-44952466	/ENSMUSG0000004631	NA	Intron (ENSMUST00000053768.13/ENSMUSG00000046314.16 intron 2 of 5)
chr12:52464602-52464970	ENSMUSG00000111982	Gm35135	Distal Intergenic
chr12:55446798-55447026	ENSMUSG00000021024	Psma6	Distal Intergenic
chr12:55491774-55492112	ENSMUSG00000021025	Nfkbia	Promoter (<=1kb)
chr12:55820406-55820859	ENSMUSG00000021027	Ralgapa1	Promoter (<=1kb)
chr12:66565455-66565665	/ENSMUSG0000003491	NA	Intron (ENSMUST00000037181.15/ENSMUSG00000034912.18 intron 9 of 16)
chr12:67059173-67059623	/ENSMUSG0000003491	NA	Intron (ENSMUST00000037181.15/ENSMUSG00000034912.18 intron 1 of 16)
chr12:72490068-72490370	ENSMUSG00000021090	Lrrc9	Intron (ENSMUST00000161284.2/ENSMUSG00000021090.16 intron 23 of 24)
chr12:73742693-73742997	ENSMUSG00000021108	Prkch	Intron (ENSMUST00000221153.1/ENSMUSG00000021108.18 intron 11 of 14)
chr12:74804231-74804545	ENSMUSG00000113845	Gm39473	Distal Intergenic
chr12:76117706-76117989	ENSMUSG00000063450	Syne2	Distal Intergenic
chr12:76132432-76132758	ENSMUSG00000021055	Esr2	Intron (ENSMUST00000110421.8/ENSMUSG00000021055.14 intron 6 of 7)
chr12:76184354-76184669	ENSMUSG00000021055	Esr2	Distal Intergenic
chr12:76948733-76949003	/ENSMUSG0000005943	NA	Intron (ENSMUST00000110395.10/ENSMUSG00000059436.13 intron 3 of 4)
chr12:76972444-76973021	ENSMUSG00000112857	Gm35041	Promoter (<=1kb)
chr12:77501935-77502369	ENSMUSG00000111939	Gm48177	Distal Intergenic
chr12:77841930-77842141	ENSMUSG00000112551	Gm8219	Distal Intergenic
chr12:79661367-79661692	ENSMUSG00000059060	Rad51b	Intron (ENSMUST00000171210.2/ENSMUSG00000059060.15 intron 8 of 10)
chr12:79859809-79860396	ENSMUSG00000112765	9430078K24Rik	Distal Intergenic
chr12:79904933-79905255	ENSMUSG00000112765	9430078K24Rik	Distal Intergenic
chr12:80132516-80132822	ENSMUSG00000097729	2310015A10Rik	Promoter (<=1kb)
chr12:81013424-81014005	ENSMUSG00000021136	Smoc1	Distal Intergenic
chr12:81141034-81141247	ENSMUSG00000021136	Smoc1	Intron (ENSMUST00000110347.8/ENSMUSG00000021136.13 intron 5 of 12)
chr12:81146615-81147107	ENSMUSG00000021136	Smoc1	Intron (ENSMUST00000110347.8/ENSMUSG00000021136.13 intron 5 of 12)
chr12:81161399-81161673	ENSMUSG00000021136	Smoc1	Intron (ENSMUST00000110347.8/ENSMUSG00000021136.13 intron 7 of 12)
chr12:83046741-83047087	ENSMUSG00000021219	Rgs6	Promoter (<=1kb)
chr12:83137967-83138234	ENSMUSG00000021219	Rgs6	Intron (ENSMUST00000186848.4/ENSMUSG00000021219.16 intron 15 of 15)
chr12:83146965-83147234	ENSMUSG00000021219	Rgs6	Intron (ENSMUST00000186848.4/ENSMUSG00000021219.16 intron 15 of 15)
chr12:83427608-83427869	ENSMUSG00000021221	Dpf3	Intron (ENSMUST00000178756.7/ENSMUSG00000021221.15 intron 1 of 10)
chr12:83434076-83434434	ENSMUSG00000021221	Dpf3	Intron (ENSMUST00000178756.7/ENSMUSG00000021221.15 intron 1 of 10)
chr12:83825633-83826002	ENSMUSG00000114150	Gm46367	Intron (ENSMUST00000222771.1/ENSMUSG00000114150.1 intron 1 of 3)
chr12:85485772-85486170	ENSMUSG00000021250	Fos	Distal Intergenic
chr12:86801247-86801709	ENSMUSG00000088403	Gm25888	Distal Intergenic
chr12:91328810-91329057	ENSMUSG00000061533	Cep128	Intron (ENSMUST00000141429.7/ENSMUSG00000061533.16 intron 9 of 25)
chr12:99433366-99433828	ENSMUSG00000033713	Foxn3	Intron (ENSMUST00000085108.7/ENSMUSG00000033713.12 intron 1 of 5)
chr12:99993193-99993477	ENSMUSG00000045404	Kcnk13	Intron (ENSMUST00000160413.7/ENSMUSG00000045404.16 intron 2 of 2)
chr12:100310593-100310970	ENSMUSG00000033530	Ttc7b	Intron (ENSMUST00000062957.7/ENSMUSG00000033530.8 intron 19 of 19)
chr12:102271323-102271922	ENSMUSG00000044456	Rin3	Distal Intergenic
chr12:102678969-102679266	/ENSMUSG0000005796	NA	Intron (ENSMUST00000046518.11/ENSMUSG00000057963.9 intron 1 of 9)
chr12:103433429-103433698	ENSMUSG00000064215	Ifi27	Promoter (<=1kb)
chr12:105993355-105993641	ENSMUSG00000021115	Vrk1	Distal Intergenic
chr12:108829792-108830007	ENSMUSG00000021265	Slc25a29	Intron (ENSMUST00000021693.3/ENSMUSG00000021265.3 intron 2 of 3)
chr12:109533285-109533797	ENSMUSG00000098709	Gm27528	Distal Intergenic
chr12:111397021-111397351	ENSMUSG00000087075	Lbhd2	Distal Intergenic
chr12:112233065-112233438	ENSMUSG00000113282	Gm20368	Distal Intergenic
chr12:112288103-112288429	ENSMUSG00000103080	Gm38123	Distal Intergenic
chr12:112488301-112488555	ENSMUSG00000043122	A530016L24Rik	Promoter (<=1kb)
chr12:113000778-113001260	ENSMUSG00000011158	Brf1	Promoter (<=1kb)
chr13:7086970-7087335	ENSMUSG00000114017	Gm40662	Distal Intergenic
chr13:9011688-9011880	ENSMUSG00000113543	Gm36264	Intron (ENSMUST00000221672.1/ENSMUSG00000113543.1 intron 2 of 2)
chr13:9276500-9276731	ENSMUSG00000048264	Dip2c	Promoter (<=1kb)
chr13:16342146-16342579	ENSMUSG00000113322	Gm48492	Distal Intergenic
chr13:20383993-20384164	ENSMUSG00000041112	Elmo1	Intron (ENSMUST00000072519.6/ENSMUSG00000041112.17 intron 15 of 21)
chr13:24144070-24144425	/ENSMUSG0000002133	NA	Intron (ENSMUST00000072889.11/ENSMUSG00000021338.17 intron 8 of 37)
chr13:24831299-24831672	ENSMUSG00000006717	Acot13	Promoter (<=1kb)
chr13:29199661-29199970	ENSMUSG00000006191	Cdkal1	Intron (ENSMUST00000140278.7/ENSMUSG00000006191.17 intron 15 of 16)
chr13:29361940-29362239	ENSMUSG00000006191	Cdkal1	Intron (ENSMUST00000140278.7/ENSMUSG00000006191.17 intron 13 of 16)
chr13:30085000-30085292	ENSMUSG00000113366	Gm47259	Distal Intergenic
chr13:33964425-33964830	ENSMUSG00000046949	Nqo2	Promoter (<=1kb)
chr13:35171743-35172231	ENSMUSG00000113906	4930529N20Rik	Promoter (<=1kb)
chr13:35817739-35817990	/ENSMUSG0000005928	NA	Intron (ENSMUST00000075220.13/ENSMUSG00000059288.14 intron 5 of 9)
chr13:35886026-35886285	ENSMUSG00000021418	Rpp40	Distal Intergenic
chr13:37506049-37506342	ENSMUSG00000114389	Gm47734	Intron (ENSMUST00000225935.1/ENSMUSG00000114389.1 intron 1 of 1)
chr13:37528264-37528613	ENSMUSG00000114665	Lncbate6	Distal Intergenic
chr13:37629311-37629595	ENSMUSG00000114404	Gm40915	Promoter (1-2kb)
chr13:37934851-37935158	ENSMUSG00000039087	Rreb1	3' UTR
chr13:41336413-41336685	/ENSMUSG0000002136	NA	Intron (ENSMUST00000021794.13/ENSMUSG00000021365.15 intron 3 of 7)
chr13:42526989-42527265	ENSMUSG00000113367	Gm47125	Distal Intergenic
chr13:45524287-45524565	/ENSMUSG0000000025	NA	Intron (ENSMUST00000000260.12/ENSMUSG00000000253.13 intron 4 of 8)
chr13:49245263-49245550	/ENSMUSG0000002138	NA	Intron (ENSMUST00000058196.12/ENSMUSG00000021384.14 intron 1 of 4)
chr13:49246050-49246287	/ENSMUSG0000002138	NA	Intron (ENSMUST00000058196.12/ENSMUSG00000021384.14 intron 1 of 4)
chr13:49283579-49283833	ENSMUSG00000037946	Fgd3	Intron (ENSMUST00000110087.8/ENSMUSG00000037946.11 intron 6 of 17)
chr13:50975226-50975701	ENSMUSG00000084609	Gm22199	Distal Intergenic
chr13:51719252-51719618	ENSMUSG00000021451	Sema4d	Intron (ENSMUST00000110040.8/ENSMUSG00000021451.16 intron 7 of 16)
chr13:52222171-52222484	ENSMUSG00000113399	Gm48199	Distal Intergenic
chr13:53067993-53068376	ENSMUSG00000112952	Gm48336	Distal Intergenic
chr13:58276268-58276556	ENSMUSG00000021552	Gkap1	Promoter (<=1kb)
chr13:63815021-63815285	ENSMUSG00000021470	Ercc6l2	Promoter (<=1kb)
chr13:67428177-67428421	/ENSMUSG0000006920	NA	Intron (ENSMUST00000057241.14/ENSMUSG00000069206.14 intron 4 of 4)
chr13:74349966-74350207	ENSMUSG00000021577	Sdha	Promoter (<=1kb)
chr13:81358720-81359080	/ENSMUSG0000006917	NA	Intron (ENSMUST00000095585.10/ENSMUSG00000069170.14 intron 83 of 89)
chr13:81748655-81749155	ENSMUSG00000051098	Mblac2	Intron (ENSMUST00000057598.6/ENSMUSG00000051098.6 intron 1 of 1)
chr13:83573431-83573639	ENSMUSG00000005583	Mef2c	Promoter (<=1kb)
chr13:92574772-92575012	ENSMUSG00000046957	Spz1	3' UTR
chr13:93967353-93967607	ENSMUSG00000089486	Gm24737	Distal Intergenic
chr13:94529241-94529563	ENSMUSG00000021686	Ap3b1	Intron (ENSMUST00000022196.4/ENSMUSG00000021686.6 intron 23 of 26)
chr13:94619450-94619890	ENSMUSG00000103438	Gm36991	Promoter (<=1kb)
chr13:97553711-97554028	ENSMUSG00000110235	Gm5086	Distal Intergenic
chr13:97870462-97870937	ENSMUSG00000114474	Gm34388	Intron (ENSMUST00000225575.1/ENSMUSG00000114474.1 intron 2 of 2)
chr13:98118319-98118630	ENSMUSG00000021662	Arhgef28	Intron (ENSMUST00000109426.2/ENSMUSG00000021662.11 intron 2 of 35)
chr13:98632274-98632541	ENSMUSG00000046082	Tmem174	Distal Intergenic
chr13:98633738-98634105	ENSMUSG00000046082	Tmem174	Distal Intergenic
chr13:98660523-98660908	ENSMUSG00000046082	Tmem174	Distal Intergenic
chr13:99466861-99467276	ENSMUSG00000052727	Map1b	Intron (ENSMUST00000064762.5/ENSMUSG00000052727.6 intron 2 of 6)
chr13:99647713-99648018	ENSMUSG00000103545	1700012J22Rik	Distal Intergenic
chr13:101534873-101535216	ENSMUSG00000114400	Gm47533	Distal Intergenic
chr13:101652268-101652775	ENSMUSG00000041417	Pik3r1	Distal Intergenic
chr13:102034857-102035141	ENSMUSG00000102542	Gm38133	Distal Intergenic
chr13:102050545-102050899	ENSMUSG00000102542	Gm38133	Distal Intergenic
chr13:102064550-102065148	ENSMUSG00000102542	Gm38133	Distal Intergenic
chr13:102257803-102258233	ENSMUSG00000084733	Gm25808	Distal Intergenic
chr13:103025511-103026113	ENSMUSG00000034751	Mast4	Exon (ENSMUST00000166726.7/ENSMUSG00000034751.17 exon 4 of 27)
chr13:103085629-103085946	ENSMUSG00000034751	Mast4	Intron (ENSMUST00000166726.7/ENSMUSG00000034751.17 intron 3 of 26)
chr13:103877666-103877976	/ENSMUSG0000002170	NA	Intron (ENSMUST00000022222.11/ENSMUSG00000021709.14 intron 4 of 25)
chr13:109992735-109993048	ENSMUSG00000021699	Pde4d	Distal Intergenic
chr13:110394355-110394820	ENSMUSG00000021701	Plk2	Promoter (<=1kb)
chr13:112067216-112067725	ENSMUSG00000086092	Gm15323	Distal Intergenic
chr13:112105617-112105902	ENSMUSG00000114361	Gm31104	Distal Intergenic
chr13:112189724-112190007	ENSMUSG00000114745	Gm48802	Distal Intergenic
chr13:113472803-113473044	ENSMUSG00000114790	4921509O07Rik	Intron (ENSMUST00000223835.1/ENSMUSG00000114790.1 intron 3 of 6)
chr13:119598979-119599198	ENSMUSG00000074634	Tmem267	Intron (ENSMUST00000223912.1/ENSMUSG00000074634.12 intron 1 of 2)
chr13:120320985-120321556	ENSMUSG00000095821	Tcstv3	Distal Intergenic
chr14:7869920-7870136	ENSMUSG00000025278	Flnb	Intron (ENSMUST00000052678.8/ENSMUSG00000025278.9 intron 3 of 45)
chr14:14832986-14833315	ENSMUSG00000042567	Nek10	Intron (ENSMUST00000224491.1/ENSMUSG00000042567.20 intron 5 of 35)
chr14:18238207-18238505	ENSMUSG00000021775	Nr1d2	Intron (ENSMUST00000090543.5/ENSMUSG00000021775.11 intron 1 of 7)
chr14:20758695-20759145	/ENSMUSG0000002182	NA	Intron (ENSMUST00000100837.10/ENSMUSG00000021820.18 intron 12 of 18)
chr14:20794168-20794691	ENSMUSG00000114241	Gm30108	Promoter (<=1kb)
chr14:20861591-20861817	ENSMUSG00000114728	Gm6128	Distal Intergenic
chr14:20871317-20871900	ENSMUSG00000114728	Gm6128	Distal Intergenic
chr14:21501011-21501372	ENSMUSG00000021767	Kat6b	Promoter (<=1kb)
chr14:21791721-21792177	ENSMUSG00000021770	Samd8	Promoter (<=1kb)
chr14:23084677-23085112	ENSMUSG00000068680	Gm10248	Intron (ENSMUST00000090409.1/ENSMUSG00000068680.1 intron 2 of 3)
chr14:23835757-23836058	ENSMUSG00000063142	Kcnma1	Intron (ENSMUST00000145596.2/ENSMUSG00000063142.15 intron 1 of 29)
chr14:23967182-23967404	ENSMUSG00000063142	Kcnma1	Intron (ENSMUST00000145596.2/ENSMUSG00000063142.15 intron 1 of 29)
chr14:25343304-25343619	ENSMUSG00000087535	Zmiz1os1	Intron (ENSMUST00000225188.1/ENSMUSG00000087535.2 intron 2 of 3)
chr14:25346086-25346538	ENSMUSG00000087535	Zmiz1os1	Intron (ENSMUST00000225188.1/ENSMUSG00000087535.2 intron 2 of 3)
chr14:25505405-25505654	ENSMUSG00000007817	Zmiz1	Intron (ENSMUST00000161766.7/ENSMUSG00000007817.15 intron 2 of 2)
chr14:25547375-25547690	ENSMUSG00000007817	Zmiz1	Intron (ENSMUST00000162645.7/ENSMUSG00000007817.15 intron 3 of 23)
chr14:25587588-25587933	ENSMUSG00000007817	Zmiz1	Intron (ENSMUST00000162645.7/ENSMUSG00000007817.15 intron 6 of 23)
chr14:26385755-26386110	ENSMUSG00000021874	4933413J09Rik	Intron (ENSMUST00000059648.9/ENSMUSG00000021874.12 intron 4 of 7)
chr14:30327178-30327390	ENSMUSG00000015968	Cacna1d	Intron (ENSMUST00000112250.5/ENSMUSG00000015968.18 intron 3 of 46)
chr14:30479496-30479918	ENSMUSG00000021962	Dcp1a	Promoter (<=1kb)
chr14:30650858-30651210	ENSMUSG00000114553	Gm7644	Intron (ENSMUST00000225011.1/ENSMUSG00000114553.1 intron 2 of 2)
chr14:31237730-31238123	ENSMUSG00000021902	Phf7	3' UTR
chr14:31393915-31394475	ENSMUSG00000021892	Sh3bp5	Intron (ENSMUST00000140002.7/ENSMUSG00000021892.14 intron 3 of 10)
chr14:31406855-31407188	ENSMUSG00000021892	Sh3bp5	Promoter (<=1kb)
chr14:31644475-31644835	ENSMUSG00000021900	Btd	Intron (ENSMUST00000128014.1/ENSMUSG00000021900.10 intron 1 of 2)
chr14:32045164-32045612	/ENSMUSG0000002190	NA	Intron (ENSMUST00000022460.10/ENSMUSG00000021903.11 intron 3 of 9)
chr14:32085142-32085920	ENSMUSG00000021905	Dph3	Promoter (<=1kb)
chr14:32202306-32202503	ENSMUSG00000021911	Parg	Promoter (<=1kb)
chr14:32323223-32323605	ENSMUSG00000021913	Ogdhl	Intron (ENSMUST00000022480.7/ENSMUSG00000021913.8 intron 1 of 23)
chr14:40915846-40916218	ENSMUSG00000037824	Tspan14	Intron (ENSMUST00000047652.5/ENSMUSG00000037824.6 intron 4 of 8)
chr14:45504418-45505056	/ENSMUSG0000003771	NA	Exon (ENSMUST00000045905.13/ENSMUSG00000037712.16 exon 3 of 15)
chr14:45529869-45530292	ENSMUSG00000037712	Fermt2	Promoter (<=1kb)
chr14:47189540-47189811	ENSMUSG00000037580	Gch1	Promoter (<=1kb)
chr14:49279605-49279863	ENSMUSG00000021852	Slc35f4	Distal Intergenic
chr14:52235286-52235507	/ENSMUSG0000005375	NA	Exon (ENSMUST00000089752.10/ENSMUSG00000053754.14 exon 2 of 37)
chr14:54897477-54897814	ENSMUSG00000022194	Pabpn1	3' UTR
chr14:55490360-55490860	ENSMUSG00000022211	Carmil3	Promoter (<=1kb)
chr14:63067600-63068159	ENSMUSG00000054763	Defb42	Distal Intergenic
chr14:63122517-63122951	ENSMUSG00000021939	Ctsb	Promoter (<=1kb)
chr14:63164577-63165048	ENSMUSG00000021273	Fdft1	Promoter (<=1kb)
chr14:63247727-63248086	ENSMUSG00000021944	Gata4	Intron (ENSMUST00000132122.1/ENSMUSG00000021944.15 intron 1 of 1)
chr14:63271505-63271768	ENSMUSG00000021944	Gata4	Promoter (<=1kb)
chr14:63322000-63322399	ENSMUSG00000114898	Gm49390	Intron (ENSMUST00000225064.1/ENSMUSG00000114898.1 intron 3 of 3)
chr14:64201268-64201576	ENSMUSG00000054733	Msra	Intron (ENSMUST00000067927.8/ENSMUSG00000054733.9 intron 10 of 10)
chr14:65331637-65332191	ENSMUSG00000114209	Gm48433	Intron (ENSMUST00000223901.1/ENSMUSG00000114209.1 intron 1 of 1)
chr14:67101060-67101502	ENSMUSG00000098365	Gm27647	Distal Intergenic
chr14:67208954-67209303	ENSMUSG00000114697	Gm30806	Exon (ENSMUST00000225163.1/ENSMUSG00000114697.1 exon 7 of 7)
chr14:67852905-67853301	ENSMUSG00000044447	Dock5	Intron (ENSMUST00000039135.5/ENSMUSG00000044447.5 intron 5 of 51)
chr14:70336369-70336768	/ENSMUSG0000002209	NA	Intron (ENSMUST00000068044.13/ENSMUSG00000022094.15 intron 1 of 9)
chr14:70466186-70466549	ENSMUSG00000003469	Phyhip	Intron (ENSMUST00000003561.9/ENSMUSG00000003469.9 intron 4 of 4)
chr14:70599872-70600186	ENSMUSG00000022095	Fam160b2	Promoter (<=1kb)
chr14:73632646-73633243	ENSMUSG00000096463	Gm21750	Distal Intergenic
chr14:75582894-75583608	ENSMUSG00000034913	Cby2	3' UTR
chr14:75789312-75789735	ENSMUSG00000022003	Slc25a30	Distal Intergenic
chr14:75844991-75845193	ENSMUSG00000060126	Tpt1	Promoter (<=1kb)
chr14:76592058-76592413	ENSMUSG00000052584	Serp2	Distal Intergenic
chr14:76622583-76622870	ENSMUSG00000115143	Fkbp1a-ps1	Distal Intergenic
chr14:76908038-76908500	ENSMUSG00000115596	Gm48969	Distal Intergenic
chr14:76935966-76936418	ENSMUSG00000115303	Gm4291	Distal Intergenic
chr14:76949020-76949349	ENSMUSG00000115303	Gm4291	Distal Intergenic
chr14:78383446-78383762	ENSMUSG00000092774	Gm26197	Distal Intergenic
chr14:79021698-79021968	ENSMUSG00000058997	Vwa8	Intron (ENSMUST00000040990.6/ENSMUSG00000058997.8 intron 19 of 44)
chr14:79416784-79417190	ENSMUSG00000022022	Mtrf1	Intron (ENSMUST00000022600.3/ENSMUSG00000022022.3 intron 9 of 10)
chr14:93499871-93500190	ENSMUSG00000055421	Pcdh9	Intron (ENSMUST00000195826.5/ENSMUSG00000055421.8 intron 3 of 4)
chr14:101483180-101483638	ENSMUSG00000033083	Tbc1d4	Intron (ENSMUST00000161991.7/ENSMUSG00000033083.16 intron 8 of 18)
chr14:105897330-105897695	ENSMUSG00000022114	Spry2	Promoter (<=1kb)
chr14:120155258-120155737	ENSMUSG00000115146	Gm4681	Intron (ENSMUST00000226227.1/ENSMUSG00000115146.1 intron 2 of 8)
chr14:120336507-120336822	/ENSMUSG0000002213	NA	Intron (ENSMUST00000088419.12/ENSMUSG00000022139.17 intron 2 of 8)
chr14:120366985-120367357	/ENSMUSG0000002213	NA	Intron (ENSMUST00000088419.12/ENSMUSG00000022139.17 intron 2 of 8)
chr14:120573659-120573913	ENSMUSG00000115648	Gm49008	Distal Intergenic
chr14:120846560-120846850	ENSMUSG00000115028	Gm9391	Distal Intergenic
chr14:121392061-121392310	ENSMUSG00000115666	Gm49031	Distal Intergenic
chr14:121437097-121437616	ENSMUSG00000115123	Gm33299	Distal Intergenic
chr14:121445424-121445643	ENSMUSG00000115123	Gm33299	Distal Intergenic
chr14:121593547-121593978	ENSMUSG00000025558	Dock9	Promoter (1-2kb)
chr15:7129191-7129604	ENSMUSG00000054263	Lifr	Promoter (<=1kb)
chr15:8569640-8569898	ENSMUSG00000115577	Gm49250	Distal Intergenic
chr15:10211366-10211607	ENSMUSG00000005268	Prlr	Promoter (1-2kb)
chr15:10704385-10704680	/ENSMUSG0000002224	NA	Intron (ENSMUST00000090339.10/ENSMUSG00000022246.14 intron 1 of 17)
chr15:10726382-10726606	ENSMUSG00000096971	4930556M19Rik	Intron (ENSMUST00000180604.1/ENSMUSG00000096971.2 intron 2 of 6)
chr15:26718011-26718299	/ENSMUSG0000004355	NA	Intron (ENSMUST00000059204.10/ENSMUSG00000043556.10 intron 2 of 3)
chr15:27796337-27796608	ENSMUSG00000022263	Trio	Intron (ENSMUST00000090247.6/ENSMUSG00000022263.10 intron 34 of 56)
chr15:27810490-27810728	ENSMUSG00000022263	Trio	Intron (ENSMUST00000090247.6/ENSMUSG00000022263.10 intron 33 of 56)
chr15:27840615-27840908	ENSMUSG00000022263	Trio	Promoter (<=1kb)
chr15:28026058-28026306	ENSMUSG00000022263	Trio	Promoter (<=1kb)
chr15:31237431-31237758	/ENSMUSG0000003916	NA	Intron (ENSMUST00000044524.15/ENSMUSG00000039168.15 intron 2 of 3)
chr15:34215684-34215938	ENSMUSG00000022257	Laptm4b	Distal Intergenic
chr15:36080716-36081074	ENSMUSG00000037627	Rgs22	Exon (ENSMUST00000172831.7/ENSMUSG00000037627.16 exon 14 of 28)
chr15:36082421-36082815	ENSMUSG00000037627	Rgs22	Intron (ENSMUST00000172831.7/ENSMUSG00000037627.16 intron 12 of 27)
chr15:38226226-38226689	ENSMUSG00000061923	Odf1	3' UTR
chr15:42851561-42851936	ENSMUSG00000022309	Angpt1	Distal Intergenic
chr15:59205637-59205915	ENSMUSG00000025922	Rpl7-ps8	Distal Intergenic
chr15:75828162-75828408	ENSMUSG00000075600	Zc3h3	Promoter (<=1kb)
chr15:76040268-76040507	ENSMUSG00000102018	Iqank1	Intron (ENSMUST00000187868.2/ENSMUSG00000102018.8 intron 7 of 13)
chr15:76054283-76054564	ENSMUSG00000022568	Scrib	Intron (ENSMUST00000136390.7/ENSMUSG00000022568.17 intron 9 of 21)
chr15:76069848-76070348	ENSMUSG00000022568	Scrib	Promoter (<=1kb)
chr15:76097421-76097643	ENSMUSG00000116288	Gm41349	Exon (ENSMUST00000229255.1/ENSMUSG00000116288.1 exon 2 of 2)
chr15:76576649-76577126	ENSMUSG00000022550	Adck5	Promoter (<=1kb)
chr15:76580897-76581154	ENSMUSG00000022550	Adck5	Intron (ENSMUST00000162503.7/ENSMUSG00000022550.18 intron 1 of 14)
chr15:76997893-76998301	ENSMUSG00000116339	Gm35933	Distal Intergenic
chr15:77003783-77004065	ENSMUSG00000116272	Gm49540	Distal Intergenic
chr15:78530661-78530884	ENSMUSG00000116307	Gm49490	Promoter (<=1kb)
chr15:79308009-79308231	ENSMUSG00000042632	Pla2g6	Intron (ENSMUST00000174021.7/ENSMUSG00000042632.17 intron 5 of 16)
chr15:79322778-79323118	ENSMUSG00000042632	Pla2g6	Promoter (<=1kb)
chr15:79785113-79785430	ENSMUSG00000022421	Nptxr	Distal Intergenic
chr15:79927419-79928016	ENSMUSG00000053411	Cbx7	Intron (ENSMUST00000109616.8/ENSMUSG00000053411.16 intron 2 of 6)
chr15:80134526-80134827	ENSMUSG00000022414	Tab1	Intron (ENSMUST00000230479.1/ENSMUSG00000022414.8 intron 1 of 1)
chr15:81000341-81000671	ENSMUSG00000042303	Sgsm3	Intron (ENSMUST00000139517.8/ENSMUSG00000042303.19 intron 1 of 21)
chr15:81787502-81787862	ENSMUSG00000022390	Zc3h7b	Intron (ENSMUST00000109554.2/ENSMUSG00000022390.11 intron 17 of 22)
chr15:83169497-83169863	ENSMUSG00000018042	Cyb5r3	Promoter (<=1kb)
chr15:83305426-83305892	ENSMUSG00000054277	Arfgap3	Promoter (<=1kb)
chr15:84267834-84268069	ENSMUSG00000022438	Parvb	Intron (ENSMUST00000023072.6/ENSMUSG00000022438.6 intron 1 of 12)
chr15:85602685-85602943	ENSMUSG00000022382	Wnt7b	Distal Intergenic
chr15:85736569-85736855	ENSMUSG00000022383	Ppara	Promoter (<=1kb)
chr15:86016421-86016614	ENSMUSG00000016028	Celsr1	Intron (ENSMUST00000016172.9/ENSMUSG00000016028.11 intron 1 of 34)
chr15:89184929-89185142	ENSMUSG00000098663	Mir6958	Promoter (<=1kb)
chr15:95949349-95949710	ENSMUSG00000064210	Ano6	3' UTR
chr15:96476405-96476666	ENSMUSG00000033228	Scaf11	Distal Intergenic
chr15:96484771-96485062	ENSMUSG00000116253	Gm41392	Distal Intergenic
chr15:97809939-97810199	ENSMUSG00000022475	Hdac7	Promoter (1-2kb)
chr15:98256139-98256787	ENSMUSG00000048077	H1f7	Exon (ENSMUST00000060855.6/ENSMUSG00000048077.6 exon 1 of 1)
chr15:98850128-98850378	ENSMUSG00000048154	Kmt2d	Promoter (<=1kb)
chr15:98895801-98896359	ENSMUSG00000023755	Rhebl1	Promoter (1-2kb)
chr15:98930562-98930803	ENSMUSG00000116223	Gm41396	Distal Intergenic
chr15:99501508-99501833	ENSMUSG00000023011	Faim2	Intron (ENSMUST00000023750.8/ENSMUSG00000023011.8 intron 11 of 11)
chr15:99714254-99714584	ENSMUSG00000023019	Gpd1	Downstream (<=300bp)
chr15:99724002-99724448	ENSMUSG00000089671	Gm16537	Promoter (<=1kb)
chr15:100227374-100227790	ENSMUSG00000023027	Atf1	Promoter (<=1kb)
chr15:100228266-100228560	ENSMUSG00000023027	Atf1	Promoter (<=1kb)
chr15:101279691-101280104	ENSMUSG00000037204	Atg101	Distal Intergenic
chr15:102114913-102115254	ENSMUSG00000037003	Tns2	Promoter (<=1kb)
chr15:102186298-102186587	ENSMUSG00000023044	Csad	3' UTR
chr15:102445139-102445427	ENSMUSG00000023047	Amhr2	Promoter (<=1kb)
chr15:102670862-102671175	ENSMUSG00000062683	Atp5g2	Promoter (<=1kb)
chr15:102747026-102747364	ENSMUSG00000023055	Calcoco1	Distal Intergenic
chr16:4679652-4679985	ENSMUSG00000039637	Coro7	Promoter (<=1kb)
chr16:5965744-5966030	ENSMUSG00000008658	Rbfox1	Intron (ENSMUST00000230658.1/ENSMUSG00000008658.16 intron 1 of 11)
chr16:10787983-10788153	ENSMUSG00000043050	Tnp2	3' UTR
chr16:10788321-10788609	ENSMUSG00000043050	Tnp2	Promoter (<=1kb)
chr16:10791399-10792090	ENSMUSG00000038015	Prm2	Promoter (<=1kb)
chr16:10796352-10796855	ENSMUSG00000022501	Prm1	Promoter (<=1kb)
chr16:10947704-10947897	ENSMUSG00000117309	Gm49960	Distal Intergenic
chr16:13493989-13494417	ENSMUSG00000099214	Mir6365	Distal Intergenic
chr16:17044398-17044713	ENSMUSG00000084792	1700056N10Rik	3' UTR
chr16:17584545-17584887	ENSMUSG00000022756	Slc7a4	Promoter (1-2kb)
chr16:17856024-17856413	ENSMUSG00000092470	Gm20518	Intron (ENSMUST00000150068.1/ENSMUSG00000092470.1 intron 6 of 15)
chr16:18343708-18343999	ENSMUSG00000013539	Tango2	Promoter (<=1kb)
chr16:23232739-23233085	/ENSMUSG0000002288	NA	Intron (ENSMUST00000023601.13/ENSMUSG00000022885.16 intron 1 of 7)
chr16:23244477-23244730	/ENSMUSG0000002288	NA	Intron (ENSMUST00000023601.13/ENSMUSG00000022885.16 intron 1 of 7)
chr16:23272579-23272926	/ENSMUSG0000002288	NA	Intron (ENSMUST00000023601.13/ENSMUSG00000022885.16 intron 2 of 7)
chr16:26049494-26049921	ENSMUSG00000038168	P3h2	Intron (ENSMUST00000039990.5/ENSMUSG00000038168.5 intron 1 of 14)
chr16:30081572-30081994	ENSMUSG00000116997	Gm20040	Distal Intergenic
chr16:30187929-30188273	ENSMUSG00000101888	1700025H01Rik	Distal Intergenic
chr16:30193289-30193987	ENSMUSG00000101888	1700025H01Rik	Promoter (1-2kb)
chr16:31925244-31925707	ENSMUSG00000083890	Gm15703	Promoter (<=1kb)
chr16:33085743-33086032	ENSMUSG00000022802	Lmln	Intron (ENSMUST00000023497.2/ENSMUSG00000022802.2 intron 8 of 16)
chr16:33176978-33177250	ENSMUSG00000022807	Osbpl11	Distal Intergenic
chr16:33860358-33860628	/ENSMUSG0000002281	NA	Intron (ENSMUST00000115028.10/ENSMUSG00000022817.15 intron 2 of 14)
chr16:33916747-33917064	/ENSMUSG0000002281	NA	Intron (ENSMUST00000115028.10/ENSMUSG00000022817.15 intron 9 of 14)
chr16:35189850-35190246	ENSMUSG00000022840	Adcy5	Intron (ENSMUST00000114913.2/ENSMUSG00000022840.9 intron 1 of 20)
chr16:35577542-35577769	ENSMUSG00000052133	Sema5b	Intron (ENSMUST00000133554.1/ENSMUSG00000052133.16 intron 1 of 5)
chr16:35630779-35631151	ENSMUSG00000052133	Sema5b	Intron (ENSMUST00000133554.1/ENSMUSG00000052133.16 intron 3 of 5)
chr16:35691723-35691934	ENSMUSG00000052133	Sema5b	Distal Intergenic
chr16:36072101-36072449	ENSMUSG00000075229	Ccdc58	Promoter (<=1kb)
chr16:39056938-39057361	ENSMUSG00000089607	Gm22500	Distal Intergenic
chr16:40194504-40194711	ENSMUSG00000061080	Lsamp	Intron (ENSMUST00000189229.6/ENSMUSG00000061080.11 intron 1 of 2)
chr16:41467425-41467740	ENSMUSG00000061080	Lsamp	Intron (ENSMUST00000187695.6/ENSMUSG00000061080.11 intron 2 of 8)
chr16:56606991-56607196	ENSMUSG00000035258	Abi3bp	Intron (ENSMUST00000231832.1/ENSMUSG00000035258.15 intron 10 of 26)
chr16:56870503-56870843	ENSMUSG00000022754	Tmem45a	Intron (ENSMUST00000023435.5/ENSMUSG00000022754.6 intron 1 of 5)
chr16:58074905-58075210	ENSMUSG00000116770	Gm49576	Distal Intergenic
chr16:73471544-73471952	ENSMUSG00000116746	Gm18825	Distal Intergenic
chr16:76321640-76321987	ENSMUSG00000048490	Nrip1	Intron (ENSMUST00000121927.7/ENSMUSG00000048490.14 intron 3 of 3)
chr16:76403261-76403639	ENSMUSG00000050299	Gm9843	Promoter (<=1kb)
chr16:87354489-87354716	ENSMUSG00000044442	N6amt1	Promoter (<=1kb)
chr16:90423829-90424225	ENSMUSG00000053414	Hunk	Intron (ENSMUST00000065856.7/ENSMUSG00000053414.8 intron 1 of 10)
chr16:90465177-90465510	ENSMUSG00000053414	Hunk	Intron (ENSMUST00000065856.7/ENSMUSG00000053414.8 intron 5 of 10)
chr16:90735642-90736033	ENSMUSG00000039956	Mrap	Distal Intergenic
chr16:92275481-92275982	ENSMUSG00000039672	Kcne2	Distal Intergenic
chr16:92516042-92516383	ENSMUSG00000022949	Clic6	Intron (ENSMUST00000162181.7/ENSMUSG00000022949.9 intron 1 of 2)
chr16:92579054-92579332	ENSMUSG00000116709	Gm49722	Distal Intergenic
chr16:94526846-94527155	ENSMUSG00000022898	Vps26c	Promoter (<=1kb)
chr16:95209038-95209369	ENSMUSG00000116720	Gm31641	Intron (ENSMUST00000232091.1/ENSMUSG00000116720.1 intron 3 of 4)
chr16:95373007-95373296	ENSMUSG00000040732	Erg	Intron (ENSMUST00000233881.1/ENSMUSG00000040732.20 intron 7 of 10)
chr16:95382426-95382690	ENSMUSG00000040732	Erg	Intron (ENSMUST00000233881.1/ENSMUSG00000040732.20 intron 4 of 10)
chr17:5417426-5417672	ENSMUSG00000101959	Ldhal6b	3' UTR
chr17:8506171-8506350	ENSMUSG00000023868	Pde10a	Distal Intergenic
chr17:12924264-12924487	ENSMUSG00000064637	Snora20	3' UTR
chr17:13007723-13008120	ENSMUSG00000006818	Sod2	Promoter (<=1kb)
chr17:14163902-14164161	ENSMUSG00000117280	Gm49903	Distal Intergenic
chr17:14321882-14322217	ENSMUSG00000023886	Smoc2	Intron (ENSMUST00000024660.8/ENSMUSG00000023886.10 intron 1 of 12)
chr17:14570453-14570764	ENSMUSG00000023885	Thbs2	Distal Intergenic
chr17:15166124-15166505	ENSMUSG00000116655	Gm35455	Intron (ENSMUST00000231330.1/ENSMUSG00000116655.1 intron 2 of 3)
chr17:24470978-24471551	ENSMUSG00000043445	Pgp	Exon (ENSMUST00000053024.7/ENSMUSG00000043445.7 exon 1 of 2)
chr17:24716231-24716611	ENSMUSG00000008482	Rnf151	3' UTR
chr17:25844165-25844631	ENSMUSG00000025733	Rhot2	Promoter (<=1kb)
chr17:25867941-25868738	ENSMUSG00000025732	Mcrip2	Promoter (<=1kb)
chr17:26112365-26112846	ENSMUSG00000024180	Tmem8	Promoter (<=1kb)
chr17:26826806-26827176	ENSMUSG00000015579	Nkx2-5	Distal Intergenic
chr17:27445807-27446069	ENSMUSG00000063239	Grm4	Intron (ENSMUST00000118489.7/ENSMUSG00000063239.17 intron 5 of 8)
chr17:27571366-27571630	ENSMUSG00000062753	AI413582	Distal Intergenic
chr17:28066778-28067123	ENSMUSG00000062859	Tcp11	3' UTR
chr17:28431790-28432136	/ENSMUSG0000002422	NA	Intron (ENSMUST00000079413.10/ENSMUSG00000024222.17 intron 3 of 10)
chr17:28507392-28507915	ENSMUSG00000024222	Fkbp5	Promoter (<=1kb)
chr17:28591438-28591821	ENSMUSG00000004865	Srpk1	Exon (ENSMUST00000232882.1/ENSMUSG00000004865.16 exon 1 of 1)
chr17:28780870-28781325	ENSMUSG00000004864	Mapk13	Distal Intergenic
chr17:29385214-29385478	ENSMUSG00000024013	Fgd2	Distal Intergenic
chr17:29731610-29731917	ENSMUSG00000117434	1810014P07Rik	Distal Intergenic
chr17:29831800-29832045	ENSMUSG00000043557	Mdga1	3' UTR
chr17:31255041-31255305	ENSMUSG00000117899	Gm50218	3' UTR
chr17:31638086-31638397	ENSMUSG00000024039	Cbs	Promoter (<=1kb)
chr17:32483267-32483595	ENSMUSG00000061126	Cyp4f39	Exon (ENSMUST00000237491.1/ENSMUSG00000061126.5 exon 8 of 14)
chr17:33732539-33733007	ENSMUSG00000089189	Gm22943	Distal Intergenic
chr17:33828805-33829213	ENSMUSG00000041881	Ndufa7	Promoter (<=1kb)
chr17:33839934-33840188	ENSMUSG00000002308	Cd320	Distal Intergenic
chr17:34460078-34460557	ENSMUSG00000057246	BC051142	3' UTR
chr17:35141996-35142382	ENSMUSG00000024392	Bag6	Promoter (<=1kb)
chr17:36949317-36949536	ENSMUSG00000036398	Ppp1r11	3' UTR
chr17:44105348-44105661	ENSMUSG00000023961	Enpp4	Promoter (<=1kb)
chr17:45889284-45889820	ENSMUSG00000117048	Gm41584	Distal Intergenic
chr17:46682752-46683032	ENSMUSG00000002768	Mea1	3' UTR
chr17:47010380-47010666	ENSMUSG00000023977	Ubr2	Promoter (<=1kb)
chr17:47694970-47695280	ENSMUSG00000023266	Frs3	Promoter (<=1kb)
chr17:47974179-47974467	ENSMUSG00000082492	Gm14871	Distal Intergenic
chr17:49472643-49472847	ENSMUSG00000040260	Daam2	Intron (ENSMUST00000224954.1/ENSMUSG00000040260.8 intron 15 of 23)
chr17:49738476-49738820	ENSMUSG00000023999	Kif6	Promoter (<=1kb)
chr17:56120307-56120563	ENSMUSG00000037095	Lrg1	Exon (ENSMUST00000041357.8/ENSMUSG00000037095.8 exon 2 of 2)
chr17:56511300-56511751	ENSMUSG00000044526	Znrf4	3' UTR
chr17:56583460-56583818	ENSMUSG00000042625	Safb2	Promoter (<=1kb)
chr17:56996987-56997338	ENSMUSG00000002661	Alkbh7	Promoter (<=1kb)
chr17:58643841-58644231	ENSMUSG00000046952	Gm5815	Distal Intergenic
chr17:62961275-62961896	ENSMUSG00000048915	Efna5	Distal Intergenic
chr17:64992697-64993009	ENSMUSG00000077691	Gm25344	Distal Intergenic
chr17:65637636-65638006	ENSMUSG00000050612	Txndc2	Exon (ENSMUST00000050236.6/ENSMUSG00000050612.6 exon 3 of 3)
chr17:65674850-65675145	ENSMUSG00000056515	Rab31	Intron (ENSMUST00000070673.8/ENSMUSG00000056515.9 intron 5 of 6)
chr17:66255042-66255584	ENSMUSG00000117220	Gm49932	Distal Intergenic
chr17:66404780-66405198	/ENSMUSG0000005210	NA	Intron (ENSMUST00000086693.11/ENSMUSG00000052105.17 intron 3 of 13)
chr17:66480247-66480797	ENSMUSG00000023460	Rab12	Distal Intergenic
chr17:67988905-67989258	/ENSMUSG0000002404	NA	Intron (ENSMUST00000024840.11/ENSMUSG00000024043.13 intron 1 of 17)
chr17:68165414-68165740	ENSMUSG00000117243	Gm49944	Intron (ENSMUST00000232839.1/ENSMUSG00000117243.1 intron 1 of 3)
chr17:70750613-70750861	ENSMUSG00000003279	Dlgap1	Intron (ENSMUST00000133983.7/ENSMUSG00000003279.17 intron 8 of 13)
chr17:70809757-70810065	ENSMUSG00000003279	Dlgap1	Intron (ENSMUST00000133983.7/ENSMUSG00000003279.17 intron 12 of 13)
chr17:70814882-70815187	ENSMUSG00000003279	Dlgap1	Intron (ENSMUST00000133983.7/ENSMUSG00000003279.17 intron 12 of 13)
chr17:71251237-71252059	ENSMUSG00000024053	Emilin2	Distal Intergenic
chr17:71721094-71721328	ENSMUSG00000045761	Togaram2	Intron (ENSMUST00000097284.9/ENSMUSG00000045761.16 intron 18 of 19)
chr17:73225953-73226360	ENSMUSG00000054469	Lclat1	Intron (ENSMUST00000067545.7/ENSMUSG00000054469.14 intron 5 of 5)
chr17:75049414-75049667	ENSMUSG00000001870	Ltbp1	Intron (ENSMUST00000234490.1/ENSMUSG00000001870.16 intron 2 of 34)
chr17:78321550-78321864	ENSMUSG00000024074	Crim1	Intron (ENSMUST00000112498.2/ENSMUSG00000024074.8 intron 7 of 16)
chr17:78721731-78722024	ENSMUSG00000024077	Strn	Intron (ENSMUST00000145910.8/ENSMUSG00000024077.15 intron 1 of 17)
chr17:79700835-79701190	ENSMUSG00000024087	Cyp1b1	Distal Intergenic
chr17:79777964-79778181	ENSMUSG00000117616	Gm49984	Distal Intergenic
chr17:81062533-81062889	ENSMUSG00000024246	Thumpd2	Intron (ENSMUST00000025093.5/ENSMUSG00000024246.9 intron 1 of 9)
chr17:83197518-83197828	ENSMUSG00000024247	Pkdcc	Distal Intergenic
chr17:83843871-83844130	ENSMUSG00000000673	Haao	Intron (ENSMUST00000000687.8/ENSMUSG00000000673.9 intron 1 of 9)
chr17:84188523-84188901	ENSMUSG00000045817	Zfp36l2	Promoter (<=1kb)
chr17:86038599-86038956	ENSMUSG00000024135	Srbd1	Intron (ENSMUST00000234761.1/ENSMUSG00000024135.10 intron 1 of 4)
chr17:86770926-86771226	/ENSMUSG0000002414	NA	Intron (ENSMUST00000024954.10/ENSMUSG00000024140.10 intron 1 of 15)
chr17:88803535-88803809	ENSMUSG00000024107	Lhcgr	Distal Intergenic
chr17:88864580-88865211	ENSMUSG00000117566	Gm9407	Distal Intergenic
chr18:4602408-4602821	ENSMUSG00000117521	Gm50024	Intron (ENSMUST00000234706.1/ENSMUSG00000117521.1 intron 1 of 2)
chr18:5806023-5806336	ENSMUSG00000024238	Zeb1	Distal Intergenic
chr18:6275773-6276289	ENSMUSG00000006740	Kif5b	Distal Intergenic
chr18:6289811-6290086	ENSMUSG00000073640	Rpl27-ps3	Distal Intergenic
chr18:7087419-7087658	ENSMUSG00000117360	Gm18581	Distal Intergenic
chr18:10418605-10418917	ENSMUSG00000042942	Greb1l	Intron (ENSMUST00000173356.7/ENSMUSG00000042942.18 intron 1 of 8)
chr18:10478692-10479024	ENSMUSG00000042942	Greb1l	Intron (ENSMUST00000173356.7/ENSMUSG00000042942.18 intron 7 of 8)
chr18:10941088-10941565	ENSMUSG00000117563	Gm7575	Distal Intergenic
chr18:11051739-11052310	ENSMUSG00000005836	Gata6	Promoter (<=1kb)
chr18:12490598-12490772	/ENSMUSG0000002442	NA	Intron (ENSMUST00000092070.12/ENSMUSG00000024421.16 intron 32 of 74)
chr18:20058720-20059244	ENSMUSG00000024331	Dsc2	Promoter (<=1kb)
chr18:31819900-31820277	ENSMUSG00000091561	Gm6665	Promoter (<=1kb)
chr18:33714370-33714652	ENSMUSG00000087590	Epb41l4aos	Distal Intergenic
chr18:35285822-35286247	ENSMUSG00000024357	Sil1	Intron (ENSMUST00000236387.1/ENSMUSG00000024357.10 intron 5 of 7)
chr18:35660073-35660301	ENSMUSG00000024352	Spata24	3' UTR
chr18:35849571-35849817	ENSMUSG00000117841	Gm50371	Intron (ENSMUST00000235919.1/ENSMUSG00000117841.1 intron 4 of 4)
chr18:37835388-37835710	ENSMUSG00000103458	Gm42416	Intron (ENSMUST00000115661.4/ENSMUSG00000103458.1 intron 3 of 3)
chr18:39558431-39558771	ENSMUSG00000024431	Nr3c1	Distal Intergenic
chr18:42121679-42121938	/ENSMUSG0000005771	NA	Intron (ENSMUST00000072008.10/ENSMUSG00000057719.11 intron 4 of 8)
chr18:46426907-46427404	ENSMUSG00000118002	Gm4107	Promoter (<=1kb)
chr18:47020794-47020988	ENSMUSG00000042705	Commd10	Intron (ENSMUST00000049388.8/ENSMUSG00000042705.9 intron 5 of 6)
chr18:55134022-55134334	ENSMUSG00000104521	Gm34073	Distal Intergenic
chr18:57124259-57124514	ENSMUSG00000118177	Gm19486	Distal Intergenic
chr18:57486110-57486337	ENSMUSG00000086607	4930511M06Rik	Intron (ENSMUST00000130696.7/ENSMUSG00000086607.7 intron 2 of 3)
chr18:60426800-60427116	ENSMUSG00000073554	Gm6960	Exon (ENSMUST00000051629.8/ENSMUSG00000073554.3 exon 1 of 2)
chr18:60654756-60655113	ENSMUSG00000043079	Synpo	Intron (ENSMUST00000137894.1/ENSMUSG00000043079.17 intron 1 of 3)
chr18:60660697-60661054	ENSMUSG00000043079	Synpo	Promoter (<=1kb)
chr18:61952822-61953210	ENSMUSG00000045629	Sh3tc2	Promoter (<=1kb)
chr18:61956576-61956868	ENSMUSG00000045629	Sh3tc2	Intron (ENSMUST00000051720.5/ENSMUSG00000045629.8 intron 1 of 16)
chr18:61986542-61986943	ENSMUSG00000045629	Sh3tc2	Intron (ENSMUST00000051720.5/ENSMUSG00000045629.8 intron 8 of 16)
chr18:66290589-66290875	ENSMUSG00000085055	Gm15958	Promoter (<=1kb)
chr18:73468102-73468444	ENSMUSG00000065922	n-R5-8s1	Distal Intergenic
chr18:73480017-73480512	ENSMUSG00000065922	n-R5-8s1	Distal Intergenic
chr18:73504646-73504868	ENSMUSG00000065922	n-R5-8s1	Distal Intergenic
chr18:73533341-73533585	ENSMUSG00000065922	n-R5-8s1	Promoter (<=1kb)
chr18:73561146-73561463	ENSMUSG00000037253	Mex3c	Distal Intergenic
chr18:73854791-73855400	ENSMUSG00000064036	Mro	Distal Intergenic
chr18:74969981-74970367	ENSMUSG00000053846	Lipg	Distal Intergenic
chr18:75125826-75126364	ENSMUSG00000035765	Dym	Promoter (<=1kb)
chr18:75227316-75227729	ENSMUSG00000035765	Dym	Intron (ENSMUST00000039608.8/ENSMUSG00000035765.10 intron 14 of 16)
chr18:77732465-77732787	ENSMUSG00000097666	A330094K24Rik	Promoter (<=1kb)
chr18:80179468-80179750	ENSMUSG00000118061	Rbfaos	Distal Intergenic
chr18:80240371-80240670	ENSMUSG00000078963	Hsbp1l1	Intron (ENSMUST00000166219.1/ENSMUSG00000078963.3 intron 1 of 4)
chr18:83132547-83132886	ENSMUSG00000100430	1700095A13Rik	Distal Intergenic
chr18:84918728-84919200	ENSMUSG00000034391	Fbxo15	Distal Intergenic
chr18:90601798-90602220	ENSMUSG00000109923	Gm20039	Distal Intergenic
chr19:3407030-3407310	ENSMUSG00000024907	Gal	3' UTR
chr19:3654122-3654460	/ENSMUSG0000002491	NA	Intron (ENSMUST00000025856.16/ENSMUSG00000024913.16 intron 2 of 22)
chr19:3845962-3846288	ENSMUSG00000082848	Gm16066	Intron (ENSMUST00000118575.1/ENSMUSG00000082848.1 intron 1 of 2)
chr19:3919478-3919778	ENSMUSG00000024885	Aldh3b1	Exon (ENSMUST00000237391.1/ENSMUSG00000024885.9 exon 7 of 7)
chr19:5122518-5122844	ENSMUSG00000024862	Klc2	Distal Intergenic
chr19:5126984-5127213	ENSMUSG00000117729	Gm5242	Distal Intergenic
chr19:5803210-5803745	ENSMUSG00000092341	Malat1	Promoter (<=1kb)
chr19:5831945-5832273	ENSMUSG00000092274	Neat1	Exon (ENSMUST00000173672.1/ENSMUSG00000092274.3 exon 1 of 1)
chr19:5845545-5845942	ENSMUSG00000043488	Frmd8os	Promoter (<=1kb)
chr19:5849251-5849634	ENSMUSG00000043488	Frmd8os	Intron (ENSMUST00000187697.1/ENSMUSG00000043488.5 intron 1 of 1)
chr19:6024006-6024297	ENSMUSG00000118194	Gm19505	Distal Intergenic
chr19:6248054-6248405	/ENSMUSG0000002477	NA	Exon (ENSMUST00000045351.12/ENSMUSG00000024773.15 exon 10 of 40)
chr19:6922158-6922661	ENSMUSG00000024955	Esrra	Promoter (<=1kb)
chr19:7150666-7151377	ENSMUSG00000036278	Macrod1	Intron (ENSMUST00000040261.6/ENSMUSG00000036278.7 intron 3 of 10)
chr19:7168501-7168809	ENSMUSG00000036278	Macrod1	Intron (ENSMUST00000040261.6/ENSMUSG00000036278.7 intron 3 of 10)
chr19:9100176-9100576	ENSMUSG00000024653	Scgb1a1	Distal Intergenic
chr19:20562490-20562795	ENSMUSG00000053279	Aldh1a1	Intron (ENSMUST00000225337.2/ENSMUSG00000053279.8 intron 3 of 15)
chr19:20614238-20614502	ENSMUSG00000053279	Aldh1a1	Intron (ENSMUST00000225337.2/ENSMUSG00000053279.8 intron 5 of 15)
chr19:20643008-20643330	ENSMUSG00000053279	Aldh1a1	3' UTR
chr19:27364718-27364977	ENSMUSG00000117705	Gm50113	Promoter (1-2kb)
chr19:27370833-27371199	ENSMUSG00000117752	Gm35554	Intron (ENSMUST00000235573.1/ENSMUSG00000117752.1 intron 3 of 3)
chr19:28233405-28233636	ENSMUSG00000052942	Glis3	Distal Intergenic
chr19:28233847-28234018	ENSMUSG00000052942	Glis3	Distal Intergenic
chr19:29667128-29667435	ENSMUSG00000046324	Ermp1	Distal Intergenic
chr19:32316702-32317031	ENSMUSG00000040451	Sgms1	Intron (ENSMUST00000099514.9/ENSMUSG00000040451.18 intron 2 of 9)
chr19:34899003-34899301	ENSMUSG00000033610	Pank1	Distal Intergenic
chr19:38004114-38004498	ENSMUSG00000048612	Myof	Intron (ENSMUST00000172095.2/ENSMUSG00000048612.16 intron 3 of 52)
chr19:38075421-38075637	ENSMUSG00000064646	Gm23300	Distal Intergenic
chr19:42052887-42053592	ENSMUSG00000090369	4933411K16Rik	3' UTR
chr19:43524338-43525460	ENSMUSG00000025190	Got1	Promoter (<=1kb)
chr19:43671027-43671371	ENSMUSG00000040414	Slc25a28	Intron (ENSMUST00000046038.8/ENSMUSG00000040414.8 intron 1 of 3)
chr19:43797168-43797441	ENSMUSG00000025194	Abcc2	Promoter (<=1kb)
chr19:43849789-43850263	ENSMUSG00000025195	Dnmbp	Exon (ENSMUST00000212396.1/ENSMUSG00000025195.9 exon 15 of 16)
chr19:44266911-44267483	ENSMUSG00000117958	Gm35183	Distal Intergenic
chr19:44897470-44897881	ENSMUSG00000036097	Slf2	Distal Intergenic
chr19:44930771-44931099	ENSMUSG00000036097	Slf2	Promoter (<=1kb)
chr19:45016357-45016981	ENSMUSG00000035342	Lzts2	Promoter (<=1kb)
chr19:45902314-45902673	ENSMUSG00000039901	Armh3	Intron (ENSMUST00000045396.8/ENSMUSG00000039901.10 intron 20 of 25)
chr19:46318250-46318496	ENSMUSG00000037126	Psd	Promoter (<=1kb)
chr19:46861828-46862165	/ENSMUSG0000006410	NA	Intron (ENSMUST00000099373.11/ENSMUSG00000064105.13 intron 4 of 7)
chr19:47304239-47304439	ENSMUSG00000053617	Sh3pxd2a	Intron (ENSMUST00000081619.9/ENSMUSG00000053617.12 intron 8 of 14)
chr19:47450528-47450924	ENSMUSG00000053617	Sh3pxd2a	Intron (ENSMUST00000081619.9/ENSMUSG00000053617.12 intron 1 of 14)
chr19:47472777-47473069	ENSMUSG00000053617	Sh3pxd2a	Distal Intergenic
chr19:52791733-52792314	ENSMUSG00000117896	AA387883	Distal Intergenic
chr19:53437247-53437630	ENSMUSG00000097636	Mirt1	Distal Intergenic
chr19:55157116-55157385	ENSMUSG00000024979	Tectb	Distal Intergenic
chr19:55165523-55165780	ENSMUSG00000024979	Tectb	Distal Intergenic
chr19:56718029-56718306	ENSMUSG00000035283	Adrb1	Distal Intergenic
chr19:57112656-57113051	/ENSMUSG0000002508	NA	Intron (ENSMUST00000079360.11/ENSMUSG00000025085.16 intron 6 of 25)
chr19:61138704-61138975	ENSMUSG00000074733	Zfp950	Intron (ENSMUST00000122927.7/ENSMUSG00000074733.14 intron 1 of 6)
chr2:3409137-3409393	ENSMUSG00000026650	Meig1	3' UTR
chr2:5162887-5163178	ENSMUSG00000026676	Ccdc3	Intron (ENSMUST00000027988.7/ENSMUSG00000026676.7 intron 2 of 2)
chr2:5316384-5316622	/ENSMUSG0000003914	NA	Intron (ENSMUST00000044009.13/ENSMUSG00000039145.16 intron 6 of 10)
chr2:6072084-6072526	ENSMUSG00000043241	Upf2	Distal Intergenic
chr2:6087150-6087464	ENSMUSG00000043241	Upf2	Distal Intergenic
chr2:6212734-6213264	ENSMUSG00000039063	Echdc3	Promoter (<=1kb)
chr2:9266524-9266745	ENSMUSG00000083423	Gm13221	Distal Intergenic
chr2:11571189-11571402	ENSMUSG00000037197	Rbm17	Distal Intergenic
chr2:19142597-19143046	ENSMUSG00000083281	Gm13332	Distal Intergenic
chr2:25054325-25054718	ENSMUSG00000006476	Nsmf	Promoter (<=1kb)
chr2:25222203-25222513	ENSMUSG00000026969	Fam166a	3' UTR
chr2:25863224-25863661	ENSMUSG00000058740	Kcnt1	Promoter (<=1kb)
chr2:26314269-26314946	ENSMUSG00000026930	Gpsm1	Promoter (<=1kb)
chr2:26339288-26339549	ENSMUSG00000026930	Gpsm1	Promoter (<=1kb)
chr2:26410828-26411283	ENSMUSG00000026925	Inpp5e	Promoter (1-2kb)
chr2:28415598-28416084	ENSMUSG00000035829	Ppp1r26	Distal Intergenic
chr2:29922188-29922513	ENSMUSG00000026790	Odf2	3' UTR
chr2:30049964-30050261	ENSMUSG00000039715	Wdr34	Promoter (1-2kb)
chr2:30171467-30171757	ENSMUSG00000015337	Endog	Promoter (<=1kb)
chr2:30685049-30685510	ENSMUSG00000086405	9330198N18Rik	Intron (ENSMUST00000146702.1/ENSMUSG00000086405.1 intron 2 of 3)
chr2:30807424-30807827	ENSMUSG00000026857	Ntmt1	Promoter (<=1kb)
chr2:30912272-30912765	ENSMUSG00000050737	Ptges	Intron (ENSMUST00000132244.1/ENSMUSG00000050737.13 intron 1 of 2)
chr2:31081250-31081648	/ENSMUSG0000007541	NA	Intron (ENSMUST00000073879.11/ENSMUSG00000075415.13 intron 6 of 13)
chr2:31180047-31180376	ENSMUSG00000000194	Gpr107	Intron (ENSMUST00000056433.6/ENSMUSG00000000194.13 intron 9 of 17)
chr2:32044075-32044489	/ENSMUSG0000000185	NA	Intron (ENSMUST00000065398.12/ENSMUSG00000001855.15 intron 32 of 35)
chr2:32079181-32079539	ENSMUSG00000050592	Fam78a	Promoter (<=1kb)
chr2:32388180-32388474	ENSMUSG00000026822	Lcn2	Promoter (<=1kb)
chr2:33245400-33245676	ENSMUSG00000004105	Angptl2	Intron (ENSMUST00000004208.6/ENSMUSG00000004105.8 intron 4 of 4)
chr2:38429074-38429264	ENSMUSG00000085950	Gm13589	Intron (ENSMUST00000146404.1/ENSMUSG00000085950.1 intron 1 of 1)
chr2:38953547-38953794	ENSMUSG00000046618	Olfml2a	Intron (ENSMUST00000057279.5/ENSMUSG00000046618.7 intron 5 of 7)
chr2:44973870-44974176	ENSMUSG00000036890	Gtdc1	Distal Intergenic
chr2:49746932-49747350	/ENSMUSG0000002676	NA	Intron (ENSMUST00000028102.13/ENSMUSG00000026764.15 intron 21 of 25)
chr2:57238282-57238574	ENSMUSG00000026827	Gpd2	Promoter (<=1kb)
chr2:58357586-58357836	ENSMUSG00000026834	Acvr1c	Promoter (<=1kb)
chr2:64961375-64961674	/ENSMUSG0000002688	NA	Intron (ENSMUST00000028252.13/ENSMUSG00000026888.14 intron 2 of 13)
chr2:66018732-66019210	ENSMUSG00000044647	Csrnp3	Intron (ENSMUST00000122912.7/ENSMUSG00000044647.16 intron 5 of 6)
chr2:68376470-68376902	ENSMUSG00000027030	Stk39	Intron (ENSMUST00000102715.3/ENSMUSG00000027030.15 intron 5 of 17)
chr2:69810088-69810557	ENSMUSG00000081857	Gm13624	Distal Intergenic
chr2:71367473-71367820	ENSMUSG00000027010	Slc25a12	Promoter (<=1kb)
chr2:71374654-71374956	ENSMUSG00000027010	Slc25a12	Distal Intergenic
chr2:71690542-71691170	ENSMUSG00000064263	Platr26	Distal Intergenic
chr2:73901450-73901785	ENSMUSG00000018770	Atp5g3	Distal Intergenic
chr2:75704495-75705066	ENSMUSG00000015839	Nfe2l2	Promoter (<=1kb)
chr2:77700963-77701288	ENSMUSG00000027016	Zfp385b	Intron (ENSMUST00000171063.7/ENSMUSG00000027016.17 intron 1 of 7)
chr2:79176112-79176514	ENSMUSG00000083691	Gm14465	Distal Intergenic
chr2:87195634-87195864	ENSMUSG00000044487	Olfr1112	Distal Intergenic
chr2:91027650-91028097	ENSMUSG00000082108	Gm13777	Distal Intergenic
chr2:91504682-91504975	ENSMUSG00000027253	Lrp4	Intron (ENSMUST00000028689.3/ENSMUSG00000027253.15 intron 34 of 37)
chr2:91673334-91673633	ENSMUSG00000027247	Arhgap1	Distal Intergenic
chr2:92371350-92371774	ENSMUSG00000040434	Large2	Promoter (<=1kb)
chr2:93015048-93015464	ENSMUSG00000075028	Prdm11	Promoter (1-2kb)
chr2:93024530-93024836	ENSMUSG00000075028	Prdm11	Intron (ENSMUST00000111274.8/ENSMUSG00000075028.12 intron 1 of 6)
chr2:93232095-93232466	ENSMUSG00000027217	Tspan18	Intron (ENSMUST00000111265.8/ENSMUSG00000027217.13 intron 2 of 9)
chr2:102104896-102105150	ENSMUSG00000048058	Ldlrad3	Intron (ENSMUST00000111222.1/ENSMUSG00000048058.17 intron 2 of 5)
chr2:102130514-102130904	ENSMUSG00000048058	Ldlrad3	Intron (ENSMUST00000111222.1/ENSMUSG00000048058.17 intron 1 of 5)
chr2:103850097-103850472	ENSMUSG00000082845	Gm13879	Distal Intergenic
chr2:105108898-105109202	ENSMUSG00000074987	Wt1os	Intron (ENSMUST00000172701.7/ENSMUSG00000074987.9 intron 1 of 6)
chr2:113534566-113534892	ENSMUSG00000044042	Fmn1	Intron (ENSMUST00000099576.8/ENSMUSG00000044042.19 intron 7 of 18)
chr2:117587380-117587687	ENSMUSG00000085681	Gm13982	Distal Intergenic
chr2:118697744-118698399	ENSMUSG00000078137	Ankrd63	3' UTR
chr2:119790012-119790582	ENSMUSG00000034032	Rpap1	Distal Intergenic
chr2:120054768-120055366	ENSMUSG00000074899	Sptbn5	Exon (ENSMUST00000156159.3/ENSMUSG00000074899.6 exon 47 of 66)
chr2:120909788-120910076	ENSMUSG00000027272	Ubr1	Intron (ENSMUST00000028728.5/ENSMUSG00000027272.5 intron 27 of 46)
chr2:121583817-121584093	ENSMUSG00000027238	Frmd5	Promoter (<=1kb)
chr2:122264464-122265164	ENSMUSG00000068452	Duox2	3' UTR
chr2:122626006-122626287	ENSMUSG00000074876	Spata5l1	Distal Intergenic
chr2:124609768-124610030	ENSMUSG00000027200	Sema6d	Promoter (<=1kb)
chr2:124920400-124920788	ENSMUSG00000035183	Slc24a5	Distal Intergenic
chr2:125061558-125061816	ENSMUSG00000035183	Slc24a5	Distal Intergenic
chr2:125062525-125062909	ENSMUSG00000035183	Slc24a5	Distal Intergenic
chr2:127037341-127037677	ENSMUSG00000001998	Ap4e1	Exon (ENSMUST00000149254.8/ENSMUSG00000001998.15 exon 7 of 7)
chr2:127259487-127259699	ENSMUSG00000103957	Gm10766	3' UTR
chr2:128245572-128245848	ENSMUSG00000074813	Morrbid	Intron (ENSMUST00000225087.1/ENSMUSG00000074813.14 intron 2 of 6)
chr2:130284232-130284442	ENSMUSG00000027406	Idh3b	Promoter (<=1kb)
chr2:130677298-130677519	ENSMUSG00000074797	Itpa	Intron (ENSMUST00000103193.4/ENSMUSG00000074797.11 intron 6 of 7)
chr2:131223665-131223949	ENSMUSG00000037523	Mavs	Distal Intergenic
chr2:132043257-132043591	ENSMUSG00000027339	Rassf2	Distal Intergenic
chr2:132740144-132740371	/ENSMUSG0000004499	NA	Intron (ENSMUST00000061891.10/ENSMUSG00000044991.10 intron 2 of 2)
chr2:132903492-132903720	ENSMUSG00000043110	Lrrn4	Distal Intergenic
chr2:138368303-138368619	ENSMUSG00000062098	Btbd3	Intron (ENSMUST00000155646.7/ENSMUSG00000062098.11 intron 1 of 3)
chr2:142589375-142589654	ENSMUSG00000083215	Rbmx2-ps	Distal Intergenic
chr2:142874648-142874932	ENSMUSG00000038844	Kif16b	Intron (ENSMUST00000230763.1/ENSMUSG00000038844.10 intron 1 of 26)
chr2:143058537-143058820	ENSMUSG00000008333	Snrpb2	Distal Intergenic
chr2:145903222-145903593	ENSMUSG00000002728	Naa20	Promoter (<=1kb)
chr2:145936942-145937279	ENSMUSG00000001767	Crnkl1	Promoter (1-2kb)
chr2:148801541-148801772	ENSMUSG00000027442	Cst8	Intron (ENSMUST00000028931.9/ENSMUSG00000027442.10 intron 2 of 3)
chr2:152363547-152363799	ENSMUSG00000068062	Gm14164	Intron (ENSMUST00000128577.1/ENSMUSG00000068062.3 intron 2 of 4)
chr2:152398651-152399044	ENSMUSG00000051817	Sox12	Promoter (<=1kb)
chr2:152437417-152437763	ENSMUSG00000032680	6820408C15Rik	3' UTR
chr2:152447459-152447945	ENSMUSG00000083230	Gm14158	Distal Intergenic
chr2:152580219-152580542	ENSMUSG00000050645	Defb19	Promoter (<=1kb)
chr2:152694473-152695029	ENSMUSG00000019188	H13	Exon (ENSMUST00000125366.7/ENSMUSG00000019188.16 exon 9 of 12)
chr2:152707581-152708058	ENSMUSG00000019188	H13	3' UTR
chr2:152771509-152771951	ENSMUSG00000093306	Gm23802	Distal Intergenic
chr2:153305278-153305618	ENSMUSG00000027475	Kif3b	Intron (ENSMUST00000028977.6/ENSMUSG00000027475.9 intron 1 of 8)
chr2:153548364-153548671	ENSMUSG00000061411	Nol4l	Distal Intergenic
chr2:153549515-153549923	ENSMUSG00000061411	Nol4l	Distal Intergenic
chr2:153561646-153561966	ENSMUSG00000061411	Nol4l	Distal Intergenic
chr2:154217044-154217342	/ENSMUSG0000002748	NA	Exon (ENSMUST00000081816.10/ENSMUSG00000027485.15 exon 14 of 16)
chr2:154291827-154292407	ENSMUSG00000083732	Gm14197	Distal Intergenic
chr2:154407651-154408067	ENSMUSG00000027488	Snta1	Promoter (<=1kb)
chr2:154510248-154510473	ENSMUSG00000038533	Cbfa2t2	Promoter (<=1kb)
chr2:154613219-154613681	ENSMUSG00000059842	Zfp341	Promoter (<=1kb)
chr2:154716673-154716992	ENSMUSG00000083975	Gm14215	Distal Intergenic
chr2:155333493-155333951	ENSMUSG00000038383	Pigu	Exon (ENSMUST00000124419.1/ENSMUSG00000038383.16 exon 4 of 4)
chr2:155357218-155357507	ENSMUSG00000038383	Pigu	Promoter (<=1kb)
chr2:155631005-155631257	ENSMUSG00000074652	Myh7b	Exon (ENSMUST00000092995.5/ENSMUSG00000074652.3 exon 33 of 42)
chr2:156738007-156738294	ENSMUSG00000061689	Dlgap4	Intron (ENSMUST00000109567.9/ENSMUSG00000061689.15 intron 7 of 12)
chr2:157040183-157040517	ENSMUSG00000055485	Soga1	Promoter (<=1kb)
chr2:157054302-157054717	ENSMUSG00000055485	Soga1	Intron (ENSMUST00000069098.6/ENSMUSG00000055485.6 intron 2 of 14)
chr2:158370272-158370488	ENSMUSG00000044349	Snhg11	Distal Intergenic
chr2:158523136-158523466	ENSMUSG00000074625	Arhgap40	Intron (ENSMUST00000165398.1/ENSMUSG00000074625.10 intron 1 of 14)
chr2:159278936-159279311	ENSMUSG00000077188	Gm25090	Distal Intergenic
chr2:159290084-159290327	ENSMUSG00000077188	Gm25090	Distal Intergenic
chr2:160365377-160365665	ENSMUSG00000074622	Mafb	3' UTR
chr2:160619774-160620138	ENSMUSG00000078956	Gm14221	Promoter (<=1kb)
chr2:160766459-160766681	ENSMUSG00000016933	Plcg1	3' UTR
chr2:160881913-160882229	ENSMUSG00000027412	Lpin3	Intron (ENSMUST00000109456.8/ENSMUSG00000027412.12 intron 1 of 19)
chr2:163637723-163638068	ENSMUSG00000017707	Serinc3	Intron (ENSMUST00000017851.3/ENSMUSG00000017707.9 intron 2 of 9)
chr2:164640782-164641278	ENSMUSG00000083740	Gm11456	Distal Intergenic
chr2:164677006-164677628	ENSMUSG00000078940	Wfdc11	Distal Intergenic
chr2:164911211-164911583	ENSMUSG00000085436	Zfp335os	Promoter (<=1kb)
chr2:165407770-165408059	/ENSMUSG0000001845	NA	Intron (ENSMUST00000029208.14/ENSMUSG00000018459.15 intron 12 of 12)
chr2:165873277-165873593	ENSMUSG00000039671	Zmynd8	Intron (ENSMUST00000177633.7/ENSMUSG00000039671.18 intron 2 of 22)
chr2:165888247-165888628	ENSMUSG00000039671	Zmynd8	Intron (ENSMUST00000109262.7/ENSMUSG00000039671.18 intron 1 of 10)
chr2:166122746-166123262	ENSMUSG00000006800	Sulf2	Intron (ENSMUST00000109249.8/ENSMUSG00000006800.14 intron 2 of 20)
chr2:166148478-166148913	ENSMUSG00000006800	Sulf2	Intron (ENSMUST00000109249.8/ENSMUSG00000006800.14 intron 1 of 20)
chr2:166850755-166851050	ENSMUSG00000074582	Arfgef2	Exon (ENSMUST00000099078.9/ENSMUSG00000074582.10 exon 10 of 39)
chr2:167383622-167384059	ENSMUSG00000017929	B4galt5	Distal Intergenic
chr2:167964330-167964685	ENSMUSG00000027540	Ptpn1	Intron (ENSMUST00000147210.7/ENSMUSG00000027540.13 intron 2 of 6)
chr2:167984965-167985248	ENSMUSG00000074577	Ripor3	Exon (ENSMUST00000123782.7/ENSMUSG00000074577.9 exon 16 of 22)
chr2:172509475-172509710	ENSMUSG00000081344	Gm14303	Promoter (<=1kb)
chr2:174868821-174869129	ENSMUSG00000086177	Gm14616	Distal Intergenic
chr2:180173911-180174297	ENSMUSG00000039041	Adrm1	Promoter (1-2kb)
chr2:180197682-180197956	ENSMUSG00000015647	Lama5	Exon (ENSMUST00000015791.5/ENSMUSG00000015647.9 exon 17 of 79)
chr2:180270906-180271235	ENSMUSG00000038990	Cables2	Intron (ENSMUST00000108891.1/ENSMUSG00000038990.14 intron 1 of 9)
chr2:181673424-181673884	ENSMUSG00000046470	Sox18	Promoter (1-2kb)
chr2:181918549-181918720	ENSMUSG00000083397	Gm5466	Distal Intergenic
chr3:5576270-5576747	ENSMUSG00000040374	Pex2	Promoter (<=1kb)
chr3:9028103-9028544	ENSMUSG00000103461	Gm37616	Distal Intergenic
chr3:10193674-10193884	ENSMUSG00000027528	Fabp9	3' UTR
chr3:21272179-21272662	ENSMUSG00000101897	Gm29137	Distal Intergenic
chr3:27607471-27607808	ENSMUSG00000039286	Fndc3b	Intron (ENSMUST00000195008.5/ENSMUSG00000039286.12 intron 4 of 26)
chr3:27861679-27861894	ENSMUSG00000088772	Gm26040	Distal Intergenic
chr3:27898261-27898578	ENSMUSG00000043164	Tmem212	Promoter (1-2kb)
chr3:27905270-27905454	ENSMUSG00000043164	Tmem212	Distal Intergenic
chr3:28113899-28114267	ENSMUSG00000027695	Pld1	Intron (ENSMUST00000120834.7/ENSMUSG00000027695.16 intron 23 of 26)
chr3:30868253-30868517	ENSMUSG00000037661	Gpr160	Intron (ENSMUST00000130294.1/ENSMUSG00000037661.14 intron 1 of 1)
chr3:35918230-35918597	ENSMUSG00000027708	Dcun1d1	Intron (ENSMUST00000178098.7/ENSMUSG00000027708.14 intron 3 of 6)
chr3:36689814-36690188	ENSMUSG00000027716	Trpc3	Promoter (<=1kb)
chr3:38754876-38755080	ENSMUSG00000046743	Fat4	Distal Intergenic
chr3:51398085-51398359	ENSMUSG00000037161	Mgarp	Promoter (1-2kb)
chr3:52876263-52876662	ENSMUSG00000104401	Gm20750	Distal Intergenic
chr3:58122701-58122980	ENSMUSG00000104586	4921539H07Rik	Intron (ENSMUST00000197200.1/ENSMUSG00000104586.1 intron 1 of 1)
chr3:60515530-60515736	ENSMUSG00000027763	Mbnl1	Intron (ENSMUST00000195724.5/ENSMUSG00000027763.13 intron 2 of 2)
chr3:65435492-65436287	ENSMUSG00000048916	Gm5540	Distal Intergenic
chr3:65871223-65871617	ENSMUSG00000103620	Gm37359	Intron (ENSMUST00000195243.1/ENSMUSG00000103620.1 intron 1 of 3)
chr3:65925031-65925325	ENSMUSG00000102566	Gm37037	Distal Intergenic
chr3:65974264-65974542	ENSMUSG00000102652	Gm37078	Distal Intergenic
chr3:68764810-68765375	ENSMUSG00000102936	Gm35584	Distal Intergenic
chr3:69653448-69653831	ENSMUSG00000102342	Gm37380	Distal Intergenic
chr3:71820998-71821403	ENSMUSG00000098189	Gm8604	Distal Intergenic
chr3:81418956-81419245	ENSMUSG00000102223	Gm37300	Distal Intergenic
chr3:82105686-82106016	ENSMUSG00000098712	Mir7010	Promoter (<=1kb)
chr3:85214926-85215269	ENSMUSG00000102805	Gm37240	Intron (ENSMUST00000154148.7/ENSMUSG00000102805.5 intron 3 of 9)
chr3:85887233-85887766	ENSMUSG00000031286	Glt28d2	Promoter (<=1kb)
chr3:88000909-88001422	ENSMUSG00000004892	Bcan	Promoter (<=1kb)
chr3:90122104-90122329	ENSMUSG00000027939	Nup210l	Intron (ENSMUST00000029548.8/ENSMUSG00000027939.11 intron 5 of 39)
chr3:90195746-90196060	ENSMUSG00000027939	Nup210l	Intron (ENSMUST00000029548.8/ENSMUSG00000027939.11 intron 32 of 39)
chr3:92583909-92584503	ENSMUSG00000074435	Smcp	3' UTR
chr3:94433431-94433709	ENSMUSG00000028141	Oaz3	3' UTR
chr3:95732868-95733169	ENSMUSG00000098737	Mir7014	Distal Intergenic
chr3:96541527-96541909	ENSMUSG00000074398	Gm15441	Distal Intergenic
chr3:97710975-97711284	ENSMUSG00000038170	Pde4dip	Intron (ENSMUST00000168438.8/ENSMUSG00000038170.15 intron 32 of 45)
chr3:98007911-98008259	ENSMUSG00000027878	Notch2	Distal Intergenic
chr3:98878393-98878664	ENSMUSG00000027870	Hao2	Intron (ENSMUST00000029464.8/ENSMUSG00000027870.8 intron 6 of 8)
chr3:100473207-100473448	ENSMUSG00000044468	Tent5c	5' UTR
chr3:102085778-102086021	ENSMUSG00000027861	Casq2	Promoter (<=1kb)
chr3:103801854-103802207	ENSMUSG00000084997	Gm15471	Promoter (<=1kb)
chr3:104599476-104599887	ENSMUSG00000084653	Gm26091	Distal Intergenic
chr3:104638474-104639215	ENSMUSG00000032902	Slc16a1	Promoter (<=1kb)
chr3:104818331-104818932	ENSMUSG00000002227	Mov10	Promoter (<=1kb)
chr3:105099704-105100083	ENSMUSG00000051788	4930564D02Rik	Distal Intergenic
chr3:107554455-107554782	ENSMUSG00000055891	Ubl4b	Promoter (<=1kb)
chr3:107898453-107898644	ENSMUSG00000004032	Gstm5	3' UTR
chr3:107982679-107983116	ENSMUSG00000040562	Gstm2	Intron (ENSMUST00000012348.8/ENSMUSG00000040562.12 intron 7 of 7)
chr3:108012345-108012664	ENSMUSG00000058135	Gstm1	3' UTR
chr3:116206342-116206691	ENSMUSG00000104607	Gm31651	Distal Intergenic
chr3:116807921-116808297	ENSMUSG00000033400	Agl	Promoter (<=1kb)
chr3:118219363-118219662	ENSMUSG00000097311	Gm26871	Distal Intergenic
chr3:119709509-119709793	ENSMUSG00000106037	Gm4332	Promoter (<=1kb)
chr3:121309914-121310224	/ENSMUSG0000003988	NA	Intron (ENSMUST00000039442.11/ENSMUSG00000039887.11 intron 2 of 3)
chr3:122419768-122419990	ENSMUSG00000028121	Bcar3	Promoter (<=1kb)
chr3:122453882-122454147	ENSMUSG00000028121	Bcar3	Intron (ENSMUST00000029766.8/ENSMUSG00000028121.8 intron 2 of 11)
chr3:126082042-126082450	ENSMUSG00000087726	Gm26275	Distal Intergenic
chr3:127349002-127349330	ENSMUSG00000032826	Ank2	Intron (ENSMUST00000182078.8/ENSMUSG00000032826.19 intron 1 of 45)
chr3:129549474-129549967	ENSMUSG00000041220	Elovl6	Intron (ENSMUST00000199910.4/ENSMUSG00000041220.10 intron 1 of 3)
chr3:130389439-130390152	ENSMUSG00000058897	Col25a1	Intron (ENSMUST00000143830.2/ENSMUSG00000058897.18 intron 4 of 19)
chr3:137732955-137733370	ENSMUSG00000064460	Gm25080	Distal Intergenic
chr3:138231086-138231388	ENSMUSG00000055301	Adh7	3' UTR
chr3:144164907-144165369	ENSMUSG00000106367	Gm34078	Distal Intergenic
chr3:145605450-145605680	ENSMUSG00000074182	Znhit6	Distal Intergenic
chr3:149826109-149826550	ENSMUSG00000104785	Gm31121	Distal Intergenic
chr3:153944645-153945028	ENSMUSG00000062908	Acadm	Promoter (<=1kb)
chr4:3090851-3091169	ENSMUSG00000081279	Vmn1r-ps2	Distal Intergenic
chr4:11848254-11848706	ENSMUSG00000084518	Gm22477	Distal Intergenic
chr4:11868660-11868940	ENSMUSG00000084518	Gm22477	Distal Intergenic
chr4:11979840-11980232	ENSMUSG00000085614	1700123M08Rik	Promoter (<=1kb)
chr4:11988514-11988986	ENSMUSG00000085614	1700123M08Rik	Intron (ENSMUST00000154194.1/ENSMUSG00000085614.1 intron 1 of 1)
chr4:33188845-33189714	ENSMUSG00000054659	Pm20d2	Promoter (<=1kb)
chr4:33247653-33247862	ENSMUSG00000040128	Pnrc1	Promoter (<=1kb)
chr4:33261228-33261589	ENSMUSG00000040128	Pnrc1	Intron (ENSMUST00000137589.1/ENSMUSG00000040128.9 intron 1 of 1)
chr4:34883000-34883219	ENSMUSG00000039967	Zfp292	Promoter (<=1kb)
chr4:39451316-39451740	ENSMUSG00000028287	1700009N14Rik	3' UTR
chr4:40853923-40854441	ENSMUSG00000028413	B4galt1	Promoter (<=1kb)
chr4:40874206-40874479	ENSMUSG00000028413	B4galt1	Distal Intergenic
chr4:40919912-40920295	ENSMUSG00000028415	Spink4	Promoter (<=1kb)
chr4:40936434-40936690	ENSMUSG00000028416	Bag1	3' UTR
chr4:47293725-47294171	/ENSMUSG0000002833	NA	Intron (ENSMUST00000082303.12/ENSMUSG00000028339.17 intron 27 of 38)
chr4:53261602-53261834	ENSMUSG00000086712	AI427809	Exon (ENSMUST00000123127.2/ENSMUSG00000086712.2 exon 2 of 2)
chr4:53339265-53339531	ENSMUSG00000083735	Gm12495	Distal Intergenic
chr4:57574687-57575017	ENSMUSG00000090053	Pakap	Intron (ENSMUST00000102905.7/ENSMUSG00000090053.9 intron 2 of 6)
chr4:57844862-57845177	ENSMUSG00000038729	Pakap	Promoter (<=1kb)
chr4:59173270-59173548	ENSMUSG00000082978	Rpsa-ps11	Distal Intergenic
chr4:62496895-62497155	ENSMUSG00000038422	Hdhd3	3' UTR
chr4:62502116-62502419	ENSMUSG00000038422	Hdhd3	Promoter (<=1kb)
chr4:62509947-62510262	ENSMUSG00000028393	Alad	Exon (ENSMUST00000137448.1/ENSMUSG00000028393.10 exon 10 of 11)
chr4:62613815-62614224	/ENSMUSG0000005981	NA	Intron (ENSMUST00000065870.13/ENSMUSG00000059810.18 intron 7 of 19)
chr4:63558519-63558958	ENSMUSG00000045917	Tmem268	Promoter (<=1kb)
chr4:77310504-77310741	ENSMUSG00000028399	Ptprd	Intron (ENSMUST00000107287.8/ENSMUSG00000028399.18 intron 6 of 14)
chr4:82399968-82400271	/ENSMUSG0000000857	NA	Intron (ENSMUST00000050872.14/ENSMUSG00000008575.17 intron 2 of 11)
chr4:82860782-82860977	ENSMUSG00000028403	Zdhhc21	Promoter (<=1kb)
chr4:83342796-83342993	ENSMUSG00000038172	Ttc39b	Distal Intergenic
chr4:83655390-83655784	ENSMUSG00000052407	Ccdc171	3' UTR
chr4:84407526-84407888	ENSMUSG00000028487	Bnc2	Intron (ENSMUST00000102820.8/ENSMUSG00000028487.18 intron 5 of 7)
chr4:84540619-84540969	ENSMUSG00000028487	Bnc2	Intron (ENSMUST00000102820.8/ENSMUSG00000028487.18 intron 3 of 7)
chr4:95161255-95161626	ENSMUSG00000087366	Junos	Exon (ENSMUST00000128094.1/ENSMUSG00000087366.7 exon 4 of 6)
chr4:97754361-97754699	ENSMUSG00000085710	Gm12676	Exon (ENSMUST00000149078.1/ENSMUSG00000085710.1 exon 2 of 2)
chr4:106039998-106040194	ENSMUSG00000082768	Gm12727	Distal Intergenic
chr4:106854301-106854614	ENSMUSG00000086940	Gm12746	Distal Intergenic
chr4:107347278-107347552	/ENSMUSG0000005737	NA	Intron (ENSMUST00000075693.11/ENSMUSG00000057375.13 intron 8 of 9)
chr4:109244382-109244688	ENSMUSG00000028558	Calr4	Promoter (<=1kb)
chr4:116076827-116077420	ENSMUSG00000028703	Lrrc41	Promoter (<=1kb)
chr4:116160771-116161048	ENSMUSG00000028700	Pomgnt1	Distal Intergenic
chr4:116610930-116611401	/ENSMUSG0000002869	NA	Exon (ENSMUST00000030456.13/ENSMUSG00000028693.15 exon 7 of 16)
chr4:116821534-116821858	ENSMUSG00000043155	Hpdl	Promoter (<=1kb)
chr4:117788298-117788712	ENSMUSG00000048626	Klf17	Distal Intergenic
chr4:120259446-120259832	ENSMUSG00000052135	Foxo6	Distal Intergenic
chr4:122820967-122821390	ENSMUSG00000028657	Ppt1	Distal Intergenic
chr4:122827751-122828128	ENSMUSG00000028657	Ppt1	Distal Intergenic
chr4:123249144-123249540	ENSMUSG00000083720	Gm12901	3' UTR
chr4:123712337-123712628	ENSMUSG00000081170	Gm12922	Distal Intergenic
chr4:125441815-125442234	ENSMUSG00000001985	Grik3	Distal Intergenic
chr4:125931345-125931661	ENSMUSG00000085562	2610028E06Rik	Distal Intergenic
chr4:128260262-128260615	ENSMUSG00000048686	Hmgb4	Promoter (<=1kb)
chr4:129528917-129529187	ENSMUSG00000028800	Hdac1	Promoter (<=1kb)
chr4:129621274-129621842	ENSMUSG00000028795	Ccdc28b	Promoter (<=1kb)
chr4:129819803-129820121	ENSMUSG00000028788	Ptp4a2	Promoter (<=1kb)
chr4:130130763-130131055	ENSMUSG00000028778	Hcrtr1	3' UTR
chr4:130312583-130312908	ENSMUSG00000028773	Fabp3	Intron (ENSMUST00000070532.7/ENSMUSG00000028773.8 intron 2 of 3)
chr4:131939170-131939486	ENSMUSG00000028906	Epb41	Promoter (1-2kb)
chr4:131950655-131950996	ENSMUSG00000028906	Epb41	3' UTR
chr4:132426236-132426434	ENSMUSG00000066043	Phactr4	Distal Intergenic
chr4:133007818-133008143	ENSMUSG00000037692	Ahdc1	Distal Intergenic
chr4:133035605-133035902	ENSMUSG00000037692	Ahdc1	Intron (ENSMUST00000154646.7/ENSMUSG00000037692.14 intron 2 of 3)
chr4:133056204-133056562	ENSMUSG00000037692	Ahdc1	Intron (ENSMUST00000154646.7/ENSMUSG00000037692.14 intron 3 of 3)
chr4:133095136-133095471	ENSMUSG00000037692	Ahdc1	Distal Intergenic
chr4:133107781-133108069	ENSMUSG00000028868	Wasf2	Distal Intergenic
chr4:133117547-133117836	ENSMUSG00000028868	Wasf2	Distal Intergenic
chr4:133552795-133553397	ENSMUSG00000037583	Nr0b2	Promoter (<=1kb)
chr4:133563101-133563640	ENSMUSG00000093886	Gm23158	Distal Intergenic
chr4:134760836-134761132	ENSMUSG00000037295	Ldlrap1	Intron (ENSMUST00000037828.7/ENSMUSG00000037295.7 intron 1 of 8)
chr4:134897268-134897539	ENSMUSG00000028825	Rhd	Distal Intergenic
chr4:137139134-137139556	ENSMUSG00000087417	Gm13001	Distal Intergenic
chr4:137393412-137393719	ENSMUSG00000070667	Rpl31-ps10	Promoter (1-2kb)
chr4:137396739-137397356	ENSMUSG00000070667	Rpl31-ps10	Distal Intergenic
chr4:137631682-137632012	ENSMUSG00000043411	Usp48	Promoter (1-2kb)
chr4:137855694-137856066	ENSMUSG00000057530	Ece1	Distal Intergenic
chr4:137897393-137897695	ENSMUSG00000057530	Ece1	Intron (ENSMUST00000102518.9/ENSMUSG00000057530.14 intron 1 of 19)
chr4:137933182-137933732	ENSMUSG00000057530	Ece1	Intron (ENSMUST00000102518.9/ENSMUSG00000057530.14 intron 5 of 19)
chr4:139013357-139013641	ENSMUSG00000041143	Tmco4	Intron (ENSMUST00000043042.9/ENSMUSG00000041143.16 intron 7 of 15)
chr4:139131039-139131374	ENSMUSG00000050608	Micos10	Promoter (<=1kb)
chr4:139226597-139226925	ENSMUSG00000028745	Capzb	Promoter (<=1kb)
chr4:140043822-140044213	ENSMUSG00000040972	Igsf21	Intron (ENSMUST00000039331.8/ENSMUSG00000040972.8 intron 4 of 9)
chr4:140631032-140631310	ENSMUSG00000040964	Arhgef10l	Intron (ENSMUST00000039204.9/ENSMUSG00000040964.16 intron 1 of 27)
chr4:141821304-141821685	ENSMUSG00000058579	Cela2a	Exon (ENSMUST00000102481.3/ENSMUSG00000058579.5 exon 5 of 8)
chr4:143162255-143162559	ENSMUSG00000057637	Prdm2	Intron (ENSMUST00000105778.7/ENSMUSG00000057637.13 intron 5 of 9)
chr4:145026432-145026680	/ENSMUSG0000002022	NA	Intron (ENSMUST00000036579.13/ENSMUSG00000020220.16 intron 65 of 69)
chr4:148444398-148444874	ENSMUSG00000047719	Ubiad1	Promoter (<=1kb)
chr4:149886781-149887385	ENSMUSG00000086767	Gm13070	Distal Intergenic
chr4:149975324-149975584	ENSMUSG00000039911	Spsb1	Distal Intergenic
chr4:149977754-149978051	ENSMUSG00000039911	Spsb1	Distal Intergenic
chr4:150236469-150236983	ENSMUSG00000063524	Eno1	Promoter (<=1kb)
chr4:150799792-150800134	ENSMUSG00000085097	Gm13049	Distal Intergenic
chr4:150914268-150914806	ENSMUSG00000028964	Park7	Promoter (<=1kb)
chr4:151339637-151339885	ENSMUSG00000014592	Camta1	Intron (ENSMUST00000169423.8/ENSMUSG00000014592.21 intron 5 of 24)
chr4:151669044-151669359	ENSMUSG00000014592	Camta1	Intron (ENSMUST00000169423.8/ENSMUSG00000014592.21 intron 3 of 24)
chr4:151741583-151741935	ENSMUSG00000014592	Camta1	Intron (ENSMUST00000169423.8/ENSMUSG00000014592.21 intron 3 of 24)
chr4:155469611-155469859	ENSMUSG00000023153	Tmem52	Promoter (<=1kb)
chr4:155578417-155578703	/ENSMUSG0000002906	NA	Intron (ENSMUST00000030939.13/ENSMUSG00000029063.16 intron 2 of 11)
chr4:155591070-155591301	ENSMUSG00000029063	Nadk	Downstream (<=300bp)
chr5:22135574-22135876	ENSMUSG00000042453	Reln	Promoter (<=1kb)
chr5:23731881-23732153	ENSMUSG00000057541	Pus7	Distal Intergenic
chr5:24053122-24053527	ENSMUSG00000028995	Fam126a	Distal Intergenic
chr5:24342470-24342815	ENSMUSG00000038319	Kcnh2	Intron (ENSMUST00000036092.9/ENSMUSG00000038319.14 intron 2 of 14)
chr5:24981898-24982125	/ENSMUSG0000002894	NA	Intron (ENSMUST00000030784.13/ENSMUSG00000028944.14 intron 3 of 15)
chr5:25030280-25030501	/ENSMUSG0000002894	NA	Intron (ENSMUST00000030784.13/ENSMUSG00000028944.14 intron 1 of 15)
chr5:31627179-31627483	ENSMUSG00000106918	Mrpl33	Intron (ENSMUST00000201999.3/ENSMUSG00000106918.3 intron 2 of 3)
chr5:32135451-32135737	ENSMUSG00000029135	Fosl2	Promoter (<=1kb)
chr5:33623893-33624188	/ENSMUSG0000003733	NA	Intron (ENSMUST00000065119.14/ENSMUSG00000037339.17 intron 2 of 5)
chr5:34466190-34466420	ENSMUSG00000037210	Fam193a	Promoter (<=1kb)
chr5:34535205-34535623	ENSMUSG00000054520	Sh3bp2	Intron (ENSMUST00000125817.7/ENSMUSG00000054520.15 intron 2 of 2)
chr5:35056634-35057057	ENSMUSG00000044716	Dok7	Promoter (<=1kb)
chr5:35189146-35189400	ENSMUSG00000029103	Lrpap1	Distal Intergenic
chr5:35636027-35636357	ENSMUSG00000029098	Acox3	Distal Intergenic
chr5:35673085-35673685	ENSMUSG00000029096	Htra3	Promoter (1-2kb)
chr5:35795005-35795207	ENSMUSG00000029095	Ablim2	Intron (ENSMUST00000101280.9/ENSMUSG00000029095.17 intron 1 of 18)
chr5:36776027-36776411	ENSMUSG00000115557	Gm40318	Distal Intergenic
chr5:38230596-38230975	ENSMUSG00000067367	Lyar	3' UTR
chr5:50027710-50027920	ENSMUSG00000029090	Adgra3	Intron (ENSMUST00000030971.6/ENSMUSG00000029090.12 intron 1 of 18)
chr5:50058776-50059195	ENSMUSG00000029090	Adgra3	Promoter (<=1kb)
chr5:52509491-52509816	ENSMUSG00000104829	Gm43685	Distal Intergenic
chr5:53264193-53264436	ENSMUSG00000061461	Smim20	Distal Intergenic
chr5:65764390-65764721	ENSMUSG00000106978	N4bp2os	Promoter (<=1kb)
chr5:72202994-72203323	ENSMUSG00000046808	Atp10d	Promoter (<=1kb)
chr5:77002614-77002906	ENSMUSG00000063820	Arl9	Promoter (1-2kb)
chr5:77205251-77205433	ENSMUSG00000053030	Spink2	3' UTR
chr5:92263837-92264194	ENSMUSG00000029413	Naaa	Promoter (1-2kb)
chr5:92488975-92489391	ENSMUSG00000029426	Scarb2	Intron (ENSMUST00000031377.8/ENSMUSG00000029426.8 intron 1 of 11)
chr5:92763524-92763919	ENSMUSG00000029381	Shroom3	Intron (ENSMUST00000113055.8/ENSMUSG00000029381.16 intron 1 of 10)
chr5:96827106-96827545	ENSMUSG00000029484	Anxa3	Promoter (<=1kb)
chr5:96848410-96848715	ENSMUSG00000104955	1700016F12Rik	Promoter (<=1kb)
chr5:99339810-99340238	ENSMUSG00000089809	Rasgef1b	Intron (ENSMUST00000209346.1/ENSMUSG00000089809.9 intron 4 of 16)
chr5:99373600-99374151	ENSMUSG00000089809	Rasgef1b	Intron (ENSMUST00000209346.1/ENSMUSG00000089809.9 intron 4 of 16)
chr5:99380192-99380485	ENSMUSG00000089809	Rasgef1b	Intron (ENSMUST00000209346.1/ENSMUSG00000089809.9 intron 3 of 16)
chr5:103692019-103692391	ENSMUSG00000029313	Aff1	Promoter (<=1kb)
chr5:104046672-104046944	ENSMUSG00000029310	Nudt9	Promoter (<=1kb)
chr5:104374324-104374619	ENSMUSG00000053863	Mepe	Distal Intergenic
chr5:105777311-105777591	/ENSMUSG0000004607	NA	Intron (ENSMUST00000060531.15/ENSMUSG00000046079.16 intron 2 of 2)
chr5:107040433-107040761	ENSMUSG00000106554	Gm33474	Distal Intergenic
chr5:107087375-107087807	ENSMUSG00000106554	Gm33474	Distal Intergenic
chr5:109501303-109501583	ENSMUSG00000093688	Gm8488	Distal Intergenic
chr5:112254260-112254672	ENSMUSG00000029343	Crybb1	Promoter (1-2kb)
chr5:114573876-114574180	ENSMUSG00000041930	Fam222a	Intron (ENSMUST00000043650.7/ENSMUSG00000041930.7 intron 1 of 2)
chr5:114591184-114591469	ENSMUSG00000041930	Fam222a	Intron (ENSMUST00000043650.7/ENSMUSG00000041930.7 intron 1 of 2)
chr5:114785337-114785540	ENSMUSG00000041870	Ankrd13a	Promoter (<=1kb)
chr5:114922365-114922675	ENSMUSG00000041827	Oasl1	Promoter (<=1kb)
chr5:115158024-115158405	ENSMUSG00000048578	Mlec	Promoter (<=1kb)
chr5:115183262-115183650	ENSMUSG00000029544	Cabp1	Promoter (<=1kb)
chr5:117287577-117287902	ENSMUSG00000032959	Pebp1	Promoter (<=1kb)
chr5:117302918-117303210	ENSMUSG00000106714	Gm42546	Distal Intergenic
chr5:117356612-117356860	ENSMUSG00000029364	Wsb2	Promoter (<=1kb)
chr5:119575050-119575393	ENSMUSG00000087516	Tbx3os1	Promoter (<=1kb)
chr5:120472733-120473009	ENSMUSG00000029596	Sdsl	Promoter (<=1kb)
chr5:120490797-120491090	ENSMUSG00000029598	Plbd2	Intron (ENSMUST00000031597.6/ENSMUSG00000029598.12 intron 6 of 11)
chr5:121577192-121577433	/ENSMUSG0000002945	NA	Intron (ENSMUST00000031411.14/ENSMUSG00000029455.14 intron 4 of 12)
chr5:121584177-121584524	/ENSMUSG0000002945	NA	Intron (ENSMUST00000031411.14/ENSMUSG00000029455.14 intron 1 of 12)
chr5:122424428-122424793	ENSMUSG00000029466	Anapc7	Intron (ENSMUST00000122010.7/ENSMUSG00000029466.11 intron 2 of 11)
chr5:122440120-122440377	ENSMUSG00000029466	Anapc7	Promoter (<=1kb)
chr5:122760870-122761245	ENSMUSG00000029471	Camkk2	Intron (ENSMUST00000111668.7/ENSMUSG00000029471.13 intron 2 of 16)
chr5:122770283-122770719	ENSMUSG00000029471	Camkk2	Intron (ENSMUST00000111668.7/ENSMUSG00000029471.13 intron 1 of 16)
chr5:122781956-122782422	ENSMUSG00000105613	Gm43684	Exon (ENSMUST00000199279.1/ENSMUSG00000105613.1 exon 1 of 1)
chr5:123136588-123136891	ENSMUSG00000104156	Gm38102	Exon (ENSMUST00000192791.2/ENSMUSG00000104156.2 exon 1 of 1)
chr5:123160471-123160742	ENSMUSG00000038384	Setd1b	Promoter (1-2kb)
chr5:123528608-123528911	ENSMUSG00000114278	Gm49027	3' UTR
chr5:123533854-123534116	/ENSMUSG0000002943	NA	Exon (ENSMUST00000031388.12/ENSMUSG00000029434.12 exon 11 of 13)
chr5:124185712-124185929	ENSMUSG00000029406	Pitpnm2	Promoter (<=1kb)
chr5:124211228-124211489	/ENSMUSG0000002940	NA	Intron (ENSMUST00000086123.10/ENSMUSG00000029406.15 intron 1 of 23)
chr5:124872236-124872450	ENSMUSG00000079215	Zfp664	Promoter (1-2kb)
chr5:125067747-125067974	ENSMUSG00000029478	Ncor2	Exon (ENSMUST00000111402.8/ENSMUSG00000029478.16 exon 16 of 48)
chr5:125140826-125141346	ENSMUSG00000029478	Ncor2	Intron (ENSMUST00000111402.8/ENSMUSG00000029478.16 intron 1 of 47)
chr5:125164940-125165284	ENSMUSG00000029478	Ncor2	Intron (ENSMUST00000111402.8/ENSMUSG00000029478.16 intron 1 of 47)
chr5:125175411-125175733	ENSMUSG00000029478	Ncor2	Intron (ENSMUST00000111402.8/ENSMUSG00000029478.16 intron 1 of 47)
chr5:125221896-125222216	ENSMUSG00000029478	Ncor2	Distal Intergenic
chr5:125252600-125253039	ENSMUSG00000105039	Gm32585	Intron (ENSMUST00000198586.1/ENSMUSG00000105039.1 intron 1 of 3)
chr5:125286234-125286447	ENSMUSG00000037936	Scarb1	Promoter (<=1kb)
chr5:125317241-125317610	ENSMUSG00000037936	Scarb1	Promoter (<=1kb)
chr5:125389956-125390326	ENSMUSG00000008348	Ubc	Promoter (<=1kb)
chr5:125393113-125393546	ENSMUSG00000008348	Ubc	Distal Intergenic
chr5:135108209-135108522	ENSMUSG00000005373	Mlxipl	Intron (ENSMUST00000202431.3/ENSMUSG00000005373.13 intron 1 of 3)
chr5:135118555-135118911	ENSMUSG00000005373	Mlxipl	Intron (ENSMUST00000202431.3/ENSMUSG00000005373.13 intron 2 of 3)
chr5:135359821-135360119	ENSMUSG00000053388	Trim50	Intron (ENSMUST00000111180.8/ENSMUSG00000053388.10 intron 2 of 5)
chr5:135678565-135678895	ENSMUSG00000005514	Por	Intron (ENSMUST00000153500.7/ENSMUSG00000005514.14 intron 1 of 7)
chr5:135688535-135688873	ENSMUSG00000005514	Por	Promoter (<=1kb)
chr5:135763954-135764325	/ENSMUSG0000001917	NA	Intron (ENSMUST00000053906.10/ENSMUSG00000019178.17 intron 4 of 8)
chr5:137671802-137672163	/ENSMUSG0000002972	NA	Intron (ENSMUST00000031736.15/ENSMUSG00000029722.15 intron 1 of 11)
chr5:138846467-138846837	ENSMUSG00000094504	Gm5294	Distal Intergenic
chr5:139015145-139015442	ENSMUSG00000025855	Prkar1b	Distal Intergenic
chr5:139345178-139345479	ENSMUSG00000045438	Cox19	Promoter (<=1kb)
chr5:139804233-139804608	ENSMUSG00000036687	Tmem184a	3' UTR
chr5:141138814-141139095	ENSMUSG00000093344	Gm26113	Distal Intergenic
chr5:142589498-142589858	ENSMUSG00000039533	Mmd2	Intron (ENSMUST00000037048.8/ENSMUSG00000039533.8 intron 1 of 6)
chr5:142610386-142610622	ENSMUSG00000039533	Mmd2	Promoter (1-2kb)
chr5:142908125-142908488	ENSMUSG00000029580	Actb	Promoter (1-2kb)
chr5:142950376-142950863	ENSMUSG00000029581	Fscn1	Distal Intergenic
chr5:143164860-143165166	ENSMUSG00000104529	Rbakdn	Exon (ENSMUST00000200314.4/ENSMUSG00000104529.4 exon 2 of 2)
chr5:148409618-148409894	ENSMUSG00000041313	Slc7a1	Distal Intergenic
chr5:148740655-148741231	ENSMUSG00000086494	2210417A02Rik	Promoter (<=1kb)
chr5:148973156-148973414	ENSMUSG00000106892	Gm42791	Intron (ENSMUST00000147473.5/ENSMUSG00000106892.1 intron 2 of 6)
chr5:149229105-149229514	ENSMUSG00000100783	2310047D07Rik	Promoter (1-2kb)
chr5:151210279-151210546	ENSMUSG00000016128	Stard13	Intron (ENSMUST00000129088.7/ENSMUSG00000016128.14 intron 1 of 3)
chr6:5496438-5496770	ENSMUSG00000019577	Pdk4	Promoter (<=1kb)
chr6:8046452-8046785	ENSMUSG00000068794	Col28a1	Intron (ENSMUST00000115537.1/ENSMUSG00000068794.7 intron 27 of 34)
chr6:12126535-12126847	ENSMUSG00000108209	Gm32222	Promoter (1-2kb)
chr6:12263106-12263331	ENSMUSG00000032625	Thsd7a	Distal Intergenic
chr6:15720368-15720885	ENSMUSG00000041390	Mdfic	Promoter (<=1kb)
chr6:16552317-16552639	ENSMUSG00000108025	Gm36503	Intron (ENSMUST00000204284.1/ENSMUSG00000108025.1 intron 1 of 2)
chr6:17177205-17177492	ENSMUSG00000054556	Gm4876	Distal Intergenic
chr6:22506936-22507252	ENSMUSG00000107282	Gm43630	Distal Intergenic
chr6:25450418-25450780	ENSMUSG00000039904	Gpr37	Distal Intergenic
chr6:28916611-28917015	ENSMUSG00000001424	Snd1	Intron (ENSMUST00000167201.1/ENSMUSG00000001424.14 intron 16 of 16)
chr6:29419929-29420226	/ENSMUSG0000002976	NA	Exon (ENSMUST00000096084.11/ENSMUSG00000029769.16 exon 17 of 18)
chr6:29426574-29426939	ENSMUSG00000068699	Flnc	3' UTR
chr6:29535369-29535767	/ENSMUSG0000002977	NA	Exon (ENSMUST00000004392.11/ENSMUSG00000029771.12 exon 6 of 9)
chr6:30300465-30300775	ENSMUSG00000039159	Ube2h	Intron (ENSMUST00000102993.9/ENSMUSG00000039159.16 intron 1 of 6)
chr6:31207219-31207563	ENSMUSG00000044471	Lncpint	Intron (ENSMUST00000187876.6/ENSMUSG00000044471.12 intron 1 of 3)
chr6:32314897-32315343	ENSMUSG00000086720	Plxna4os3	Intron (ENSMUST00000127668.1/ENSMUSG00000086720.1 intron 2 of 2)
chr6:35297031-35297310	ENSMUSG00000029843	Slc13a4	Intron (ENSMUST00000031868.4/ENSMUSG00000029843.4 intron 2 of 15)
chr6:38341517-38341914	ENSMUSG00000029826	Zc3hav1	Intron (ENSMUST00000114900.7/ENSMUSG00000029826.14 intron 1 of 12)
chr6:38550505-38550879	ENSMUSG00000029823	Luc7l2	Promoter (<=1kb)
chr6:39986369-39986794	ENSMUSG00000057716	Tmem178b	Intron (ENSMUST00000239008.1/ENSMUSG00000057716.7 intron 1 of 3)
chr6:40783604-40784084	ENSMUSG00000102802	Mgam2-ps	Intron (ENSMUST00000216691.1/ENSMUSG00000102802.3 intron 1 of 9)
chr6:42354800-42355157	ENSMUSG00000029860	Zyx	Promoter (<=1kb)
chr6:42361928-42362558	ENSMUSG00000029859	Epha1	Exon (ENSMUST00000073387.4/ENSMUSG00000029859.6 exon 12 of 18)
chr6:47338207-47338559	ENSMUSG00000039419	Cntnap2	Distal Intergenic
chr6:48439672-48440029	ENSMUSG00000068551	Zfp467	Intron (ENSMUST00000114566.7/ENSMUSG00000068551.12 intron 4 of 4)
chr6:51216445-51216784	ENSMUSG00000065505	Mir148a	Distal Intergenic
chr6:51300928-51301342	ENSMUSG00000107619	Gm32479	Distal Intergenic
chr6:52765200-52765651	/ENSMUSG0000000453	NA	Intron (ENSMUST00000080723.10/ENSMUSG00000004535.12 intron 17 of 17)
chr6:53496409-53496711	ENSMUSG00000053007	Creb5	Intron (ENSMUST00000203528.2/ENSMUSG00000053007.9 intron 5 of 10)
chr6:55470728-55471214	/ENSMUSG0000002977	NA	Intron (ENSMUST00000070736.11/ENSMUSG00000029778.12 intron 3 of 16)
chr6:58976738-58977056	ENSMUSG00000092323	BB365896	Intron (ENSMUST00000173978.1/ENSMUSG00000092323.1 intron 1 of 3)
chr6:65765822-65766115	ENSMUSG00000082115	Gm15490	Distal Intergenic
chr6:66875316-66875676	ENSMUSG00000107176	Gm9794	Promoter (<=1kb)
chr6:67149429-67149663	ENSMUSG00000097603	A430010J10Rik	Intron (ENSMUST00000181304.3/ENSMUSG00000097603.3 intron 4 of 5)
chr6:71990916-71991513	ENSMUSG00000097133	Gm26628	Distal Intergenic
chr6:72065443-72065753	ENSMUSG00000108344	Gm8952	Distal Intergenic
chr6:72141278-72141629	/ENSMUSG0000005609	NA	Intron (ENSMUST00000069994.10/ENSMUSG00000056091.12 intron 3 of 6)
chr6:72162135-72162473	ENSMUSG00000108371	Gm38832	Promoter (<=1kb)
chr6:72313305-72313585	ENSMUSG00000056370	Sftpb	Intron (ENSMUST00000183018.7/ENSMUSG00000056370.15 intron 10 of 10)
chr6:72361288-72361573	ENSMUSG00000055850	Rnf181	Promoter (<=1kb)
chr6:72868852-72869051	/ENSMUSG0000005523	NA	Intron (ENSMUST00000068697.10/ENSMUSG00000055239.10 intron 1 of 6)
chr6:83162609-83162832	ENSMUSG00000031865	Dctn1	3' UTR
chr6:83766865-83767357	ENSMUSG00000014747	Ankrd53	Intron (ENSMUST00000014891.4/ENSMUSG00000014747.6 intron 5 of 5)
chr6:84385812-84386168	ENSMUSG00000107797	Gm10445	Distal Intergenic
chr6:84697454-84697624	ENSMUSG00000033769	Exoc6b	Intron (ENSMUST00000160197.5/ENSMUSG00000033769.16 intron 20 of 21)
chr6:85254190-85254576	/ENSMUSG0000003372	NA	Intron (ENSMUST00000045846.11/ENSMUSG00000033720.12 intron 10 of 13)
chr6:86213014-86213576	/ENSMUSG0000002999	NA	Intron (ENSMUST00000032066.12/ENSMUSG00000029999.14 intron 1 of 5)
chr6:86497683-86497908	ENSMUSG00000100174	Gm28719	Promoter (<=1kb)
chr6:86515985-86516431	ENSMUSG00000107689	Gm44386	Promoter (<=1kb)
chr6:86886061-86886479	/ENSMUSG0000005723	NA	Intron (ENSMUST00000089519.12/ENSMUSG00000057230.14 intron 1 of 20)
chr6:88102410-88102626	ENSMUSG00000030062	Rpn1	Intron (ENSMUST00000032143.7/ENSMUSG00000030062.7 intron 9 of 9)
chr6:89350243-89350524	ENSMUSG00000030084	Plxna1	Intron (ENSMUST00000163139.7/ENSMUSG00000030084.11 intron 3 of 31)
chr6:89358260-89358543	ENSMUSG00000030084	Plxna1	Promoter (<=1kb)
chr6:90610347-90610616	/ENSMUSG0000003008	NA	Intron (ENSMUST00000044019.15/ENSMUSG00000030089.15 intron 1 of 10)
chr6:92846786-92846998	ENSMUSG00000048636	A730049H05Rik	Exon (ENSMUST00000133858.1/ENSMUSG00000048636.7 exon 5 of 5)
chr6:92850247-92850555	ENSMUSG00000030022	Adamts9	Intron (ENSMUST00000113438.7/ENSMUSG00000030022.14 intron 27 of 39)
chr6:94466866-94467202	ENSMUSG00000107781	Gm44315	Distal Intergenic
chr6:94620899-94621263	ENSMUSG00000030029	Lrig1	Intron (ENSMUST00000204645.2/ENSMUSG00000030029.14 intron 8 of 19)
chr6:96033002-96033251	ENSMUSG00000107747	Gm5881	Promoter (<=1kb)
chr6:97341813-97342226	ENSMUSG00000030064	Frmd4b	Intron (ENSMUST00000113355.8/ENSMUSG00000030064.16 intron 8 of 23)
chr6:99087535-99087897	ENSMUSG00000030067	Foxp1	Intron (ENSMUST00000113326.8/ENSMUSG00000030067.17 intron 3 of 17)
chr6:99643842-99644232	ENSMUSG00000030068	Gm20696	Intron (ENSMUST00000155466.1/ENSMUSG00000030068.4 intron 2 of 5)
chr6:99877707-99878187	ENSMUSG00000084319	Tpt1-ps3	Promoter (<=1kb)
chr6:100195771-100196392	ENSMUSG00000072872	Rybp	Distal Intergenic
chr6:108570834-108571236	ENSMUSG00000043024	Gm16433	Distal Intergenic
chr6:109521520-109521891	ENSMUSG00000108272	Gm44161	Distal Intergenic
chr6:112526033-112526318	ENSMUSG00000099205	Gm27944	Distal Intergenic
chr6:112883762-112884109	/ENSMUSG0000003025	NA	Intron (ENSMUST00000088373.10/ENSMUSG00000030257.16 intron 1 of 21)
chr6:119467450-119467865	ENSMUSG00000030170	Wnt5b	Promoter (<=1kb)
chr6:120748659-120748839	ENSMUSG00000071226	Cecr2	Intron (ENSMUST00000112686.7/ENSMUSG00000071226.11 intron 8 of 18)
chr6:120903732-120903964	ENSMUSG00000004446	Bid	Intron (ENSMUST00000160684.7/ENSMUSG00000004446.12 intron 1 of 6)
chr6:121144233-121144463	ENSMUSG00000051586	Mical3	Distal Intergenic
chr6:124602182-124602459	ENSMUSG00000098470	C1rb	Distal Intergenic
chr6:125166222-125166779	ENSMUSG00000057666	Gapdh	Promoter (<=1kb)
chr6:125175311-125175502	ENSMUSG00000038252	Ncapd2	Promoter (<=1kb)
chr6:127500190-127500448	ENSMUSG00000106962	Gm43633	Distal Intergenic
chr6:127500840-127501084	ENSMUSG00000106962	Gm43633	Distal Intergenic
chr6:127529579-127529840	ENSMUSG00000061414	Cracr2a	Distal Intergenic
chr6:128648475-128648754	ENSMUSG00000107831	Gm44420	Promoter (<=1kb)
chr6:129322321-129322516	ENSMUSG00000047720	Clec2m	3' UTR
chr6:134090159-134090415	/ENSMUSG0000003019	NA	Intron (ENSMUST00000081028.12/ENSMUSG00000030199.16 intron 1 of 7)
chr6:134094122-134094428	/ENSMUSG0000003019	NA	Intron (ENSMUST00000081028.12/ENSMUSG00000030199.16 intron 1 of 7)
chr6:134954140-134954425	ENSMUSG00000098318	Lockd	Exon (ENSMUST00000183867.6/ENSMUSG00000098318.7 exon 2 of 2)
chr6:135237367-135237759	ENSMUSG00000030207	Fam234b	3' UTR
chr6:136160435-136160739	/ENSMUSG0000003020	NA	Intron (ENSMUST00000053880.12/ENSMUSG00000030209.14 intron 2 of 13)
chr6:137144948-137145302	/ENSMUSG0000003022	NA	Intron (ENSMUST00000032347.10/ENSMUSG00000030222.13 intron 2 of 4)
chr6:142507910-142508212	ENSMUSG00000030246	Ldhb	Promoter (<=1kb)
chr6:144695738-144696073	ENSMUSG00000041540	Sox5	Intron (ENSMUST00000141102.7/ENSMUSG00000041540.16 intron 1 of 13)
chr6:145037740-145038183	ENSMUSG00000088867	Gm23071	Promoter (<=1kb)
chr6:145621089-145621444	ENSMUSG00000067338	Tuba3b	3' UTR
chr6:146322525-146323008	/ENSMUSG0000003028	NA	Intron (ENSMUST00000079573.12/ENSMUSG00000030287.15 intron 31 of 55)
chr6:146577584-146577959	ENSMUSG00000040242	Fgfr1op2	Promoter (<=1kb)
chr6:146846147-146846573	ENSMUSG00000107964	4930447C11Rik	Exon (ENSMUST00000204503.1/ENSMUSG00000107964.1 exon 1 of 1)
chr6:148772846-148773106	ENSMUSG00000040029	Ipo8	Exon (ENSMUST00000136896.7/ENSMUSG00000040029.15 exon 6 of 6)
chr6:149174205-149174511	ENSMUSG00000068250	Amn1	Promoter (<=1kb)
chr6:149398440-149398686	ENSMUSG00000081335	Gm15786	Distal Intergenic
chr7:4167020-4167524	ENSMUSG00000063838	Cdc42ep5	Distal Intergenic
chr7:4522342-4523018	ENSMUSG00000035458	Tnni3	Promoter (<=1kb)
chr7:6164634-6165057	ENSMUSG00000044876	Zfp444	Distal Intergenic
chr7:15962439-15962754	ENSMUSG00000074364	Ehd2	Intron (ENSMUST00000098799.4/ENSMUSG00000074364.6 intron 3 of 5)
chr7:16601773-16602131	/ENSMUSG0000005823	NA	Intron (ENSMUST00000075845.10/ENSMUSG00000058230.12 intron 1 of 6)
chr7:17027874-17028299	ENSMUSG00000003099	Ppp5c	Promoter (<=1kb)
chr7:19319684-19320197	ENSMUSG00000108854	D830036C21Rik	Exon (ENSMUST00000207444.1/ENSMUSG00000108854.1 exon 2 of 2)
chr7:19383759-19384080	/ENSMUSG0000003040	NA	Exon (ENSMUST00000062831.15/ENSMUSG00000030400.17 exon 3 of 23)
chr7:19444716-19445163	ENSMUSG00000030397	Mark4	3' UTR
chr7:19495347-19495981	ENSMUSG00000011263	Exoc3l2	3' UTR
chr7:19571740-19572233	ENSMUSG00000044709	Gemin7	Intron (ENSMUST00000117222.1/ENSMUSG00000044709.6 intron 2 of 2)
chr7:19830781-19831102	ENSMUSG00000053175	Bcl3	Distal Intergenic
chr7:24431955-24432242	ENSMUSG00000062028	Irgc1	3' UTR
chr7:25316593-25316953	ENSMUSG00000045039	Megf8	Promoter (<=1kb)
chr7:25781459-25781793	/ENSMUSG0000000260	NA	Intron (ENSMUST00000002677.10/ENSMUSG00000002602.16 intron 4 of 19)
chr7:27158723-27159132	ENSMUSG00000058709	Egln2	3' UTR
chr7:27174967-27175285	ENSMUSG00000053291	Rab4b	Promoter (<=1kb)
chr7:28894416-28894662	ENSMUSG00000054808	Actn4	Promoter (<=1kb)
chr7:28902252-28902473	/ENSMUSG0000005480	NA	Intron (ENSMUST00000068045.13/ENSMUSG00000054808.15 intron 11 of 20)
chr7:29355286-29355807	ENSMUSG00000030583	Sipa1l3	Promoter (<=1kb)
chr7:29494037-29494340	/ENSMUSG0000003058	NA	Intron (ENSMUST00000085809.10/ENSMUSG00000030583.16 intron 2 of 22)
chr7:30729631-30729980	ENSMUSG00000097320	Tmem147os	Promoter (<=1kb)
chr7:30731987-30732395	ENSMUSG00000097320	Tmem147os	Promoter (<=1kb)
chr7:34758711-34759160	ENSMUSG00000060402	Chst8	Intron (ENSMUST00000078686.7/ENSMUSG00000060402.8 intron 1 of 3)
chr7:34769622-34769897	ENSMUSG00000060402	Chst8	Intron (ENSMUST00000078686.7/ENSMUSG00000060402.8 intron 1 of 3)
chr7:34806267-34806638	ENSMUSG00000060402	Chst8	Intron (ENSMUST00000078686.7/ENSMUSG00000060402.8 intron 1 of 3)
chr7:35092726-35092942	ENSMUSG00000108657	Gm35611	Distal Intergenic
chr7:44686181-44686472	ENSMUSG00000070574	2310016G11Rik	Distal Intergenic
chr7:45207555-45207851	ENSMUSG00000038292	Ccdc155	3' UTR
chr7:45524855-45525160	/ENSMUSG0000004043	NA	Exon (ENSMUST00000042105.10/ENSMUSG00000040435.12 exon 2 of 3)
chr7:45568042-45568571	ENSMUSG00000030826	Bcat2	Promoter (1-2kb)
chr7:46855163-46855550	ENSMUSG00000030851	Ldhc	3' UTR
chr7:46877690-46877964	ENSMUSG00000014402	Tsg101	3' UTR
chr7:47073822-47074099	ENSMUSG00000111473	LOC102637012	Intron (ENSMUST00000217248.1/ENSMUSG00000111473.1 intron 1 of 17)
chr7:48167548-48167765	ENSMUSG00000070551	Mrgprb5	Distal Intergenic
chr7:48277450-48277693	ENSMUSG00000099952	Gm18356	Distal Intergenic
chr7:49235470-49235723	ENSMUSG00000052512	Nav2	Intron (ENSMUST00000183659.7/ENSMUSG00000052512.17 intron 2 of 39)
chr7:50645326-50645549	/ENSMUSG0000005540	NA	Intron (ENSMUST00000081872.12/ENSMUSG00000055409.14 intron 14 of 19)
chr7:55812154-55812445	ENSMUSG00000033790	Tubgcp5	Intron (ENSMUST00000032627.4/ENSMUSG00000033790.11 intron 11 of 22)
chr7:58446323-58446512	ENSMUSG00000109348	Gm44852	Distal Intergenic
chr7:63896489-63897026	ENSMUSG00000098708	Gm27252	Promoter (<=1kb)
chr7:65902340-65902767	ENSMUSG00000030513	Pcsk6	Intron (ENSMUST00000176199.7/ENSMUSG00000030513.14 intron 1 of 6)
chr7:67446830-67447185	ENSMUSG00000109329	Gm33926	Distal Intergenic
chr7:68080517-68080882	ENSMUSG00000005533	Igf1r	Intron (ENSMUST00000005671.9/ENSMUSG00000005533.10 intron 2 of 20)
chr7:74518733-74519035	ENSMUSG00000025790	Slco3a1	Intron (ENSMUST00000098371.8/ENSMUSG00000025790.14 intron 1 of 10)
chr7:75807280-75807630	ENSMUSG00000097116	Gm26729	Distal Intergenic
chr7:81881607-81881902	ENSMUSG00000109243	Gm45867	3' UTR
chr7:83382669-83382978	ENSMUSG00000109013	Gm44723	Promoter (<=1kb)
chr7:93007021-93007374	ENSMUSG00000097644	Gm26862	Promoter (<=1kb)
chr7:96560203-96560538	ENSMUSG00000048078	Tenm4	Intron (ENSMUST00000107162.7/ENSMUSG00000048078.16 intron 6 of 32)
chr7:96648659-96649022	ENSMUSG00000048078	Tenm4	Intron (ENSMUST00000107162.7/ENSMUSG00000048078.16 intron 7 of 32)
chr7:96746057-96746310	ENSMUSG00000048078	Tenm4	Intron (ENSMUST00000107162.7/ENSMUSG00000048078.16 intron 13 of 32)
chr7:96796393-96796877	ENSMUSG00000048078	Tenm4	Promoter (<=1kb)
chr7:97012985-97013344	/ENSMUSG0000001899	NA	Intron (ENSMUST00000044466.11/ENSMUSG00000018995.12 intron 6 of 13)
chr7:97083735-97084111	ENSMUSG00000004508	Gab2	Intron (ENSMUST00000004622.6/ENSMUSG00000004508.6 intron 1 of 9)
chr7:97399953-97400267	ENSMUSG00000030647	Ndufc2	Promoter (<=1kb)
chr7:97428200-97428408	ENSMUSG00000035686	Thrsp	Distal Intergenic
chr7:97433647-97434162	ENSMUSG00000035686	Thrsp	Distal Intergenic
chr7:97451068-97451343	ENSMUSG00000051727	Kctd14	Promoter (<=1kb)
chr7:98124650-98125032	/ENSMUSG0000003554	NA	Intron (ENSMUST00000040971.13/ENSMUSG00000035547.14 intron 12 of 12)
chr7:98147763-98148152	/ENSMUSG0000003554	NA	Intron (ENSMUST00000040971.13/ENSMUSG00000035547.14 intron 3 of 12)
chr7:98178219-98178681	ENSMUSG00000035547	Capn5	Promoter (<=1kb)
chr7:99699652-99699953	ENSMUSG00000109559	Gm34280	Intron (ENSMUST00000208250.1/ENSMUSG00000109559.1 intron 1 of 4)
chr7:99917430-99917757	ENSMUSG00000035211	Xrra1	3' UTR
chr7:101345917-101346264	ENSMUSG00000110239	Gm45620	3' UTR
chr7:101787490-101787789	ENSMUSG00000110360	Gm45380	3' UTR
chr7:109826977-109827258	/ENSMUSG0000000727	NA	Intron (ENSMUST00000007423.11/ENSMUSG00000007279.14 intron 13 of 21)
chr7:109998462-109998726	ENSMUSG00000101585	1600010M07Rik	Exon (ENSMUST00000191157.6/ENSMUSG00000101585.6 exon 3 of 3)
chr7:110061945-110062310	ENSMUSG00000061079	Zfp143	Promoter (<=1kb)
chr7:110821110-110821449	ENSMUSG00000030788	Rnf141	Promoter (<=1kb)
chr7:116237672-116238189	ENSMUSG00000045659	Plekha7	Promoter (<=1kb)
chr7:117510285-117510557	ENSMUSG00000030657	Xylt1	Intron (ENSMUST00000160035.7/ENSMUSG00000030657.11 intron 2 of 6)
chr7:118123543-118123932	ENSMUSG00000030654	Arl6ip1	Intron (ENSMUST00000032888.9/ENSMUSG00000030654.9 intron 3 of 5)
chr7:118705756-118706072	ENSMUSG00000033917	Gde1	Promoter (<=1kb)
chr7:118852523-118853024	ENSMUSG00000030980	Knop1	Exon (ENSMUST00000116280.8/ENSMUSG00000030980.17 exon 2 of 5)
chr7:121706591-121706943	ENSMUSG00000053081	1700069B07Rik	Promoter (<=1kb)
chr7:122404545-122404860	ENSMUSG00000108317	Gm44663	Exon (ENSMUST00000206898.1/ENSMUSG00000108317.1 exon 1 of 1)
chr7:124573774-124574052	ENSMUSG00000085892	Gm15339	Distal Intergenic
chr7:124593439-124593720	ENSMUSG00000085892	Gm15339	Distal Intergenic
chr7:125370597-125371000	ENSMUSG00000090457	4930571K23Rik	Exon (ENSMUST00000166958.1/ENSMUSG00000090457.3 exon 1 of 1)
chr7:125753367-125753672	ENSMUSG00000032743	D430042O09Rik	Intron (ENSMUST00000124223.7/ENSMUSG00000032743.15 intron 2 of 26)
chr7:125969162-125969569	ENSMUSG00000046182	Gsg1l	Intron (ENSMUST00000073935.6/ENSMUSG00000046182.8 intron 2 of 6)
chr7:126430308-126430571	ENSMUSG00000030727	Rabep2	Intron (ENSMUST00000151304.7/ENSMUSG00000030727.12 intron 2 of 11)
chr7:126799157-126799387	ENSMUSG00000030695	Aldoa	Promoter (<=1kb)
chr7:126972681-126972906	ENSMUSG00000097075	Cdiptos	3' UTR
chr7:127345260-127346095	ENSMUSG00000047371	Zfp768	Promoter (<=1kb)
chr7:127582773-127583263	ENSMUSG00000030815	Phkg2	3' UTR
chr7:127614529-127614829	ENSMUSG00000045639	Zfp629	Promoter (<=1kb)
chr7:127689680-127690016	ENSMUSG00000108801	Gm39090	Promoter (1-2kb)
chr7:128257023-128257325	ENSMUSG00000030781	Slc5a2	Distal Intergenic
chr7:128748852-128749207	ENSMUSG00000055319	Sec23ip	Exon (ENSMUST00000206504.1/ENSMUSG00000055319.8 exon 1 of 1)
chr7:130708952-130709302	ENSMUSG00000030852	Tacc2	Intron (ENSMUST00000207918.1/ENSMUSG00000030852.18 intron 6 of 6)
chr7:130780946-130781515	ENSMUSG00000040298	Btbd16	Intron (ENSMUST00000207155.1/ENSMUSG00000040298.6 intron 3 of 6)
chr7:130786702-130787232	ENSMUSG00000040298	Btbd16	Intron (ENSMUST00000207155.1/ENSMUSG00000040298.6 intron 5 of 6)
chr7:132800794-132801256	ENSMUSG00000030849	Fgfr2	Intron (ENSMUST00000124096.7/ENSMUSG00000030849.18 intron 2 of 6)
chr7:133099307-133099569	ENSMUSG00000030849	Fgfr2	Intron (ENSMUST00000124096.7/ENSMUSG00000030849.18 intron 1 of 6)
chr7:133730458-133730997	ENSMUSG00000030986	Dhx32	Promoter (<=1kb)
chr7:136417295-136417655	ENSMUSG00000109981	Gm36849	Distal Intergenic
chr7:138845998-138846327	ENSMUSG00000041769	Ppp2r2d	Promoter (<=1kb)
chr7:138909469-138909952	ENSMUSG00000078566	Bnip3	Promoter (<=1kb)
chr7:139024246-139024485	ENSMUSG00000056856	Jakmip3	Intron (ENSMUST00000106111.7/ENSMUSG00000056856.13 intron 8 of 9)
chr7:139288605-139288989	ENSMUSG00000110115	Gm32486	Distal Intergenic
chr7:139300461-139300871	ENSMUSG00000110115	Gm32486	Distal Intergenic
chr7:139958028-139958389	ENSMUSG00000085354	Gm2044	Promoter (<=1kb)
chr7:139963796-139964218	ENSMUSG00000086742	Gm16201	Intron (ENSMUST00000139218.1/ENSMUSG00000086742.8 intron 2 of 4)
chr7:139994606-139994926	ENSMUSG00000025473	Adam8	Distal Intergenic
chr7:140443912-140444218	ENSMUSG00000056883	Olfr533	Distal Intergenic
chr7:140948136-140948512	ENSMUSG00000025489	Ifitm5	Distal Intergenic
chr7:141168120-141168346	ENSMUSG00000038650	Rnh1	Promoter (<=1kb)
chr7:141472301-141472686	ENSMUSG00000025510	Cd151	3' UTR
chr7:142282872-142283225	ENSMUSG00000109936	Gm45889	Promoter (<=1kb)
chr7:143042169-143042535	ENSMUSG00000059277	R74862	Intron (ENSMUST00000133630.7/ENSMUSG00000059277.12 intron 2 of 4)
chr7:143049941-143050245	ENSMUSG00000059277	R74862	Intron (ENSMUST00000133630.7/ENSMUSG00000059277.12 intron 1 of 4)
chr7:143822982-143823259	ENSMUSG00000058454	Dhcr7	Promoter (<=1kb)
chr7:144653658-144653912	ENSMUSG00000031075	Ano1	Intron (ENSMUST00000121758.7/ENSMUSG00000031075.19 intron 6 of 25)
chr8:3209306-3209661	ENSMUSG00000005534	Insr	Intron (ENSMUST00000091291.4/ENSMUSG00000005534.10 intron 3 of 20)
chr8:4249273-4249584	ENSMUSG00000089736	Tgfbr3l	Promoter (<=1kb)
chr8:5490525-5490769	ENSMUSG00000109266	Gm6426	Distal Intergenic
chr8:11592258-11592711	ENSMUSG00000031508	Ankrd10	Distal Intergenic
chr8:13472383-13472708	ENSMUSG00000031451	Gas6	Intron (ENSMUST00000033828.6/ENSMUSG00000031451.6 intron 10 of 14)
chr8:13498361-13498631	ENSMUSG00000031451	Gas6	Distal Intergenic
chr8:13506622-13507209	ENSMUSG00000031451	Gas6	Distal Intergenic
chr8:18687694-18687991	/ENSMUSG0000003984	NA	Intron (ENSMUST00000039412.14/ENSMUSG00000039842.15 intron 11 of 13)
chr8:19707501-19707767	ENSMUSG00000110531	Gm7760	Distal Intergenic
chr8:23375352-23375559	ENSMUSG00000031548	Sfrp1	Distal Intergenic
chr8:25201526-25202108	ENSMUSG00000065954	Tacc1	Promoter (<=1kb)
chr8:25806114-25806500	ENSMUSG00000031574	Star	Promoter (<=1kb)
chr8:31128859-31129222	ENSMUSG00000039328	Rnf122	3' UTR
chr8:33902710-33902962	/ENSMUSG0000003158	NA	Intron (ENSMUST00000053251.11/ENSMUSG00000031586.17 intron 1 of 7)
chr8:34101782-34102104	/ENSMUSG0000003151	NA	Intron (ENSMUST00000033913.10/ENSMUSG00000031516.11 intron 2 of 6)
chr8:36319606-36319883	ENSMUSG00000098154	Gm5787	Distal Intergenic
chr8:40508855-40509198	ENSMUSG00000031601	Cnot7	Promoter (1-2kb)
chr8:40524334-40524721	ENSMUSG00000031600	Vps37a	Intron (ENSMUST00000238390.1/ENSMUSG00000031600.11 intron 1 of 8)
chr8:44993409-44993665	ENSMUSG00000070047	Fat1	Intron (ENSMUST00000191428.6/ENSMUSG00000070047.14 intron 3 of 26)
chr8:45004086-45004314	ENSMUSG00000070047	Fat1	Intron (ENSMUST00000191428.6/ENSMUSG00000070047.14 intron 3 of 26)
chr8:47713709-47714141	ENSMUSG00000038069	Cdkn2aip	Promoter (<=1kb)
chr8:56266601-56266976	ENSMUSG00000031613	Hpgd	Distal Intergenic
chr8:64620503-64621140	ENSMUSG00000037852	Cpe	Promoter (<=1kb)
chr8:64826604-64827006	ENSMUSG00000031605	Klhl2	Intron (ENSMUST00000034017.8/ENSMUSG00000031605.8 intron 2 of 14)
chr8:69902837-69903450	ENSMUSG00000048967	Yjefn3	Promoter (<=1kb)
chr8:70219173-70219466	ENSMUSG00000002343	Armc6	Distal Intergenic
chr8:71476421-71476908	ENSMUSG00000034863	Ano8	Exon (ENSMUST00000093450.5/ENSMUSG00000034863.9 exon 17 of 17)
chr8:71568521-71569131	ENSMUSG00000031808	Slc27a1	Promoter (<=1kb)
chr8:71690285-71690517	ENSMUSG00000079019	Insl3	3' UTR
chr8:75457263-75457654	/ENSMUSG0000003162	NA	Intron (ENSMUST00000034033.14/ENSMUSG00000031620.16 intron 1 of 12)
chr8:75635820-75636056	/ENSMUSG0000003162	NA	Intron (ENSMUST00000034033.14/ENSMUSG00000031620.16 intron 6 of 12)
chr8:77486900-77487245	ENSMUSG00000037148	Arhgap10	Intron (ENSMUST00000076316.5/ENSMUSG00000037148.8 intron 1 of 22)
chr8:79360811-79361166	/ENSMUSG0000003168	NA	Intron (ENSMUST00000066091.13/ENSMUSG00000031681.16 intron 2 of 6)
chr8:83807672-83808073	ENSMUSG00000084682	Gm22024	Distal Intergenic
chr8:83917651-83918105	ENSMUSG00000013033	Adgrl1	Intron (ENSMUST00000141158.7/ENSMUSG00000013033.16 intron 2 of 22)
chr8:83926237-83926660	ENSMUSG00000013033	Adgrl1	5' UTR
chr8:84634867-84635315	ENSMUSG00000034656	Cacna1a	Intron (ENSMUST00000238701.1/ENSMUSG00000034656.18 intron 45 of 48)
chr8:84661564-84661949	ENSMUSG00000053560	Ier2	3' UTR
chr8:84957702-84957938	ENSMUSG00000052926	Rnaseh2a	Promoter (<=1kb)
chr8:86881808-86882096	ENSMUSG00000031652	N4bp1	Intron (ENSMUST00000034074.7/ENSMUSG00000031652.11 intron 1 of 6)
chr8:87130691-87130973	ENSMUSG00000098684	Gm27246	Intron (ENSMUST00000183611.1/ENSMUSG00000098684.1 intron 2 of 7)
chr8:90877009-90877483	ENSMUSG00000109812	Gm45640	Promoter (<=1kb)
chr8:90908115-90908517	ENSMUSG00000074171	Gm6658	Promoter (<=1kb)
chr8:94178981-94179302	ENSMUSG00000031765	Mt1	Promoter (<=1kb)
chr8:94358572-94359017	ENSMUSG00000031766	Slc12a3	3' UTR
chr8:94811702-94812162	ENSMUSG00000031780	Ccl17	3' UTR
chr8:94987528-94987866	ENSMUSG00000031785	Adgrg1	Intron (ENSMUST00000211850.1/ENSMUSG00000031785.16 intron 1 of 4)
chr8:94995394-94995784	ENSMUSG00000031785	Adgrg1	Promoter (<=1kb)
chr8:98012288-98012601	ENSMUSG00000109645	Gm45246	Distal Intergenic
chr8:104295476-104295696	ENSMUSG00000031876	Gm45711	Intron (ENSMUST00000162616.7/ENSMUSG00000031876.18 intron 3 of 5)
chr8:105469052-105469434	ENSMUSG00000014846	Tppp3	Promoter (<=1kb)
chr8:106951686-106952011	ENSMUSG00000041308	Sntb2	Intron (ENSMUST00000212524.1/ENSMUSG00000041308.6 intron 1 of 6)
chr8:110651000-110651355	ENSMUSG00000010936	Vac14	Intron (ENSMUST00000213003.1/ENSMUSG00000010936.11 intron 10 of 18)
chr8:110926182-110926455	ENSMUSG00000031749	St3gal2	Intron (ENSMUST00000117534.7/ENSMUSG00000031749.12 intron 1 of 5)
chr8:111726777-111727108	ENSMUSG00000031955	Bcar1	Intron (ENSMUST00000166232.3/ENSMUSG00000031955.10 intron 1 of 6)
chr8:111754119-111754461	ENSMUSG00000031955	Bcar1	Distal Intergenic
chr8:117434011-117434345	ENSMUSG00000034390	Cmip	Intron (ENSMUST00000166750.8/ENSMUSG00000034390.16 intron 9 of 20)
chr8:119425645-119425964	ENSMUSG00000074063	Osgin1	Distal Intergenic
chr8:119778312-119778516	ENSMUSG00000034105	Meak7	Promoter (<=1kb)
chr8:120000493-120000775	ENSMUSG00000031825	Crispld2	Promoter (1-2kb)
chr8:120668144-120668521	ENSMUSG00000031818	Cox4i1	Promoter (<=1kb)
chr8:121562948-121563469	ENSMUSG00000092329	Galnt2l	Intron (ENSMUST00000127664.1/ENSMUSG00000092329.1 intron 1 of 15)
chr8:121892878-121893299	ENSMUSG00000092329	Galnt2l	Intron (ENSMUST00000127664.1/ENSMUSG00000092329.1 intron 1 of 15)
chr8:121922165-121922498	ENSMUSG00000092329	Galnt2l	Intron (ENSMUST00000127664.1/ENSMUSG00000092329.1 intron 1 of 15)
chr8:122139878-122140162	ENSMUSG00000092329	Galnt2l	Intron (ENSMUST00000127664.1/ENSMUSG00000092329.1 intron 1 of 15)
chr8:122474866-122475188	ENSMUSG00000014470	Rnf166	Promoter (<=1kb)
chr8:122537116-122537439	ENSMUSG00000092329	Galnt2l	Intron (ENSMUST00000127664.1/ENSMUSG00000092329.1 intron 1 of 15)
chr8:122655961-122656470	ENSMUSG00000092329	Galnt2l	Intron (ENSMUST00000127664.1/ENSMUSG00000092329.1 intron 1 of 15)
chr8:122662105-122662437	ENSMUSG00000092329	Galnt2l	Intron (ENSMUST00000127664.1/ENSMUSG00000092329.1 intron 1 of 15)
chr8:122666227-122666615	ENSMUSG00000092329	Galnt2l	Intron (ENSMUST00000127664.1/ENSMUSG00000092329.1 intron 1 of 15)
chr8:123212755-123213264	ENSMUSG00000000743	Chmp1a	Promoter (<=1kb)
chr8:123221805-123222006	ENSMUSG00000033862	Cdk10	3' UTR
chr8:124480207-124480723	ENSMUSG00000031979	Cog2	Distal Intergenic
chr8:124528476-124528893	/ENSMUSG0000003197	NA	Intron (ENSMUST00000034460.10/ENSMUSG00000031979.17 intron 3 of 17)
chr8:124586155-124586488	ENSMUSG00000031981	Capn9	Intron (ENSMUST00000093033.5/ENSMUSG00000031981.7 intron 1 of 19)
chr8:125532903-125533180	ENSMUSG00000001995	Sipa1l2	Intron (ENSMUST00000212168.1/ENSMUSG00000001995.9 intron 1 of 21)
chr8:126526971-126527576	ENSMUSG00000097060	Gm26759	Distal Intergenic
chr8:126886896-126887429	ENSMUSG00000110697	Gm31718	Intron (ENSMUST00000212639.1/ENSMUSG00000110697.1 intron 1 of 4)
chr8:126919377-126919695	ENSMUSG00000110697	Gm31718	Distal Intergenic
chr8:127638881-127639141	ENSMUSG00000088580	Gm22968	Distal Intergenic
chr9:3023418-3023626	ENSMUSG00000095186	Gm10718	Promoter (<=1kb)
chr9:4470879-4471108	/ENSMUSG0000002589	NA	Intron (ENSMUST00000063508.14/ENSMUSG00000025892.16 intron 11 of 16)
chr9:7841126-7841657	ENSMUSG00000057367	Birc2	Distal Intergenic
chr9:9126859-9127233	/ENSMUSG0000005073	NA	Intron (ENSMUST00000093893.11/ENSMUSG00000050730.17 intron 3 of 22)
chr9:14075412-14075822	ENSMUSG00000111489	1700019J19Rik	Distal Intergenic
chr9:14102326-14102756	ENSMUSG00000111489	1700019J19Rik	Promoter (<=1kb)
chr9:14338145-14338356	ENSMUSG00000111555	Gm47326	Intron (ENSMUST00000216728.1/ENSMUSG00000111555.1 intron 1 of 2)
chr9:15188506-15188965	ENSMUSG00000077384	Gm22658	Distal Intergenic
chr9:22213945-22214348	ENSMUSG00000090925	1810064F22Rik	Promoter (<=1kb)
chr9:22822700-22822920	/ENSMUSG0000003591	NA	Intron (ENSMUST00000039798.15/ENSMUSG00000035919.16 intron 20 of 21)
chr9:23465024-23465482	ENSMUSG00000031963	Bmper	Intron (ENSMUST00000071982.6/ENSMUSG00000031963.8 intron 13 of 14)
chr9:25500091-25500448	ENSMUSG00000036611	Eepd1	Intron (ENSMUST00000040677.5/ENSMUSG00000036611.5 intron 2 of 7)
chr9:27136742-27137051	/ENSMUSG0000003199	NA	Intron (ENSMUST00000034472.15/ENSMUSG00000031990.15 intron 1 of 8)
chr9:34993645-34994010	ENSMUSG00000032036	Kirrel3	Intron (ENSMUST00000115148.8/ENSMUSG00000032036.15 intron 6 of 16)
chr9:35038857-35039332	ENSMUSG00000032038	St3gal4	Distal Intergenic
chr9:35045117-35045549	ENSMUSG00000032038	St3gal4	Distal Intergenic
chr9:35123740-35123979	ENSMUSG00000070315	4930581F22Rik	Exon (ENSMUST00000159363.1/ENSMUSG00000070315.12 exon 2 of 2)
chr9:37603316-37603552	ENSMUSG00000001942	Siae	3' UTR
chr9:40298121-40298474	ENSMUSG00000040111	Gramd1b	Intron (ENSMUST00000137454.7/ENSMUSG00000040111.17 intron 10 of 11)
chr9:40460727-40461139	ENSMUSG00000040111	Gramd1b	Intron (ENSMUST00000119373.8/ENSMUSG00000040111.17 intron 1 of 20)
chr9:42317749-42318067	ENSMUSG00000096114	Gm26272	Promoter (<=1kb)
chr9:42406279-42406747	ENSMUSG00000037705	Tecta	Distal Intergenic
chr9:43264202-43264512	ENSMUSG00000095385	D630033O11Rik	Promoter (<=1kb)
chr9:44084579-44085072	ENSMUSG00000032010	Usp2	Promoter (<=1kb)
chr9:44487610-44487902	ENSMUSG00000063382	Bcl9l	Promoter (<=1kb)
chr9:45328235-45328717	ENSMUSG00000037129	Tmprss13	Exon (ENSMUST00000034597.7/ENSMUSG00000037129.7 exon 2 of 13)
chr9:45954216-45954551	ENSMUSG00000111329	A830035O19Rik	Promoter (<=1kb)
chr9:46243652-46243921	ENSMUSG00000074373	Gm10680	Promoter (<=1kb)
chr9:48495519-48495956	ENSMUSG00000042293	Gm5617	Promoter (<=1kb)
chr9:51915677-51915899	ENSMUSG00000111836	4933407I05Rik	Exon (ENSMUST00000213467.1/ENSMUSG00000111836.1 exon 2 of 2)
chr9:54586540-54587282	ENSMUSG00000032279	Idh3a	Promoter (<=1kb)
chr9:55511605-55512060	ENSMUSG00000032314	Etfa	Promoter (<=1kb)
chr9:56497547-56497860	ENSMUSG00000111343	Gm47175	Distal Intergenic
chr9:57279491-57279937	ENSMUSG00000032300	1700017B05Rik	Distal Intergenic
chr9:57389170-57389472	ENSMUSG00000063849	Ppcdc	Intron (ENSMUST00000215961.1/ENSMUSG00000063849.6 intron 4 of 4)
chr9:57420691-57421148	ENSMUSG00000063849	Ppcdc	Promoter (<=1kb)
chr9:57952098-57952271	ENSMUSG00000038264	Sema7a	Intron (ENSMUST00000214314.1/ENSMUSG00000038264.8 intron 1 of 3)
chr9:57965868-57966312	ENSMUSG00000038264	Sema7a	Distal Intergenic
chr9:57966792-57966970	ENSMUSG00000038264	Sema7a	Distal Intergenic
chr9:58008991-58009462	ENSMUSG00000032323	Cyp11a1	Intron (ENSMUST00000188116.6/ENSMUSG00000032323.13 intron 1 of 3)
chr9:58011581-58011890	ENSMUSG00000032323	Cyp11a1	Intron (ENSMUST00000188116.6/ENSMUSG00000032323.13 intron 1 of 3)
chr9:59062411-59062772	ENSMUSG00000032340	Neo1	Distal Intergenic
chr9:62436167-62436432	/ENSMUSG0000004172	NA	Intron (ENSMUST00000048043.11/ENSMUSG00000041729.15 intron 3 of 11)
chr9:63662576-63663077	ENSMUSG00000032402	Smad3	Intron (ENSMUST00000034973.9/ENSMUSG00000032402.12 intron 5 of 8)
chr9:63677482-63677724	ENSMUSG00000032402	Smad3	Intron (ENSMUST00000034973.9/ENSMUSG00000032402.12 intron 1 of 8)
chr9:65546279-65546628	ENSMUSG00000050721	Plekho2	Distal Intergenic
chr9:66138187-66138525	ENSMUSG00000032381	Ciao2a	3' UTR
chr9:66604744-66605301	ENSMUSG00000032376	Usp3	Distal Intergenic
chr9:66620442-66620989	ENSMUSG00000032376	Usp3	Distal Intergenic
chr9:69092158-69092498	/ENSMUSG0000003223	NA	Intron (ENSMUST00000034766.13/ENSMUSG00000032238.17 intron 1 of 10)
chr9:69458906-69459213	/ENSMUSG0000003223	NA	Intron (ENSMUST00000034756.14/ENSMUSG00000032231.14 intron 1 of 12)
chr9:69468948-69469317	/ENSMUSG0000003223	NA	Intron (ENSMUST00000034756.14/ENSMUSG00000032231.14 intron 3 of 12)
chr9:70069899-70070269	ENSMUSG00000111176	Gm47233	Promoter (<=1kb)
chr9:70108154-70108533	/ENSMUSG0000003222	NA	Intron (ENSMUST00000034749.15/ENSMUSG00000032224.15 intron 4 of 8)
chr9:72686916-72687188	ENSMUSG00000104273	A530064N14Rik	Promoter (<=1kb)
chr9:75363157-75363384	ENSMUSG00000111545	Gm18015	Distal Intergenic
chr9:77481472-77481769	ENSMUSG00000032352	Lrrc1	Intron (ENSMUST00000183873.7/ENSMUSG00000032352.16 intron 2 of 13)
chr9:77623127-77623591	ENSMUSG00000044938	Klhl31	Distal Intergenic
chr9:78004881-78005122	ENSMUSG00000077730	Gm23609	Distal Intergenic
chr9:78006549-78006861	ENSMUSG00000077730	Gm23609	Distal Intergenic
chr9:79517550-79517791	ENSMUSG00000111765	Gm10635	Intron (ENSMUST00000217201.1/ENSMUSG00000111765.1 intron 1 of 2)
chr9:88438866-88439191	ENSMUSG00000032422	Snx14	Promoter (<=1kb)
chr9:88523031-88523414	ENSMUSG00000097195	Snhg5	Promoter (<=1kb)
chr9:96167529-96167892	/ENSMUSG0000004144	NA	Intron (ENSMUST00000085217.11/ENSMUSG00000041440.18 intron 11 of 15)
chr9:96783318-96783690	ENSMUSG00000101581	C430002N11Rik	Distal Intergenic
chr9:98296496-98296930	ENSMUSG00000032456	Nmnat3	Promoter (<=1kb)
chr9:98642128-98642428	ENSMUSG00000032459	Mrps22	Distal Intergenic
chr9:98651703-98652048	ENSMUSG00000032459	Mrps22	Distal Intergenic
chr9:98675676-98676022	ENSMUSG00000098939	Gm27919	Distal Intergenic
chr9:98818813-98819264	ENSMUSG00000102013	E330023G01Rik	Intron (ENSMUST00000186387.1/ENSMUSG00000102013.1 intron 1 of 2)
chr9:98965066-98965369	ENSMUSG00000097072	Foxl2os	Distal Intergenic
chr9:101262034-101262387	ENSMUSG00000043154	Ppp2r3a	Distal Intergenic
chr9:102717344-102717865	ENSMUSG00000032531	Amotl2	Promoter (<=1kb)
chr9:103365322-103365637	ENSMUSG00000032803	Cdv3	Promoter (<=1kb)
chr9:105697974-105698281	ENSMUSG00000043719	Col6a6	Intron (ENSMUST00000098441.9/ENSMUSG00000043719.14 intron 35 of 36)
chr9:105719930-105720149	ENSMUSG00000043719	Col6a6	Intron (ENSMUST00000098441.9/ENSMUSG00000043719.14 intron 28 of 36)
chr9:105770852-105771213	ENSMUSG00000043719	Col6a6	Intron (ENSMUST00000098441.9/ENSMUSG00000043719.14 intron 8 of 36)
chr9:108274548-108275076	ENSMUSG00000039952	Dag1	Distal Intergenic
chr9:109646027-109646513	ENSMUSG00000094992	Fbxw25	Intron (ENSMUST00000163839.2/ENSMUSG00000094992.1 intron 9 of 9)
chr9:110366785-110367098	ENSMUSG00000032485	Scap	Intron (ENSMUST00000198976.4/ENSMUSG00000032485.14 intron 3 of 4)
chr9:110375738-110376028	ENSMUSG00000091102	5830462I19Rik	Promoter (<=1kb)
chr9:110380560-110381042	ENSMUSG00000032485	Scap	Exon (ENSMUST00000098350.9/ENSMUSG00000032485.14 exon 15 of 23)
chr9:110390872-110391235	ENSMUSG00000036057	Ptpn23	Promoter (<=1kb)
chr9:110892716-110893003	ENSMUSG00000044037	Als2cl	Exon (ENSMUST00000084926.8/ENSMUSG00000044037.15 exon 17 of 27)
chr9:116829957-116830214	ENSMUSG00000039607	Rbms3	Intron (ENSMUST00000111773.9/ENSMUSG00000039607.17 intron 4 of 14)
chr9:118770730-118771027	/ENSMUSG0000003911	NA	Intron (ENSMUST00000044165.13/ENSMUSG00000039115.13 intron 16 of 27)
chr9:118801463-118801801	/ENSMUSG0000003911	NA	Intron (ENSMUST00000044165.13/ENSMUSG00000039115.13 intron 17 of 27)
chr9:118867038-118867447	/ENSMUSG0000003911	NA	Intron (ENSMUST00000044165.13/ENSMUSG00000039115.13 intron 23 of 27)
chr9:119028323-119028622	/ENSMUSG0000004740	NA	Intron (ENSMUST00000073109.11/ENSMUSG00000047409.13 intron 4 of 7)
chr9:119631982-119632343	ENSMUSG00000034533	Scn10a	Intron (ENSMUST00000084787.5/ENSMUSG00000034533.10 intron 18 of 27)
chr9:120011080-120011817	ENSMUSG00000111089	Gm49427	Exon (ENSMUST00000215481.1/ENSMUSG00000111089.1 exon 2 of 2)
chr9:120601411-120601923	ENSMUSG00000110760	Gm39456	Distal Intergenic
chr9:120602697-120603028	ENSMUSG00000110760	Gm39456	Distal Intergenic
chr9:121366521-121366793	ENSMUSG00000032536	Trak1	Promoter (<=1kb)
chr9:121415933-121416362	ENSMUSG00000032536	Trak1	Promoter (<=1kb)
chr9:123461902-123462149	ENSMUSG00000035202	Lars2	3' UTR
chrM:61-5198	ENSMUSG00000064337	mt-Rnr1	Promoter (<=1kb)
chrM:5753-6422	ENSMUSG00000064351	mt-Co1	Promoter (<=1kb)
chrM:11007-15726	ENSMUSG00000064364	mt-Th	Promoter (<=1kb)
chrM:15994-16248	ENSMUSG00000064372	mt-Tp	Promoter (<=1kb)
chrX:10717195-10717602	ENSMUSG00000008035	Mid1ip1	Promoter (<=1kb)
chrX:20303341-20303694	ENSMUSG00000037341	Slc9a7	Distal Intergenic
chrX:47895085-47895415	ENSMUSG00000031099	Smarca1	Distal Intergenic
chrX:51976457-51976705	ENSMUSG00000031118	1700080O16Rik	Distal Intergenic
chrX:53161096-53161386	ENSMUSG00000061082	Plac1	Intron (ENSMUST00000074861.8/ENSMUSG00000061082.11 intron 1 of 2)
chrX:53201571-53201949	ENSMUSG00000061082	Plac1	Intron (ENSMUST00000074861.8/ENSMUSG00000061082.11 intron 1 of 2)
chrX:73685652-73685828	ENSMUSG00000019558	Slc6a8	Distal Intergenic
chrX:76598562-76599185	ENSMUSG00000079525	Cldn34d	Intron (ENSMUST00000114054.1/ENSMUSG00000079525.1 intron 1 of 1)
chrX:97334526-97335080	ENSMUSG00000034457	Eda2r	3' UTR
chrX:112370810-112371159	ENSMUSG00000025525	Apool	Intron (ENSMUST00000026599.9/ENSMUSG00000025525.12 intron 8 of 8)
chrX:129736597-129736781	ENSMUSG00000034480	Diaph2	Distal Intergenic
chrX:136243642-136243976	ENSMUSG00000042712	Tceal9	Promoter (1-2kb)
chrX:142838872-142839161	ENSMUSG00000047045	Tmem164	Intron (ENSMUST00000112889.7/ENSMUSG00000047045.17 intron 6 of 6)
chrX:143482937-143483187	ENSMUSG00000031284	Pak3	Distal Intergenic
chrX:143543367-143543814	/ENSMUSG0000003128	NA	Intron (ENSMUST00000033640.13/ENSMUSG00000031284.16 intron 1 of 15)
chrX:169980551-169981183	ENSMUSG00000035299	Mid1	Intron (ENSMUST00000112107.7/ENSMUSG00000035299.16 intron 4 of 9)
chrX:169994207-169994799	ENSMUSG00000035299	Mid1	Intron (ENSMUST00000171433.7/ENSMUSG00000035299.16 intron 9 of 9)
chrX:170004276-170004627	ENSMUSG00000035299	Mid1	Intron (ENSMUST00000171433.7/ENSMUSG00000035299.16 intron 9 of 9)
chrY:809347-809700	ENSMUSG00000069053	Uba1y	Distal Intergenic
